# Supplementary material for: The importance of acute kidney injury in suspected community acquired infection
Source: PLoS One. 2019 May 7;14(5):e0216412. doi: 10.1371/journal.pone.0216412 (PMC6504101; doi:10.1371/journal.pone.0216412)
Supplement: S1 Dataset — (XLSX) [file pone.0216412.s004.xlsx]

## Sheet: AKIand Infectionnonelectivesonl
Number	AgeonAdmission	Gender	AdmissionType	AdmissionSource	AandEArrival	AdmissionDtm	DischargeDtm	FirstAKIDtm	FirstAKI	HrsfromAdmissiontoFirstAKI	Within48Hrs	LOSdays	CreatinineatAKIAlert	FirstAntibioticDate	FirstAntibiotic	HrsfromAdmissiontoFirstAntibiotic	FirstAntibioticwithin48hrsofadmission	ICUAdmission	@30DayMortality	HRG	HRGDescription	Nonelectivetrimdays	PrimaryDiagnosis	PrimaryProcedure	Communityacquiredinfection	CareHomeYN	IntensivecareADMISSION	CAKIandCAI	Deadat30days0alive1d	ElectiveAdmission	akialert48hrsbinary	CAinfectionbinary	Sex	LOSlessthan1day	LOSgreaterthanmedian3	AKIStage	CAAKIStage	CAAKIstage1	CAAKIstage2	CAAKIstage3
3	39	M	Non-Elective	HO	Dec2016	Dec2016	Dec2016	#NULL!	#NULL!	#NULL!		17	#NULL!	Dec2016	Flucloxacillin Injection	1.23333	1	Y		RC16Z	IR Procedures - Vascular - Minor	47	Cutaneous abscess, furuncle and carbuncle of trunk	INSERTION OF CENTRAL VENOUS CATHETER NEC	1	0	1	0	0	2	0	1	2	0	1	0	0	0	0	0
8	76	F	Non-Elective	HO	Dec2015	Dec2015	Dec2015	#NULL!	#NULL!	#NULL!		5	#NULL!	#NULL!		#NULL!				HA94Z	Arm Trauma Diagnosis without Procedure	18	Fracture of lower end of radius		2	0	0	0	0	2	0	0	1	0	1	0	0	0	0	0
9	50	M	Non-Elective	HO	Sep2015	Sep2015	Sep2015	#NULL!	#NULL!	#NULL!		6	#NULL!	Sep2015	Piperacillin & Tazobactam Injection	7.1	1			GC15D	Non-Malignant Liver Disorders without Major CCs	17	Alcoholic liver disease, unspecified	DRAINAGE OF ASCITES NEC	1	0	0	0	0	2	0	1	2	0	1	0	0	0	0	0
11	72	M	Non-Elective	HO	Apr2015	Apr2015	Apr2015	#NULL!	#NULL!	#NULL!		0	#NULL!	#NULL!		#NULL!				HC32B	Low Back Pain with CC	24	Low back pain		2	0	0	0	0	2	0	0	2	1	0	0	0	0	0	0
12	73	M	Non-Elective	HO	Mar2016	Mar2016	Apr2016	#NULL!	#NULL!	#NULL!		46	#NULL!	Mar2016	Gentamicin Injection	3.61667	1		Y	LA09E	General Renal Disorders with length of stay 2 days or more with Major CC	29	Obstructive and reflux uropathy, unspecified	URETHRAL CATHETERISATION OF BLADDER, UNSPECIFIED	1	0	0	0	1	2	0	1	2	0	1	0	0	0	0	0
14	70	F	Non-Elective	HO	Feb2016	Feb2016	Mar2016	#NULL!	#NULL!	#NULL!		2	#NULL!	#NULL!		#NULL!				FZ45A	Non-Malignant Large Intestinal Disorders with length of stay 2 days or more with Major CC	28	Constipation	INTUBATION OF RECTUM FOR PRESSURE MANOMETRY	2	0	0	0	0	2	0	0	1	0	0	0	0	0	0	0
15	69	F	Non-Elective	HO	Nov2016	Nov2016	Nov2016	#NULL!	#NULL!	#NULL!		5	#NULL!	#NULL!		#NULL!				HC32B	Low Back Pain with CC	24	Low back pain	MAGNETIC RESONANCE IMAGING NEC	2	0	0	0	0	2	0	0	1	0	1	0	0	0	0	0
20	79	F	Non-Elective	HO	Feb2016	Feb2016	Feb2016	Feb2016	1	189.017		13	57	Feb2016	Piperacillin & Tazobactam Injection	0.616667	1		Y	FZ47A	Non-Malignant General Abdominal Disorders with length of stay 2 days or more with Major CC	26	Other and unspecified intestinal obstruction	PASSAGE OF FLATUS TUBE TO REDUCE VOLVULUS OF SIGMOID COLON	1	0	0	0	1	2	0	1	1	0	1	1	0	0	0	0
22	77	F	Non-Elective	HO	Oct2015	Oct2015	Oct2015	#NULL!	#NULL!	#NULL!		10	#NULL!	Oct2015	Benzylpenicillin Injection	15.3167	1	Y		HA12C	Major Hip Procedures category 1 for Trauma without CC	29	Fracture of neck of femur	PRIMARY PROSTHETIC REPLACEMENT OF HEAD OF FEMUR NOT USING CE	1	1	1	0	0	2	0	1	1	0	1	0	0	0	0	0
24	82	F	Non-Elective	HO	Jul2015	Jul2015	Aug2015	Aug2015	1	614.583		47	50	Jul2015	Gentamicin Injection	86.2833			Y	VA13D	Multiple Trauma Diagnoses score >=51, with Interventions score 19-29	93	Pertrochanteric fracture	PRIMARY OPEN REDUCT/FRACTURE/LONG BONE/EXTRAMED/FIX USING PL	0	0	0	0	1	2	0	0	1	0	1	1	0	0	0	0
25	81	M	Non-Elective	HO	Jul2015	Jul2015	Jul2015	#NULL!	#NULL!	#NULL!		12	#NULL!	Jul2015	Flucloxacillin Injection	14.8	1			HA13C	Intermediate Hip Procedures for Trauma without CC	29	Pertrochanteric fracture	CLOSED REDUCTION FRACTURE BONE FIXATION USING NAIL OR SCREW	1	0	0	0	0	2	0	1	2	0	1	0	0	0	0	0
26	83	M	Non-Elective	HO	Apr2015	Apr2015	Apr2015	#NULL!	#NULL!	#NULL!		7	#NULL!	Apr2015	Flucloxacillin Injection	17.5167	1			HA13C	Intermediate Hip Procedures for Trauma without CC	29	Pertrochanteric fracture	CLOSED REDUCTION FRACTURE BONE FIXATION USING NAIL OR SCREW	1	0	0	0	0	2	0	1	2	0	1	0	0	0	0	0
27	92	F	Non-Elective	HO	Oct2015	Oct2015	Oct2015	#NULL!	#NULL!	#NULL!		0	#NULL!	#NULL!		#NULL!				HA73C	Minor Elbow and Lower Arm Procedures for Trauma 19 years and over	5	Fracture of lower end of radius	MANIPULATION OF FRACTURE OF BONE NEC	2	0	0	0	0	2	0	0	1	1	0	0	0	0	0	0
28	93	F	Non-Elective	HO	Nov2015	Nov2015	Nov2015	#NULL!	#NULL!	#NULL!		0	#NULL!	#NULL!		#NULL!				HA73C	Minor Elbow and Lower Arm Procedures for Trauma 19 years and over	5	Fracture of lower end of radius	MANIPULATION OF FRACTURE OF BONE NEC	2	0	0	0	0	2	0	0	1	1	0	0	0	0	0	0
29	50	M	Non-Elective	HO	Nov2015	Nov2015	Nov2015	#NULL!	#NULL!	#NULL!		1	#NULL!	#NULL!		#NULL!				LA09H	General Renal Disorders with length of stay 1 day or less	5	Other and unspecified hydronephrosis		2	0	0	0	0	2	0	0	2	0	0	0	0	0	0	0
31	50	F	Non-Elective	HO	Mar2015	Mar2015	Mar2015	#NULL!	#NULL!	#NULL!		0	#NULL!	Mar2015	Gentamicin Injection	3.73333	1			LA09H	General Renal Disorders with length of stay 1 day or less	5	Hydronephrosis with renal and ureteral calculous obstruction	COMPUTED TOMOGRAPHY NEC	1	0	0	0	0	2	0	1	1	1	0	0	0	0	0	0
32	42	F	Non-Elective	HO	Apr2015	Apr2015	Apr2015	#NULL!	#NULL!	#NULL!		1	#NULL!	#NULL!		#NULL!				LA09H	General Renal Disorders with length of stay 1 day or less	5	Other and unspecified hydronephrosis		2	0	0	0	0	2	0	0	1	0	0	0	0	0	0	0
33	43	F	Non-Elective	HO	Dec2016	Dec2016	Dec2016	#NULL!	#NULL!	#NULL!		0	#NULL!	#NULL!		#NULL!				MA25Z	Upper Genital Tract Minor Procedures - Category 2	5	Female pelvic inflammatory disease, unspecified	REMOVAL OF INTRAUTERINE CONTRACEPTIVE DEVICE NEC	2	0	0	0	0	2	0	0	1	1	0	0	0	0	0	0
34	44	M	Non-Elective	HO	Jul2016	Jul2016	Jul2016	#NULL!	#NULL!	#NULL!		1	#NULL!	#NULL!		#NULL!				LB09D	Intermediate Endoscopic Ureter Procedures, 19 years and over	5	Pain localized to other parts of lower abdomen	ENDOSCOPIC REMOVAL OF TUBAL PROSTHESIS FROM URETER	2	0	0	0	0	2	0	0	2	0	0	0	0	0	0	0
35	45	F	Non-Elective	HO	Mar2016	Mar2016	Mar2016	#NULL!	#NULL!	#NULL!		3	#NULL!	Mar2016	Co-Amoxiclav Injection	4.55	1			LB13A	Bladder Major Endoscopic Procedure with CC	41	Malignant neoplasm: Cervix uteri, unspecified	ENDOSCOPIC RESECTION OF LESION OF BLADDER	1	0	0	0	0	2	0	1	1	0	1	0	0	0	0	0
36	37	F	Non-Elective	HO	Dec2015	Dec2015	Dec2015	Dec2015	1	0.733333	CommAqAKI	0	96	#NULL!		#NULL!				LA09H	General Renal Disorders with length of stay 1 day or less	5	Hydronephrosis with renal and ureteral calculous obstruction		2	0	0	0	0	2	1	0	1	1	0	1	1	1	0	0
38	41	M	Non-Elective	HO	Nov2015	Nov2015	Nov2015	#NULL!	#NULL!	#NULL!		1	#NULL!	#NULL!		#NULL!				LA09H	General Renal Disorders with length of stay 1 day or less	5	Hydronephrosis with ureteropelvic junction obstruction		2	0	0	0	0	2	0	0	2	0	0	0	0	0	0	0
39	67	F	Non-Elective	HO	Dec2016	Dec2016	Dec2016	#NULL!	#NULL!	#NULL!		4	#NULL!	Dec2016	Piperacillin & Tazobactam Injection	0.65	1	Y		DZ37A	Non-Invasive Ventilation Support Assessment 19 years and over	13	Respiratory failure, unspecified	NON-INVASIVE VENTILATION NEC	1	0	1	0	0	2	0	1	1	0	1	0	0	0	0	0
42	92	F	Non-Elective	HO	Oct2015	Oct2015	Oct2015	#NULL!	#NULL!	#NULL!		3	#NULL!	Oct2015	Amoxicillin Injection	3.75	1	Y	Y	DZ37A	Non-Invasive Ventilation Support Assessment 19 years and over	13	Acute respiratory failure	NON-INVASIVE VENTILATION NEC	1	0	1	0	1	2	0	1	1	0	1	0	0	0	0	0
43	28	M	Non-Elective	HO	Oct2015	Oct2015	Oct2015	Oct2015	1	0.733333	CommAqAKI	1	127	Oct2015	Amoxicillin Injection	2.45	1			LA09H	General Renal Disorders with length of stay 1 day or less	5	Hydronephrosis with renal and ureteral calculous obstruction		1	0	0	1	0	2	1	1	2	0	0	1	1	1	0	0
44	28	M	Non-Elective	HO	May2016	May2016	May2016	May2016	1	2.2	CommAqAKI	1	106	#NULL!		#NULL!				LA09H	General Renal Disorders with length of stay 1 day or less	5	Hydronephrosis with renal and ureteral calculous obstruction	COMPUTED TOMOGRAPHY NEC	2	0	0	0	0	2	1	0	2	0	0	1	1	1	0	0
45	83	F	Non-Elective	HO	Jan2017	Jan2017	Jan2017	#NULL!	#NULL!	#NULL!		17	#NULL!	Jan2017	Flucloxacillin Injection	239.1				HC20B	Vertebral Column Injury without Procedure with CC	51	Fracture of other specified cervical vertebra	COMPUTED TOMOGRAPHY NEC	0	0	0	0	0	2	0	0	1	0	1	0	0	0	0	0
46	82	F	Non-Elective	HO	Jan2017	Jan2017	Jan2017	#NULL!	#NULL!	#NULL!		7	#NULL!	Jan2017	Piperacillin & Tazobactam Injection	1.21667	1			GC16C	Non-Malignant Pancreatic and Biliary Disorders with Major CCs	16	Cholangitis	DIAG.ENDO.RETROGRADE EXAM/BILE DUCT AND PANCREATIC DUCT, UNSPECIFIED	1	0	0	0	0	2	0	1	1	0	1	0	0	0	0	0
47	77	F	Non-Elective	HO	Mar2017	Mar2017	Mar2017	#NULL!	#NULL!	#NULL!		3	#NULL!	Mar2017	Benzylpenicillin Injection	1.08333	1			WA06W	Other Viral Illness with CC	5	Influenza with oth resp manifestation virus not identified	TRANSTHORACIC ECHOCARDIOGRAPHY	1	0	0	0	0	2	0	1	1	0	1	0	0	0	0	0
49	17	F	Non-Elective	HO	Oct2015	Oct2015	Oct2015	#NULL!	#NULL!	#NULL!		3	#NULL!	Oct2015	Co-Amoxiclav Injection	61.8				MB04B	Ovary, Fallopian Tube or Pelvic Disorders without CC	6	Other and unspecified ovarian cysts	ENDOSCOPIC DRAINAGE OF CYST OF OVARY	0	0	0	0	0	2	0	0	1	0	1	0	0	0	0	0
57	59	M	Non-Elective	HO	Apr2015	Apr2015	Apr2015	#NULL!	#NULL!	#NULL!		9	#NULL!	Apr2015	Flucloxacillin Injection	32.3833	1			HA13C	Intermediate Hip Procedures for Trauma without CC	29	Pertrochanteric fracture	CLOSED REDUCTION FRACTURE BONE FIXATION USING NAIL OR SCREW	1	0	0	0	0	2	0	1	2	0	1	0	0	0	0	0
59	74	F	Non-Elective	HO	Dec2015	Dec2015	Dec2015	#NULL!	#NULL!	#NULL!		6	#NULL!	Dec2015	Flucloxacillin Injection	41.5167	1			HA13C	Intermediate Hip Procedures for Trauma without CC	29	Pertrochanteric fracture	CLOSED REDUCTION FRACTURE BONE FIXATION USING NAIL OR SCREW	1	0	0	0	0	2	0	1	1	0	1	0	0	0	0	0
60	85	F	Non-Elective	HO	Jul2016	Jul2016	Jul2016	#NULL!	#NULL!	#NULL!		7	#NULL!	Jul2016	Flucloxacillin Injection	37.35	1			HA13C	Intermediate Hip Procedures for Trauma without CC	29	Pertrochanteric fracture	CLOSED REDUCTION FRACTURE BONE FIXATION USING NAIL OR SCREW	1	0	0	0	0	2	0	1	1	0	1	0	0	0	0	0
61	76	F	Non-Elective	HO	Aug2016	Aug2016	Aug2016	Aug2016	3	1	CommAqAKI	5	235	Aug2016	Piperacillin & Tazobactam Injection	114.8			Y	RC16Z	IR Procedures - Vascular - Minor	47	Acute transmural myocardial infarction of inferior wall	INSERTION OF CENTRAL VENOUS CATHETER NEC	0	0	0	0	1	2	1	0	1	0	1	3	3	0	0	3
65	86	M	Non-Elective	HO	Jan2016	Jan2016	Jan2016	#NULL!	#NULL!	#NULL!		3	#NULL!	Jan2016	Gentamicin Injection	12.5333	1			LB28A	Non-Malignant Prostate Disorders with CC	12	Hyperplasia of prostate	URETHRAL IRRIGATION OF BLADDER	1	0	0	0	0	2	0	1	2	0	1	0	0	0	0	0
66	41	M	Non-Elective	HO	Nov2015	Nov2015	Nov2015	#NULL!	#NULL!	#NULL!		0	#NULL!	#NULL!		#NULL!				AA26A	Muscular, Balance, Cranial or Peripheral Nerve Disorders; Epilepsy; Head Injury with CC	13	Neuralgia and neuritis, unspecified		2	0	0	0	0	2	0	0	2	1	0	0	0	0	0	0
67	41	M	Non-Elective	HO	Apr2016	Apr2016	Apr2016	#NULL!	#NULL!	#NULL!		6	#NULL!	#NULL!		#NULL!				AA26A	Muscular, Balance, Cranial or Peripheral Nerve Disorders; Epilepsy; Head Injury with CC	13	Neuralgia and neuritis, unspecified		2	0	0	0	0	2	0	0	2	0	1	0	0	0	0	0
68	41	M	Non-Elective	HO	#NULL!	Jun2016	Jun2016	#NULL!	#NULL!	#NULL!		1	#NULL!	#NULL!		#NULL!				AA26A	Muscular, Balance, Cranial or Peripheral Nerve Disorders; Epilepsy; Head Injury with CC	13	Neuralgia and neuritis, unspecified		2	0	0	0	0	2	0	0	2	0	0	0	0	0	0	0
69	40	F	Non-Elective	HO	Jul2015	Jul2015	Jul2015	Jul2015	2	0.866667	CommAqAKI	0	204	#NULL!		#NULL!				DZ21H	Chronic Obstructive Pulmonary Disease or Bronchitis without NIV without Intubation with Major CC	23	Chronic obstructive pulmonary disease, unspecified		2	0	0	0	0	2	1	0	1	1	0	2	2	0	2	0
70	62	M	Non-Elective	HO	Oct2015	Oct2015	Oct2015	#NULL!	#NULL!	#NULL!		0	#NULL!	#NULL!		#NULL!				EB01Z	Non-Interventional Acquired Cardiac Conditions	5	Chest pain, unspecified		2	0	0	0	0	2	0	0	2	1	0	0	0	0	0	0
71	63	M	Non-Elective	HO	Dec2016	Dec2016	Dec2016	#NULL!	#NULL!	#NULL!		0	#NULL!	#NULL!		#NULL!				WA18X	Admission for Unexplained Symptoms with Intermediate CC	15	Malaise and fatigue		2	0	0	0	0	2	0	0	2	1	0	0	0	0	0	0
72	45	F	Non-Elective	HO	Oct2015	Oct2015	Oct2015	#NULL!	#NULL!	#NULL!		0	#NULL!	#NULL!		#NULL!				EB01Z	Non-Interventional Acquired Cardiac Conditions	5	Chest pain, unspecified		2	0	0	0	0	2	0	0	1	1	0	0	0	0	0	0
73	45	M	Non-Elective	HO	Jul2015	Jul2015	Jul2015	#NULL!	#NULL!	#NULL!		0	#NULL!	#NULL!		#NULL!				EB01Z	Non-Interventional Acquired Cardiac Conditions	5	Chest pain, unspecified		2	0	0	0	0	2	0	0	2	1	0	0	0	0	0	0
74	45	M	Non-Elective	HO	Jul2015	Jul2015	Jul2015	#NULL!	#NULL!	#NULL!		7	#NULL!	Jul2015	Benzylpenicillin Injection	1.61667	1			DZ11C	Lobar, Atypical or Viral Pneumonia without CC	9	Pneumonia due to Streptococcus pneumoniae		1	0	0	0	0	2	0	1	2	0	1	0	0	0	0	0
75	47	F	Non-Elective	HO	Sep2016	Sep2016	Sep2016	#NULL!	#NULL!	#NULL!		0	#NULL!	#NULL!		#NULL!				EB01Z	Non-Interventional Acquired Cardiac Conditions	5	Chest pain, unspecified		2	0	0	0	0	2	0	0	1	1	0	0	0	0	0	0
76	47	F	Non-Elective	HO	Jan2017	Jan2017	Jan2017	#NULL!	#NULL!	#NULL!		0	#NULL!	#NULL!		#NULL!				EB01Z	Non-Interventional Acquired Cardiac Conditions	5	Chest pain, unspecified		2	0	0	0	0	2	0	0	1	1	0	0	0	0	0	0
77	47	M	Non-Elective	HO	Jun2016	Jun2016	Jun2016	#NULL!	#NULL!	#NULL!		1	#NULL!	#NULL!		#NULL!				EB01Z	Non-Interventional Acquired Cardiac Conditions	5	Chest pain, unspecified		2	0	0	0	0	2	0	0	2	0	0	0	0	0	0	0
78	46	M	Non-Elective	HO	Aug2015	Aug2015	Aug2015	#NULL!	#NULL!	#NULL!		0	#NULL!	#NULL!		#NULL!				EB01Z	Non-Interventional Acquired Cardiac Conditions	5	Chest pain, unspecified		2	0	0	0	0	2	0	0	2	1	0	0	0	0	0	0
79	45	F	Non-Elective	HO	Apr2015	Apr2015	Apr2015	#NULL!	#NULL!	#NULL!		0	#NULL!	#NULL!		#NULL!				EB01Z	Non-Interventional Acquired Cardiac Conditions	5	Chest pain, unspecified		2	0	0	0	0	2	0	0	1	1	0	0	0	0	0	0
80	46	F	Non-Elective	HO	Sep2015	Sep2015	Sep2015	#NULL!	#NULL!	#NULL!		0	#NULL!	#NULL!		#NULL!				EB01Z	Non-Interventional Acquired Cardiac Conditions	5	Chest pain, unspecified		2	0	0	0	0	2	0	0	1	1	0	0	0	0	0	0
81	47	M	Non-Elective	HO	#NULL!	Nov2015	Dec2015	#NULL!	#NULL!	#NULL!		28	#NULL!	#NULL!		#NULL!				AA26A	Muscular, Balance, Cranial or Peripheral Nerve Disorders; Epilepsy; Head Injury with CC	13	Traumatic subarachnoid haemorrhage		2	0	0	0	0	2	0	0	2	0	1	0	0	0	0	0
82	48	F	Non-Elective	HO	Nov2016	Nov2016	Nov2016	#NULL!	#NULL!	#NULL!		0	#NULL!	#NULL!		#NULL!				EB01Z	Non-Interventional Acquired Cardiac Conditions	5	Angina pectoris, unspecified		2	0	0	0	0	2	0	0	1	1	0	0	0	0	0	0
83	48	F	Non-Elective	HO	Mar2017	Mar2017	Mar2017	#NULL!	#NULL!	#NULL!		1	#NULL!	#NULL!		#NULL!				EB01Z	Non-Interventional Acquired Cardiac Conditions	5	Angina pectoris, unspecified		2	0	0	0	0	2	0	0	1	0	0	0	0	0	0	0
84	20	F	Non-Elective	HO	#NULL!	Jan2015	Jan2015	#NULL!	#NULL!	#NULL!		0	#NULL!	#NULL!		#NULL!				MB08Z	Threatened or Spontaneous Miscarriage	5	Haemorrhage in early pregnancy, unspecified	BLOOD WITHDRAWAL, OTHER SPECIFIED	2	0	0	0	0	2	0	0	1	1	0	0	0	0	0	0
85	62	M	Non-Elective	HO	Jul2016	Jul2016	Jul2016	#NULL!	#NULL!	#NULL!		1	#NULL!	#NULL!		#NULL!				EB01Z	Non-Interventional Acquired Cardiac Conditions	5	Angina pectoris, unspecified		2	0	0	0	0	2	0	0	2	0	0	0	0	0	0	0
86	38	M	Non-Elective	HO	Sep2016	Sep2016	Sep2016	#NULL!	#NULL!	#NULL!		0	#NULL!	#NULL!		#NULL!				EB01Z	Non-Interventional Acquired Cardiac Conditions	5	Chest pain, unspecified		2	0	0	0	0	2	0	0	2	1	0	0	0	0	0	0
87	63	M	Non-Elective	HO	Dec2016	Dec2016	Dec2016	#NULL!	#NULL!	#NULL!		0	#NULL!	#NULL!		#NULL!				EB01Z	Non-Interventional Acquired Cardiac Conditions	5	Angina pectoris, unspecified		2	0	0	0	0	2	0	0	2	1	0	0	0	0	0	0
89	66	F	Non-Elective	HO	Jul2015	Jul2015	Jul2015	#NULL!	#NULL!	#NULL!		9	#NULL!	#NULL!		#NULL!				EB01Z	Non-Interventional Acquired Cardiac Conditions	5	Chest pain, unspecified		2	0	0	0	0	2	0	0	1	0	1	0	0	0	0	0
90	46	M	Non-Elective	HO	Jun2015	Jun2015	Jun2015	#NULL!	#NULL!	#NULL!		9	#NULL!	Jun2015	Clarithromycin	4.76667	1			AA26A	Muscular, Balance, Cranial or Peripheral Nerve Disorders; Epilepsy; Head Injury with CC	13	Guillain-Barré syndrome	DIAGNOSTIC SPINAL PUNCTURE, UNSPECIFIED	1	0	0	0	0	2	0	1	2	0	1	0	0	0	0	0
91	85	F	Non-Elective	HO	Nov2015	Nov2015	Nov2015	#NULL!	#NULL!	#NULL!		0	#NULL!	#NULL!		#NULL!				EB01Z	Non-Interventional Acquired Cardiac Conditions	5	Other specified pulmonary heart diseases		2	0	0	0	0	2	0	0	1	1	0	0	0	0	0	0
92	86	F	Non-Elective	HO	Jul2016	Jul2016	Jul2016	#NULL!	#NULL!	#NULL!		1	#NULL!	#NULL!		#NULL!				EB01Z	Non-Interventional Acquired Cardiac Conditions	5	Other specified pulmonary heart diseases		2	1	0	0	0	2	0	0	1	0	0	0	0	0	0	0
93	66	F	Non-Elective	HO	Feb2016	Feb2016	Feb2016	#NULL!	#NULL!	#NULL!		1	#NULL!	#NULL!		#NULL!				EB01Z	Non-Interventional Acquired Cardiac Conditions	5	Chest pain, unspecified		2	0	0	0	0	2	0	0	1	0	0	0	0	0	0	0
94	67	F	Non-Elective	HO	Jan2017	Jan2017	Jan2017	#NULL!	#NULL!	#NULL!		0	#NULL!	#NULL!		#NULL!				EB01Z	Non-Interventional Acquired Cardiac Conditions	5	Chest pain, unspecified		2	0	0	0	0	2	0	0	1	1	0	0	0	0	0	0
95	36	F	Non-Elective	HO	May2015	May2015	May2015	#NULL!	#NULL!	#NULL!		1	#NULL!	#NULL!		#NULL!				MB08Z	Threatened or Spontaneous Miscarriage	5	Haemorrhage in early pregnancy, unspecified		2	0	0	0	0	2	0	0	1	0	0	0	0	0	0	0
96	46	F	Non-Elective	HO	May2016	May2016	May2016	#NULL!	#NULL!	#NULL!		0	#NULL!	#NULL!		#NULL!				EB01Z	Non-Interventional Acquired Cardiac Conditions	5	Chest pain, unspecified		2	0	0	0	0	2	0	0	1	1	0	0	0	0	0	0
97	67	F	Non-Elective	HO	Nov2016	Nov2016	Nov2016	#NULL!	#NULL!	#NULL!		0	#NULL!	#NULL!		#NULL!				EB01Z	Non-Interventional Acquired Cardiac Conditions	5	Angina pectoris, unspecified		2	0	0	0	0	2	0	0	1	1	0	0	0	0	0	0
98	44	M	Non-Elective	HO	Nov2015	Nov2015	Dec2015	#NULL!	#NULL!	#NULL!		8	#NULL!	#NULL!		#NULL!				AA26A	Muscular, Balance, Cranial or Peripheral Nerve Disorders; Epilepsy; Head Injury with CC	13	Traumatic subarachnoid haemorrhage	COMPUTED TOMOGRAPHY OF HEAD	2	0	0	0	0	2	0	0	2	0	1	0	0	0	0	0
99	67	M	Non-Elective	HO	Dec2016	Dec2016	Dec2016	#NULL!	#NULL!	#NULL!		0	#NULL!	#NULL!		#NULL!				EB01Z	Non-Interventional Acquired Cardiac Conditions	5	Chest pain, unspecified		2	0	0	0	0	2	0	0	2	1	0	0	0	0	0	0
100	48	M	Non-Elective	HO	Feb2015	Feb2015	Feb2015	#NULL!	#NULL!	#NULL!		1	#NULL!	#NULL!		#NULL!				EB01Z	Non-Interventional Acquired Cardiac Conditions	5	Chest pain, unspecified		2	0	0	0	0	2	0	0	2	0	0	0	0	0	0	0
101	58	F	Non-Elective	HO	May2015	May2015	May2015	#NULL!	#NULL!	#NULL!		0	#NULL!	#NULL!		#NULL!				EB01Z	Non-Interventional Acquired Cardiac Conditions	5	Chest pain, unspecified		2	0	0	0	0	2	0	0	1	1	0	0	0	0	0	0
102	59	F	Non-Elective	HO	Apr2016	Apr2016	Apr2016	#NULL!	#NULL!	#NULL!		0	#NULL!	#NULL!		#NULL!				EB01Z	Non-Interventional Acquired Cardiac Conditions	5	Chest pain, unspecified		2	0	0	0	0	2	0	0	1	1	0	0	0	0	0	0
103	69	F	Non-Elective	HO	Jan2015	Jan2015	Jan2015	#NULL!	#NULL!	#NULL!		1	#NULL!	#NULL!		#NULL!				EB01Z	Non-Interventional Acquired Cardiac Conditions	5	Chest pain, unspecified		2	0	0	0	0	2	0	0	1	0	0	0	0	0	0	0
104	69	M	Non-Elective	HO	Jun2015	Jun2015	Jun2015	#NULL!	#NULL!	#NULL!		0	#NULL!	#NULL!		#NULL!				EB01Z	Non-Interventional Acquired Cardiac Conditions	5	Chest pain, unspecified		2	0	0	0	0	2	0	0	2	1	0	0	0	0	0	0
105	35	M	Non-Elective	HO	Mar2015	Mar2015	Mar2015	#NULL!	#NULL!	#NULL!		0	#NULL!	#NULL!		#NULL!				EB01Z	Non-Interventional Acquired Cardiac Conditions	5	Chest pain, unspecified		2	0	0	0	0	2	0	0	2	1	0	0	0	0	0	0
106	44	M	Non-Elective	HO	May2016	May2016	May2016	#NULL!	#NULL!	#NULL!		10	#NULL!	#NULL!		#NULL!				AA26A	Muscular, Balance, Cranial or Peripheral Nerve Disorders; Epilepsy; Head Injury with CC	13	Traumatic subarachnoid haemorrhage	COMPUTED TOMOGRAPHY OF HEAD	2	0	0	0	0	2	0	0	2	0	1	0	0	0	0	0
107	46	F	Non-Elective	HO	Jan2017	Jan2017	Jan2017	#NULL!	#NULL!	#NULL!		0	#NULL!	#NULL!		#NULL!				EB01Z	Non-Interventional Acquired Cardiac Conditions	5	Chest pain, unspecified		2	0	0	0	0	2	0	0	1	1	0	0	0	0	0	0
108	69	M	Non-Elective	HO	May2016	May2016	May2016	#NULL!	#NULL!	#NULL!		0	#NULL!	#NULL!		#NULL!				EB01Z	Non-Interventional Acquired Cardiac Conditions	5	Angina pectoris, unspecified		2	0	0	0	0	2	0	0	2	1	0	0	0	0	0	0
109	69	M	Non-Elective	HO	Jun2016	Jun2016	Jul2016	#NULL!	#NULL!	#NULL!		11	#NULL!	#NULL!		#NULL!				WA18X	Admission for Unexplained Symptoms with Intermediate CC	15	Malaise and fatigue	COMPUTED TOMOGRAPHY OF HEAD	2	0	0	0	0	2	0	0	2	0	1	0	0	0	0	0
110	69	M	Non-Elective	HO	Oct2016	Oct2016	Oct2016	#NULL!	#NULL!	#NULL!		1	#NULL!	#NULL!		#NULL!				EB01Z	Non-Interventional Acquired Cardiac Conditions	5	Chest pain, unspecified		2	0	0	0	0	2	0	0	2	0	0	0	0	0	0	0
111	69	M	Non-Elective	HO	May2016	May2016	Jun2016	#NULL!	#NULL!	#NULL!		5	#NULL!	May2016	Co-Amoxiclav Injection	6.93333	1			VA13C	Multiple Trauma Diagnoses score 33-50, with Interventions score 19-29	44	Fracture of lower end of both ulna and radius	PRIMARY OPEN REDUCT/FRACTURE/LONG BONE/EXTRAMED/FIX USING PL	1	0	0	0	0	2	0	1	2	0	1	0	0	0	0	0
112	33	F	Non-Elective	HO	#NULL!	Mar2015	Mar2015	#NULL!	#NULL!	#NULL!		0	#NULL!	#NULL!		#NULL!				MB08Z	Threatened or Spontaneous Miscarriage	5	Haemorrhage in early pregnancy, unspecified		2	0	0	0	0	2	0	0	1	1	0	0	0	0	0	0
113	69	F	Non-Elective	HO	Jan2016	Jan2016	Jan2016	#NULL!	#NULL!	#NULL!		1	#NULL!	#NULL!		#NULL!				EB01Z	Non-Interventional Acquired Cardiac Conditions	5	Chest pain, unspecified		2	0	0	0	0	2	0	0	1	0	0	0	0	0	0	0
114	68	F	Non-Elective	HO	#NULL!	Sep2015	Sep2015	#NULL!	#NULL!	#NULL!		0	#NULL!	#NULL!		#NULL!				EB01Z	Non-Interventional Acquired Cardiac Conditions	5	Chest pain, unspecified		2	0	0	0	0	2	0	0	1	1	0	0	0	0	0	0
115	69	F	Non-Elective	HO	Dec2015	Dec2015	Dec2015	#NULL!	#NULL!	#NULL!		1	#NULL!	#NULL!		#NULL!			Y	EB01Z	Non-Interventional Acquired Cardiac Conditions	5	Angina pectoris, unspecified		2	0	0	0	1	2	0	0	1	0	0	0	0	0	0	0
116	67	M	Non-Elective	HO	Feb2015	Feb2015	Feb2015	#NULL!	#NULL!	#NULL!		0	#NULL!	#NULL!		#NULL!				EB01Z	Non-Interventional Acquired Cardiac Conditions	5	Chest pain, unspecified		2	0	0	0	0	2	0	0	2	1	0	0	0	0	0	0
117	69	F	Non-Elective	HO	May2016	May2016	May2016	#NULL!	#NULL!	#NULL!		1	#NULL!	#NULL!		#NULL!				EB01Z	Non-Interventional Acquired Cardiac Conditions	5	Chest pain, unspecified		2	0	0	0	0	2	0	0	1	0	0	0	0	0	0	0
118	59	M	Non-Elective	HO	Mar2015	Mar2015	Mar2015	#NULL!	#NULL!	#NULL!		1	#NULL!	#NULL!		#NULL!				EB01Z	Non-Interventional Acquired Cardiac Conditions	5	Chest pain, unspecified		2	0	0	0	0	2	0	0	2	0	0	0	0	0	0	0
119	55	M	Non-Elective	HO	Oct2016	Oct2016	Oct2016	#NULL!	#NULL!	#NULL!		0	#NULL!	#NULL!		#NULL!				EB01Z	Non-Interventional Acquired Cardiac Conditions	5	Chest pain, unspecified		2	0	0	0	0	2	0	0	2	1	0	0	0	0	0	0
120	75	F	Non-Elective	HO	Oct2015	Oct2015	Oct2015	Oct2015	3	0.4	CommAqAKI	0	557	#NULL!		#NULL!				EB01Z	Non-Interventional Acquired Cardiac Conditions	5	Chest pain, unspecified		2	0	0	0	0	2	1	0	1	1	0	3	3	0	0	3
121	68	M	Non-Elective	HO	Dec2016	Dec2016	Dec2016	#NULL!	#NULL!	#NULL!		1	#NULL!	#NULL!		#NULL!				EB01Z	Non-Interventional Acquired Cardiac Conditions	5	Angina pectoris, unspecified		2	0	0	0	0	2	0	0	2	0	0	0	0	0	0	0
122	75	M	Non-Elective	HO	Mar2016	Mar2016	Mar2016	#NULL!	#NULL!	#NULL!		0	#NULL!	#NULL!		#NULL!				EB01Z	Non-Interventional Acquired Cardiac Conditions	5	Angina pectoris, unspecified		2	0	0	0	0	2	0	0	2	1	0	0	0	0	0	0
123	75	F	Non-Elective	HO	Apr2016	Apr2016	Apr2016	#NULL!	#NULL!	#NULL!		0	#NULL!	#NULL!		#NULL!				EB01Z	Non-Interventional Acquired Cardiac Conditions	5	Chest pain, unspecified		2	0	0	0	0	2	0	0	1	1	0	0	0	0	0	0
124	75	F	Non-Elective	HO	Mar2016	Mar2016	Mar2016	#NULL!	#NULL!	#NULL!		0	#NULL!	#NULL!		#NULL!				EB01Z	Non-Interventional Acquired Cardiac Conditions	5	Chest pain, unspecified		2	0	0	0	0	2	0	0	1	1	0	0	0	0	0	0
125	70	M	Non-Elective	HO	Mar2016	Mar2016	Mar2016	#NULL!	#NULL!	#NULL!		1	#NULL!	#NULL!		#NULL!				EB01Z	Non-Interventional Acquired Cardiac Conditions	5	Chest pain, unspecified		2	1	0	0	0	2	0	0	2	0	0	0	0	0	0	0
126	76	M	Non-Elective	HO	Jun2016	Jun2016	Jun2016	#NULL!	#NULL!	#NULL!		0	#NULL!	#NULL!		#NULL!				EB01Z	Non-Interventional Acquired Cardiac Conditions	5	Angina pectoris, unspecified		2	0	0	0	0	2	0	0	2	1	0	0	0	0	0	0
127	75	F	Non-Elective	HO	Feb2016	Feb2016	Feb2016	#NULL!	#NULL!	#NULL!		0	#NULL!	#NULL!		#NULL!				WA11V	Poisoning, Toxic, Environmental and Unspecified Effects with Major CC	16	Poisoning: Other antiepileptic and sedative-hypnotic drugs		2	0	0	0	0	2	0	0	1	1	0	0	0	0	0	0
128	75	M	Non-Elective	HO	May2016	May2016	May2016	#NULL!	#NULL!	#NULL!		0	#NULL!	#NULL!		#NULL!				EB01Z	Non-Interventional Acquired Cardiac Conditions	5	Chest pain, unspecified		2	0	0	0	0	2	0	0	2	1	0	0	0	0	0	0
129	52	F	Non-Elective	HO	Mar2016	Mar2016	Mar2016	#NULL!	#NULL!	#NULL!		0	#NULL!	#NULL!		#NULL!				EB01Z	Non-Interventional Acquired Cardiac Conditions	5	Chest pain, unspecified		2	0	0	0	0	2	0	0	1	1	0	0	0	0	0	0
130	53	F	Non-Elective	HO	Dec2016	Dec2016	Dec2016	#NULL!	#NULL!	#NULL!		1	#NULL!	#NULL!		#NULL!				EB01Z	Non-Interventional Acquired Cardiac Conditions	5	Chest pain, unspecified		2	0	0	0	0	2	0	0	1	0	0	0	0	0	0	0
131	76	F	Non-Elective	HO	Aug2016	Aug2016	Aug2016	#NULL!	#NULL!	#NULL!		2	#NULL!	#NULL!		#NULL!				EB01Z	Non-Interventional Acquired Cardiac Conditions	5	Angina pectoris, unspecified		2	0	0	0	0	2	0	0	1	0	0	0	0	0	0	0
132	75	F	Non-Elective	HO	May2015	May2015	May2015	#NULL!	#NULL!	#NULL!		0	#NULL!	#NULL!		#NULL!				EB01Z	Non-Interventional Acquired Cardiac Conditions	5	Chest pain, unspecified		2	0	0	0	0	2	0	0	1	1	0	0	0	0	0	0
133	75	F	Non-Elective	HO	Oct2015	Oct2015	Oct2015	#NULL!	#NULL!	#NULL!		0	#NULL!	#NULL!		#NULL!				EB01Z	Non-Interventional Acquired Cardiac Conditions	5	Angina pectoris, unspecified		2	0	0	0	0	2	0	0	1	1	0	0	0	0	0	0
134	76	F	Non-Elective	HO	Nov2016	Nov2016	Nov2016	#NULL!	#NULL!	#NULL!		1	#NULL!	#NULL!		#NULL!				EB01Z	Non-Interventional Acquired Cardiac Conditions	5	Chest pain, unspecified		2	0	0	0	0	2	0	0	1	0	0	0	0	0	0	0
135	76	M	Non-Elective	HO	Nov2015	Nov2015	Nov2015	#NULL!	#NULL!	#NULL!		1	#NULL!	#NULL!		#NULL!				EB01Z	Non-Interventional Acquired Cardiac Conditions	5	Chest pain, unspecified		2	0	0	0	0	2	0	0	2	0	0	0	0	0	0	0
136	58	M	Non-Elective	HO	May2016	May2016	May2016	#NULL!	#NULL!	#NULL!		5	#NULL!	#NULL!		#NULL!			Y	FZ44A	Malignant Stomach or Duodenum Disorders with length of stay 2 days or more with Major CC	35	Malignant neoplasm: Stomach, unspecified		2	0	0	0	1	2	0	0	2	0	1	0	0	0	0	0
137	83	F	Non-Elective	HO	May2016	May2016	May2016	#NULL!	#NULL!	#NULL!		1	#NULL!	#NULL!		#NULL!				EB01Z	Non-Interventional Acquired Cardiac Conditions	5	Angina pectoris, unspecified		2	0	0	0	0	2	0	0	1	0	0	0	0	0	0	0
139	84	F	Non-Elective	HO	Jan2017	Jan2017	Jan2017	#NULL!	#NULL!	#NULL!		2	#NULL!	Jan2017	Benzylpenicillin Injection	2.86667	1			EB01Z	Non-Interventional Acquired Cardiac Conditions	5	Chest pain, unspecified		1	0	0	0	0	2	0	1	1	0	0	0	0	0	0	0
140	82	M	Non-Elective	HO	Feb2016	Feb2016	Feb2016	#NULL!	#NULL!	#NULL!		0	#NULL!	#NULL!		#NULL!				EB01Z	Non-Interventional Acquired Cardiac Conditions	5	Chest pain, unspecified		2	0	0	0	0	2	0	0	2	1	0	0	0	0	0	0
141	56	M	Non-Elective	HO	May2016	May2016	May2016	#NULL!	#NULL!	#NULL!		0	#NULL!	#NULL!		#NULL!				EB01Z	Non-Interventional Acquired Cardiac Conditions	5	Chest pain, unspecified		2	0	0	0	0	2	0	0	2	1	0	0	0	0	0	0
142	22	M	Non-Elective	HO	Sep2016	Sep2016	Sep2016	#NULL!	#NULL!	#NULL!		0	#NULL!	#NULL!		#NULL!				EB01Z	Non-Interventional Acquired Cardiac Conditions	5	Chest pain, unspecified		2	0	0	0	0	2	0	0	2	1	0	0	0	0	0	0
143	41	F	Non-Elective	HO	Mar2016	Mar2016	Mar2016	#NULL!	#NULL!	#NULL!		0	#NULL!	Mar2016	Clarithromycin	3.95	1			EB01Z	Non-Interventional Acquired Cardiac Conditions	5	Chest pain, unspecified		1	0	0	0	0	2	0	1	1	1	0	0	0	0	0	0
144	83	F	Non-Elective	HO	Jan2016	Jan2016	Jan2016	#NULL!	#NULL!	#NULL!		1	#NULL!	#NULL!		#NULL!				EB01Z	Non-Interventional Acquired Cardiac Conditions	5	Chest pain, unspecified		2	0	0	0	0	2	0	0	1	0	0	0	0	0	0	0
145	82	M	Non-Elective	HO	Sep2015	Sep2015	Sep2015	#NULL!	#NULL!	#NULL!		1	#NULL!	#NULL!		#NULL!				EB01Z	Non-Interventional Acquired Cardiac Conditions	5	Unstable angina		2	0	0	0	0	2	0	0	2	0	0	0	0	0	0	0
146	83	F	Non-Elective	HO	Oct2015	Oct2015	Oct2015	#NULL!	#NULL!	#NULL!		1	#NULL!	#NULL!		#NULL!				EB01Z	Non-Interventional Acquired Cardiac Conditions	5	Chest pain, unspecified		2	0	0	0	0	2	0	0	1	0	0	0	0	0	0	0
147	28	M	Non-Elective	HO	Oct2015	Oct2015	Oct2015	#NULL!	#NULL!	#NULL!		0	#NULL!	#NULL!		#NULL!				EB01Z	Non-Interventional Acquired Cardiac Conditions	5	Chest pain, unspecified		2	0	0	0	0	2	0	0	2	1	0	0	0	0	0	0
148	22	F	Non-Elective	HO	#NULL!	Jul2015	Jul2015	#NULL!	#NULL!	#NULL!		0	#NULL!	#NULL!		#NULL!				MB08Z	Threatened or Spontaneous Miscarriage	5	Haemorrhage in early pregnancy, unspecified	BLOOD WITHDRAWAL, OTHER SPECIFIED	2	0	0	0	0	2	0	0	1	1	0	0	0	0	0	0
149	22	F	Non-Elective	HO	#NULL!	Jul2015	Jul2015	#NULL!	#NULL!	#NULL!		0	#NULL!	#NULL!		#NULL!				MB08Z	Threatened or Spontaneous Miscarriage	5	Haemorrhage in early pregnancy, unspecified	BLOOD WITHDRAWAL, OTHER SPECIFIED	2	0	0	0	0	2	0	0	1	1	0	0	0	0	0	0
150	22	F	Non-Elective	HO	#NULL!	Jul2015	Jul2015	#NULL!	#NULL!	#NULL!		0	#NULL!	#NULL!		#NULL!				MB08Z	Threatened or Spontaneous Miscarriage	5	Haemorrhage in early pregnancy, unspecified	BLOOD WITHDRAWAL, OTHER SPECIFIED	2	0	0	0	0	2	0	0	1	1	0	0	0	0	0	0
151	23	F	Non-Elective	HO	#NULL!	Jul2015	Jul2015	#NULL!	#NULL!	#NULL!		0	#NULL!	#NULL!		#NULL!				MB08Z	Threatened or Spontaneous Miscarriage	5	Haemorrhage in early pregnancy, unspecified	BLOOD WITHDRAWAL, OTHER SPECIFIED	2	0	0	0	0	2	0	0	1	1	0	0	0	0	0	0
152	82	M	Non-Elective	HO	Jan2015	Jan2015	Jan2015	#NULL!	#NULL!	#NULL!		1	#NULL!	#NULL!		#NULL!				EB01Z	Non-Interventional Acquired Cardiac Conditions	5	Chest pain, unspecified		2	0	0	0	0	2	0	0	2	0	0	0	0	0	0	0
153	65	M	Non-Elective	HO	Jun2016	Jun2016	Jun2016	#NULL!	#NULL!	#NULL!		1	#NULL!	#NULL!		#NULL!				EB01Z	Non-Interventional Acquired Cardiac Conditions	5	Chest pain, unspecified		2	0	0	0	0	2	0	0	2	0	0	0	0	0	0	0
154	58	M	Non-Elective	HO	Sep2015	Sep2015	Sep2015	#NULL!	#NULL!	#NULL!		1	#NULL!	#NULL!		#NULL!				EB01Z	Non-Interventional Acquired Cardiac Conditions	5	Chest pain, unspecified		2	0	0	0	0	2	0	0	2	0	0	0	0	0	0	0
155	58	M	Non-Elective	HO	Oct2015	Oct2015	Oct2015	#NULL!	#NULL!	#NULL!		1	#NULL!	#NULL!		#NULL!				EB01Z	Non-Interventional Acquired Cardiac Conditions	5	Chest pain, unspecified		2	0	0	0	0	2	0	0	2	0	0	0	0	0	0	0
156	81	F	Non-Elective	HO	Jan2015	Jan2015	Jan2015	#NULL!	#NULL!	#NULL!		0	#NULL!	#NULL!		#NULL!				EB01Z	Non-Interventional Acquired Cardiac Conditions	5	Chest pain, unspecified		2	0	0	0	0	2	0	0	1	1	0	0	0	0	0	0
157	23	F	Non-Elective	HO	Jul2015	Jul2015	Jul2015	#NULL!	#NULL!	#NULL!		0	#NULL!	#NULL!		#NULL!				EB01Z	Non-Interventional Acquired Cardiac Conditions	5	Chest pain, unspecified		2	0	0	0	0	2	0	0	1	1	0	0	0	0	0	0
158	23	F	Non-Elective	HO	Jul2015	Jul2015	Jul2015	#NULL!	#NULL!	#NULL!		0	#NULL!	#NULL!		#NULL!				EB01Z	Non-Interventional Acquired Cardiac Conditions	5	Chest pain, unspecified		2	0	0	0	0	2	0	0	1	1	0	0	0	0	0	0
159	23	F	Non-Elective	HO	#NULL!	Jun2015	Jun2015	#NULL!	#NULL!	#NULL!		0	#NULL!	#NULL!		#NULL!				MB08Z	Threatened or Spontaneous Miscarriage	5	Haemorrhage in early pregnancy, unspecified	BLOOD WITHDRAWAL, OTHER SPECIFIED	2	0	0	0	0	2	0	0	1	1	0	0	0	0	0	0
160	22	F	Non-Elective	HO	#NULL!	Jan2015	Jan2015	#NULL!	#NULL!	#NULL!		0	#NULL!	#NULL!		#NULL!				MB08Z	Threatened or Spontaneous Miscarriage	5	Haemorrhage in early pregnancy, unspecified	BLOOD WITHDRAWAL, OTHER SPECIFIED	2	0	0	0	0	2	0	0	1	1	0	0	0	0	0	0
161	22	F	Non-Elective	HO	#NULL!	Jan2015	Jan2015	#NULL!	#NULL!	#NULL!		0	#NULL!	#NULL!		#NULL!				MB08Z	Threatened or Spontaneous Miscarriage	5	Haemorrhage in early pregnancy, unspecified	BLOOD WITHDRAWAL, OTHER SPECIFIED	2	0	0	0	0	2	0	0	1	1	0	0	0	0	0	0
162	22	F	Non-Elective	HO	#NULL!	Jan2015	Jan2015	#NULL!	#NULL!	#NULL!		0	#NULL!	#NULL!		#NULL!				MB08Z	Threatened or Spontaneous Miscarriage	5	Haemorrhage in early pregnancy, unspecified	BLOOD WITHDRAWAL, OTHER SPECIFIED	2	0	0	0	0	2	0	0	1	1	0	0	0	0	0	0
163	26	F	Non-Elective	HO	Oct2016	Oct2016	Oct2016	#NULL!	#NULL!	#NULL!		0	#NULL!	Oct2016	Amoxicillin Injection	2.36667	1			DZ11C	Lobar, Atypical or Viral Pneumonia without CC	9	Pneumonia, unspecified		1	0	0	0	0	2	0	1	1	1	0	0	0	0	0	0
164	38	F	Non-Elective	HO	Jun2015	Jun2015	Jun2015	#NULL!	#NULL!	#NULL!		0	#NULL!	#NULL!		#NULL!				DZ11C	Lobar, Atypical or Viral Pneumonia without CC	9	Pneumonia, unspecified		2	0	0	0	0	2	0	0	1	1	0	0	0	0	0	0
165	23	F	Non-Elective	HO	Aug2015	Aug2015	Aug2015	#NULL!	#NULL!	#NULL!		0	#NULL!	#NULL!		#NULL!				AA26A	Muscular, Balance, Cranial or Peripheral Nerve Disorders; Epilepsy; Head Injury with CC	13	Paraesthesia of skin		2	0	0	0	0	2	0	0	1	1	0	0	0	0	0	0
166	25	F	Non-Elective	HO	Jan2017	Jan2017	Jan2017	#NULL!	#NULL!	#NULL!		2	#NULL!	#NULL!		#NULL!				AA26A	Muscular, Balance, Cranial or Peripheral Nerve Disorders; Epilepsy; Head Injury with CC	13	Type 1 diabetes mellitus	DIAGNOSTIC FIBREOPTIC ENDOSCOPIC EXAM/UPPER GASTROINTE, UNSPECIFIED	2	0	0	0	0	2	0	0	1	0	0	0	0	0	0	0
167	90	F	Non-Elective	HO	Nov2016	Nov2016	Nov2016	#NULL!	#NULL!	#NULL!		0	#NULL!	#NULL!		#NULL!				DZ21J	Chronic Obstructive Pulmonary Disease or Bronchitis without NIV without Intubation with CC	16	Bronchitis, not specified as acute or chronic		2	0	0	0	0	2	0	0	1	1	0	0	0	0	0	0
168	72	M	Non-Elective	HO	May2016	May2016	May2016	#NULL!	#NULL!	#NULL!		4	#NULL!	#NULL!		#NULL!				WA18X	Admission for Unexplained Symptoms with Intermediate CC	15	Disorientation, unspecified	COMPUTED TOMOGRAPHY OF HEAD	2	0	0	0	0	2	0	0	2	0	1	0	0	0	0	0
169	27	F	Non-Elective	HO	#NULL!	Jun2015	Jun2015	#NULL!	#NULL!	#NULL!		0	#NULL!	#NULL!		#NULL!				MB08Z	Threatened or Spontaneous Miscarriage	5	Spontaneous abortion	BLOOD WITHDRAWAL, OTHER SPECIFIED	2	0	0	0	0	2	0	0	1	1	0	0	0	0	0	0
170	28	F	Non-Elective	HO	Jun2016	Jun2016	Jun2016	#NULL!	#NULL!	#NULL!		0	#NULL!	#NULL!		#NULL!				MB08Z	Threatened or Spontaneous Miscarriage	5	Spontaneous abortion		2	0	0	0	0	2	0	0	1	1	0	0	0	0	0	0
171	27	F	Non-Elective	HO	#NULL!	Jun2015	Jun2015	#NULL!	#NULL!	#NULL!		0	#NULL!	#NULL!		#NULL!				MB08Z	Threatened or Spontaneous Miscarriage	5	Spontaneous abortion	BLOOD WITHDRAWAL, OTHER SPECIFIED	2	0	0	0	0	2	0	0	1	1	0	0	0	0	0	0
172	27	F	Non-Elective	HO	#NULL!	Jun2015	Jun2015	#NULL!	#NULL!	#NULL!		0	#NULL!	#NULL!		#NULL!				MB08Z	Threatened or Spontaneous Miscarriage	5	Spontaneous abortion	BLOOD WITHDRAWAL, OTHER SPECIFIED	2	0	0	0	0	2	0	0	1	1	0	0	0	0	0	0
173	27	F	Non-Elective	HO	Jan2015	Jan2015	Feb2015	#NULL!	#NULL!	#NULL!		2	#NULL!	Jan2015	Benzylpenicillin Injection	0.5	1			DZ11C	Lobar, Atypical or Viral Pneumonia without CC	9	Pneumonia, unspecified		1	0	0	0	0	2	0	1	1	0	0	0	0	0	0	0
174	27	M	Non-Elective	HO	Jun2015	Jun2015	Jun2015	#NULL!	#NULL!	#NULL!		3	#NULL!	Jun2015	Co-Amoxiclav Injection	9.38333	1			FZ83A	Major Oesophageal, Stomach or Duodenum Procedures, 19 years and over with Major CC	36	Duodenal ulcer	CLOSURE OF PERFORATED ULCER OF DUODENUM	1	0	0	0	0	2	0	1	2	0	1	0	0	0	0	0
175	36	M	Non-Elective	HO	Mar2016	Mar2016	Mar2016	#NULL!	#NULL!	#NULL!		0	#NULL!	#NULL!		#NULL!				JD05B	Minor Skin Disorders category 2 with Intermediate CC	5	Rash and other nonspecific skin eruption		2	0	0	0	0	2	0	0	2	1	0	0	0	0	0	0
176	1	F	Non-Elective	HO	Feb2015	Feb2015	Feb2015	#NULL!	#NULL!	#NULL!		0	#NULL!	#NULL!		#NULL!				PA17B	Intermediate Infections without CC	5	Herpesviral infection, unspecified		2	0	0	0	0	2	0	0	1	1	0	0	0	0	0	0
177	28	F	Non-Elective	HO	Apr2016	Apr2016	Apr2016	#NULL!	#NULL!	#NULL!		0	#NULL!	#NULL!		#NULL!				JD05B	Minor Skin Disorders category 2 with Intermediate CC	5	Rash and other nonspecific skin eruption		2	0	0	0	0	2	0	0	1	1	0	0	0	0	0	0
179	33	F	Non-Elective	HO	Aug2016	Aug2016	Aug2016	#NULL!	#NULL!	#NULL!		0	#NULL!	#NULL!		#NULL!				NZ17Z	Ante-natal False Labour including Premature Rupture of Membranes	#NULL!	Other specified pregnancy-related conditions		2	0	0	0	0	2	0	0	1	1	0	0	0	0	0	0
180	29	F	Non-Elective	HO	Apr2015	Apr2015	Apr2015	#NULL!	#NULL!	#NULL!		1	#NULL!	#NULL!		#NULL!			Y	WA11V	Poisoning, Toxic, Environmental and Unspecified Effects with Major CC	16	Poisoning: Psychostimulants with abuse potential		2	0	0	0	1	2	0	0	1	0	0	0	0	0	0	0
181	67	F	Non-Elective	HO	Jun2016	Jun2016	Jun2016	#NULL!	#NULL!	#NULL!		1	#NULL!	#NULL!		#NULL!				EB01Z	Non-Interventional Acquired Cardiac Conditions	5	Mech compl of other cardiac & vascular devices and implants		2	0	0	0	0	2	0	0	1	0	0	0	0	0	0	0
182	85	F	Non-Elective	HO	Feb2015	Feb2015	Feb2015	#NULL!	#NULL!	#NULL!		1	#NULL!	#NULL!		#NULL!				EB01Z	Non-Interventional Acquired Cardiac Conditions	5	Chest pain, unspecified		2	0	0	0	0	2	0	0	1	0	0	0	0	0	0	0
184	34	F	Non-Elective	HO	#NULL!	Sep2016	Sep2016	#NULL!	#NULL!	#NULL!		1	#NULL!	#NULL!		#NULL!				WA18X	Admission for Unexplained Symptoms with Intermediate CC	15	Malaise and fatigue		2	0	0	0	0	2	0	0	1	0	0	0	0	0	0	0
185	22	M	Non-Elective	HO	Oct2015	Oct2015	Oct2015	#NULL!	#NULL!	#NULL!		0	#NULL!	#NULL!		#NULL!				WA18X	Admission for Unexplained Symptoms with Intermediate CC	15	Strange and inexplicable behaviour		2	0	0	0	0	2	0	0	2	1	0	0	0	0	0	0
186	21	F	Non-Elective	HO	#NULL!	Apr2015	Apr2015	#NULL!	#NULL!	#NULL!		0	#NULL!	#NULL!		#NULL!				NZ17Z	Ante-natal False Labour including Premature Rupture of Membranes	#NULL!	Other specified pregnancy-related conditions		2	0	0	0	0	2	0	0	1	1	0	0	0	0	0	0
187	27	F	Non-Elective	HO	#NULL!	Sep2015	Sep2015	#NULL!	#NULL!	#NULL!		0	#NULL!	#NULL!		#NULL!				NZ17Z	Ante-natal False Labour including Premature Rupture of Membranes	#NULL!	Other specified pregnancy-related conditions		2	0	0	0	0	2	0	0	1	1	0	0	0	0	0	0
188	24	F	Non-Elective	HO	Oct2016	Oct2016	Oct2016	#NULL!	#NULL!	#NULL!		0	#NULL!	#NULL!		#NULL!				NZ17Z	Ante-natal False Labour including Premature Rupture of Membranes	#NULL!	Other specified pregnancy-related conditions		2	0	0	0	0	2	0	0	1	1	0	0	0	0	0	0
189	24	F	Non-Elective	HO	Jul2015	Jul2015	Jul2015	#NULL!	#NULL!	#NULL!		0	#NULL!	#NULL!		#NULL!				NZ17Z	Ante-natal False Labour including Premature Rupture of Membranes	#NULL!	Other specified pregnancy-related conditions		2	0	0	0	0	2	0	0	1	1	0	0	0	0	0	0
190	80	F	Non-Elective	HO	Oct2016	Oct2016	Nov2016	#NULL!	#NULL!	#NULL!		14	#NULL!	#NULL!		#NULL!				FZ37G	Inflammatory Bowel Disease with length of stay 2 days or more with Major CC with Interventions	45	Noninfective gastroenteritis and colitis, unspecified	DIAGNOSTIC ENDOSCOPIC EXAMINATION OF COLON, UNSPECIFIED	2	0	0	0	0	2	0	0	1	0	1	0	0	0	0	0
191	80	F	Non-Elective	HO	May2017	May2017	May2017	#NULL!	#NULL!	#NULL!		1	#NULL!	#NULL!		#NULL!				AA31D	Headache, Migraine or Cerebrospinal Fluid Leak, with CC Score 7-10	#NULL!	Headache	COMPUTED TOMOGRAPHY OF HEAD	2	0	0	0	0	2	0	0	1	0	0	0	0	0	0	0
192	26	F	Non-Elective	HO	Sep2016	Sep2016	Sep2016	#NULL!	#NULL!	#NULL!		3	#NULL!	Sep2016	Co-Amoxiclav Injection	3.95	1			GA10F	Open or Laparoscopic Cholecystectomy with CC	22	Calculus of gallbladder without cholecystitis	TOTAL CHOLECYSTECTOMY NEC	1	0	0	0	0	2	0	1	1	0	1	0	0	0	0	0
193	23	F	Non-Elective	HO	Dec2016	Dec2016	Dec2016	#NULL!	#NULL!	#NULL!		0	#NULL!	#NULL!		#NULL!				AA26B	Muscular, Balance, Cranial or Peripheral Nerve Disorders; Epilepsy; Head Injury without CC	5	Other and unspecified disturbances of skin sensation		2	0	0	0	0	2	0	0	1	1	0	0	0	0	0	0
194	32	F	Non-Elective	HO	Aug2015	Aug2015	Sep2015	#NULL!	#NULL!	#NULL!		2	#NULL!	Aug2015	Gentamicin Injection	22.4833	1			HC32C	Low Back Pain without CC	8	Low back pain		1	0	0	0	0	2	0	1	1	0	0	0	0	0	0	0
195	20	F	Non-Elective	HO	Mar2017	Mar2017	Mar2017	#NULL!	#NULL!	#NULL!		0	#NULL!	#NULL!		#NULL!				NZ21Z	Ante-natal Standard Ultrasound Scan	#NULL!	Medical abortion	VIABILITY SCAN	2	0	0	0	0	2	0	0	1	1	0	0	0	0	0	0
196	68	M	Non-Elective	HO	Nov2015	Dec2015	Dec2015	Nov2015	1	0.3	CommAqAKI	8	87	Dec2015	Co-Amoxiclav Injection	179.683				GA10F	Open or Laparoscopic Cholecystectomy with CC	22	Biliary acute pancreatitis	TOTAL CHOLECYSTECTOMY NEC	0	0	0	0	0	2	1	0	2	0	1	1	1	1	0	0
197	27	F	Non-Elective	HO	Apr2016	Apr2016	Apr2016	#NULL!	#NULL!	#NULL!		0	#NULL!	#NULL!		#NULL!				NZ17Z	Ante-natal False Labour including Premature Rupture of Membranes	#NULL!	Other specified pregnancy-related conditions		2	0	0	0	0	2	0	0	1	1	0	0	0	0	0	0
198	19	F	Non-Elective	HO	Aug2015	Aug2015	Aug2015	#NULL!	#NULL!	#NULL!		0	#NULL!	#NULL!		#NULL!				AA31B	Headache, Migraine or Cerebrospinal Fluid Leak without CC	5	Headache		2	0	0	0	0	2	0	0	1	1	0	0	0	0	0	0
199	80	M	Non-Elective	HO	Jul2016	Jul2016	Jul2016	#NULL!	#NULL!	#NULL!		5	#NULL!	#NULL!		#NULL!				EB01Z	Non-Interventional Acquired Cardiac Conditions	5	Atherosclerotic heart disease		2	0	0	0	0	2	0	0	2	0	1	0	0	0	0	0
200	19	M	Non-Elective	HO	Dec2015	Dec2015	Dec2015	#NULL!	#NULL!	#NULL!		0	#NULL!	#NULL!		#NULL!				HC32C	Low Back Pain without CC	8	Low back pain		2	0	0	0	0	2	0	0	2	1	0	0	0	0	0	0
201	22	F	Non-Elective	HO	#NULL!	May2015	May2015	#NULL!	#NULL!	#NULL!		0	#NULL!	#NULL!		#NULL!				NZ17Z	Ante-natal False Labour including Premature Rupture of Membranes	#NULL!	Other specified pregnancy-related conditions		2	0	0	0	0	2	0	0	1	1	0	0	0	0	0	0
202	22	F	Non-Elective	HO	#NULL!	Oct2015	Oct2015	#NULL!	#NULL!	#NULL!		0	#NULL!	#NULL!		#NULL!				NZ17Z	Ante-natal False Labour including Premature Rupture of Membranes	#NULL!	Other specified pregnancy-related conditions		2	0	0	0	0	2	0	0	1	1	0	0	0	0	0	0
203	18	M	Non-Elective	HO	Jun2015	Jun2015	Jun2015	#NULL!	#NULL!	#NULL!		0	#NULL!	#NULL!		#NULL!				PA04B	Headaches and Migraines without CC	5	Headache		2	0	0	0	0	2	0	0	2	1	0	0	0	0	0	0
204	30	F	Non-Elective	HO	Nov2016	Nov2016	Nov2016	#NULL!	#NULL!	#NULL!		0	#NULL!	#NULL!		#NULL!				MB08Z	Threatened or Spontaneous Miscarriage	5	Haemorrhage in early pregnancy, unspecified		2	0	0	0	0	2	0	0	1	1	0	0	0	0	0	0
205	30	F	Non-Elective	HO	Nov2016	Nov2016	Nov2016	#NULL!	#NULL!	#NULL!		0	#NULL!	#NULL!		#NULL!				MB08Z	Threatened or Spontaneous Miscarriage	5	Haemorrhage in early pregnancy, unspecified		2	0	0	0	0	2	0	0	1	1	0	0	0	0	0	0
206	73	M	Non-Elective	HO	Sep2016	Sep2016	Sep2016	Sep2016	1	3.18333	CommAqAKI	1	224	#NULL!		#NULL!			Y	EB01Z	Non-Interventional Acquired Cardiac Conditions	5	Angina pectoris, unspecified		2	0	0	0	1	2	1	0	2	0	0	1	1	1	0	0
207	60	M	Non-Elective	HO	Jun2015	Jun2015	Jun2015	#NULL!	#NULL!	#NULL!		0	#NULL!	#NULL!		#NULL!				EB01Z	Non-Interventional Acquired Cardiac Conditions	5	Chest pain, unspecified		2	0	0	0	0	2	0	0	2	1	0	0	0	0	0	0
208	49	M	Non-Elective	HO	Feb2016	Feb2016	Feb2016	#NULL!	#NULL!	#NULL!		0	#NULL!	#NULL!		#NULL!				EB01Z	Non-Interventional Acquired Cardiac Conditions	5	Chest pain, unspecified		2	0	0	0	0	2	0	0	2	1	0	0	0	0	0	0
209	43	M	Non-Elective	HO	Nov2015	Nov2015	Nov2015	#NULL!	#NULL!	#NULL!		0	#NULL!	#NULL!		#NULL!				EB01Z	Non-Interventional Acquired Cardiac Conditions	5	Chest pain, unspecified		2	0	0	0	0	2	0	0	2	1	0	0	0	0	0	0
210	44	F	Non-Elective	HO	Dec2015	Dec2015	Dec2015	Dec2015	1	0.516667	CommAqAKI	15	76	#NULL!		#NULL!				EB01Z	Non-Interventional Acquired Cardiac Conditions	5	Chest pain, unspecified		2	0	0	0	0	2	1	0	1	0	1	1	1	1	0	0
211	49	M	Non-Elective	HO	Jan2015	Jan2015	Jan2015	#NULL!	#NULL!	#NULL!		0	#NULL!	#NULL!		#NULL!				EB01Z	Non-Interventional Acquired Cardiac Conditions	5	Chest pain, unspecified		2	0	0	0	0	2	0	0	2	1	0	0	0	0	0	0
212	75	M	Non-Elective	HO	Jan2017	Jan2017	Jan2017	#NULL!	#NULL!	#NULL!		1	#NULL!	#NULL!		#NULL!				EB01Z	Non-Interventional Acquired Cardiac Conditions	5	Angina pectoris, unspecified		2	0	0	0	0	2	0	0	2	0	0	0	0	0	0	0
213	71	M	Non-Elective	HO	#NULL!	Mar2015	Mar2015	#NULL!	#NULL!	#NULL!		1	#NULL!	#NULL!		#NULL!				WA18X	Admission for Unexplained Symptoms with Intermediate CC	15	Other amnesia	COMPUTED TOMOGRAPHY OF HEAD	2	0	0	0	0	2	0	0	2	0	0	0	0	0	0	0
214	36	F	Non-Elective	HO	#NULL!	Jan2015	Jan2015	#NULL!	#NULL!	#NULL!		0	#NULL!	#NULL!		#NULL!				MB08Z	Threatened or Spontaneous Miscarriage	5	Haemorrhage in early pregnancy, unspecified		2	0	0	0	0	2	0	0	1	1	0	0	0	0	0	0
215	36	F	Non-Elective	HO	#NULL!	Jan2015	Jan2015	#NULL!	#NULL!	#NULL!		0	#NULL!	#NULL!		#NULL!				MB08Z	Threatened or Spontaneous Miscarriage	5	Haemorrhage in early pregnancy, unspecified		2	0	0	0	0	2	0	0	1	1	0	0	0	0	0	0
216	39	F	Non-Elective	HO	#NULL!	Feb2016	Mar2016	#NULL!	#NULL!	#NULL!		11	#NULL!	#NULL!		#NULL!			Y	LB61A	Major Open Kidney or Ureter Procedures, 19 years and over with Major CC	57	Malfunction of external stoma of urinary tract	MAINTENANCE OF DRAINAGE TUBE OF KIDNEY	2	0	0	0	1	2	0	0	1	0	1	0	0	0	0	0
217	70	F	Non-Elective	HO	Mar2015	Mar2015	Apr2015	#NULL!	#NULL!	#NULL!		17	#NULL!	#NULL!		#NULL!				FZ12D	General Abdominal - Very Major or Major Procedures 19 years and over with Major CC	47	Malignant neoplasm of ovary	BIOPSY OF LESION OF OMENTUM	2	0	0	0	0	2	0	0	1	0	1	0	0	0	0	0
218	29	M	Non-Elective	HO	Dec2015	Dec2015	Dec2015	Dec2015	1	0.383333	CommAqAKI	3	130	Dec2015	Co-Amoxiclav Injection	1.13333	1			VA10B	Multiple Trauma Diagnoses score 24-32, with no Interventions	21	Fractures of other parts of lower leg		1	0	0	1	0	2	1	1	2	0	1	1	1	1	0	0
220	86	M	Non-Elective	HO	Aug2015	Aug2015	Aug2015	#NULL!	#NULL!	#NULL!		5	#NULL!	#NULL!		#NULL!				FZ45A	Non-Malignant Large Intestinal Disorders with length of stay 2 days or more with Major CC	28	Megacolon, not elsewhere classified	INTUBATION OF COLON NEC	2	0	0	0	0	2	0	0	2	0	1	0	0	0	0	0
224	81	M	Non-Elective	HO	#NULL!	Oct2015	Nov2015	Oct2015	1	20.5667	CommAqAKI	18	106	Oct2015	Piperacillin & Tazobactam Injection	1.03333	1			FZ12D	General Abdominal - Very Major or Major Procedures 19 years and over with Major CC	47	Acute peritonitis	IMAGE CONTROLLED PERCUTANEOUS DRAINAGE OF ABDOM ABSCESS NEC	1	0	0	1	0	2	1	1	2	0	1	1	1	1	0	0
225	75	M	Non-Elective	HO	#NULL!	Jan2015	Jan2015	Jan2015	3	1.35	CommAqAKI	6	477	#NULL!		#NULL!				LB60B	Complex Open or Laparoscopic, Kidney or Ureter Procedures, without Major CC	33	Non-Hodgkin lymphoma, unspecified	PERCUTANEOUS INSERTION OF NEPHROSTOMY TUBE	2	0	0	0	0	2	1	0	2	0	1	3	3	0	0	3
226	81	F	Non-Elective	HO	Dec2015	Dec2015	Dec2015	#NULL!	#NULL!	#NULL!		8	#NULL!	#NULL!		#NULL!				FZ45A	Non-Malignant Large Intestinal Disorders with length of stay 2 days or more with Major CC	28	Rectal prolapse	MANUAL REDUCTION OF PROLAPSE OF RECTUM	2	1	0	0	0	2	0	0	1	0	1	0	0	0	0	0
227	78	F	Non-Elective	HO	May2015	May2015	May2015	#NULL!	#NULL!	#NULL!		3	#NULL!	May2015	Benzylpenicillin Injection	11.2667	1			DZ11A	Lobar, Atypical or Viral Pneumonia with Major CC	29	Lobar pneumonia, unspecified	DIAG FIBREOP ENDO EXAM LOW RESP TRACT LAVAGE BRUSH CYTO LESI	1	0	0	0	0	2	0	1	1	0	1	0	0	0	0	0
228	20	M	Non-Elective	HO	Aug2016	Aug2016	Sep2016	#NULL!	#NULL!	#NULL!		1	#NULL!	Aug2016	Flucloxacillin Injection	4.9	1			HD21B	Soft Tissue Disorders with CC	5	Olecranon bursitis	CONTINUOUS INTRAVENOUS INFUSION OF THERAPEUTIC SUBSTANCE NEC	1	0	0	0	0	2	0	1	2	0	0	0	0	0	0	0
229	22	F	Non-Elective	HO	Mar2017	Mar2017	Mar2017	Mar2017	1	203.867		11	59	Mar2017	Clarithromycin Injection	3.96667	1	Y		DZ11A	Lobar, Atypical or Viral Pneumonia with Major CC	29	Lobar pneumonia, unspecified	COMPUTED TOMOGRAPHY OF PULMONARY ARTERIES	1	0	1	0	0	2	0	1	1	0	1	1	0	0	0	0
230	71	M	Non-Elective	HO	May2015	May2015	Jun2015	#NULL!	#NULL!	#NULL!		9	#NULL!	May2015	Piperacillin & Tazobactam Injection	0.116667	1		Y	LA09E	General Renal Disorders with length of stay 2 days or more with Major CC	29	Hydronephrosis with renal and ureteral calculous obstruction	ENDOSCOPIC INSERTION OF TUBAL PROSTHESIS INTO URETER NEC	1	0	0	0	1	2	0	1	2	0	1	0	0	0	0	0
232	87	M	Non-Elective	HO	Nov2015	Nov2015	Nov2015	Nov2015	1	0.483333	CommAqAKI	5	109	Nov2015	Gentamicin Injection	2.88333	1			HB63Z	Minor Shoulder and Upper Arm Procedures for Non-Trauma	5	Reactive arthropathy in other diseases classified elsewhere	ASPIRATION OF JOINT	1	0	0	1	0	2	1	1	2	0	1	1	1	1	0	0
233	76	M	Non-Elective	HO	#NULL!	Aug2016	Aug2016	Aug2016	3	0.05	CommAqAKI	2	204	#NULL!		#NULL!				LA09E	General Renal Disorders with length of stay 2 days or more with Major CC	29	Other and unspecified hydronephrosis	URETHRAL CATHETERISATION OF BLADDER, UNSPECIFIED	2	0	0	0	0	2	1	0	2	0	0	3	3	0	0	3
234	64	M	Non-Elective	HO	Oct2016	Oct2016	Oct2016	#NULL!	#NULL!	#NULL!		10	#NULL!	Oct2016	Vancomycin Injection	4.33333	1			JD01A	Major Skin Disorders category 2 with Major CC	49	Ulcer of lower limb, not elsewhere classified	MAGNETIC RESONANCE IMAGING NEC	1	0	0	0	0	2	0	1	2	0	1	0	0	0	0	0
235	69	F	Non-Elective	HO	Oct2016	Oct2016	Jan2017	Nov2016	1	200.45		69	81	Oct2016	Piperacillin & Tazobactam Injection	5.85	1		Y	DZ11A		29	Pneumonia, unspecified	TRANSOESOPHAGEAL ECHOCARDIOGRAPHY	1	0	0	0	1	2	0	1	1	0	1	1	0	0	0	0
236	66	F	Non-Elective	HO	Jan2015	Jan2015	Jan2015	#NULL!	#NULL!	#NULL!		5	#NULL!	#NULL!		#NULL!				FZ47A	Non-Malignant General Abdominal Disorders with length of stay 2 days or more with Major CC	26	Ascites	DRAINAGE OF ASCITES NEC	2	0	0	0	0	2	0	0	1	0	1	0	0	0	0	0
238	39	F	Non-Elective	HO	Jul2016	Jul2016	Jul2016	Jul2016	1	0.1	CommAqAKI	25	62	Jul2016	Piperacillin & Tazobactam Injection	6.11667	1	Y		GC15A	Non-Malignant Liver Disorders with Catastrophic CCs	62	Alcoholic cirrhosis of liver	PERCUTANEOUS TRANSLUMINAL PERIPHERAL INSERTION OF CENTRAL CA	1	0	1	1	0	2	1	1	1	0	1	1	1	1	0	0
239	63	M	Non-Elective	HO	Mar2015	Mar2015	Mar2015	#NULL!	#NULL!	#NULL!		4	#NULL!	Mar2015	Flucloxacillin Injection	42.5667	1			HA12C	Major Hip Procedures category 1 for Trauma without CC	29	Fracture of neck of femur	PRIMARY TOTAL PROSTHETIC REPLACEMENT OF HIP JOINT USING CEME	1	0	0	0	0	2	0	1	2	0	1	0	0	0	0	0
240	78	M	Non-Elective	HO	Nov2016	Nov2016	Dec2016	#NULL!	#NULL!	#NULL!		16	#NULL!	Nov2016	Flucloxacillin Injection	28.1167	1			HA12C	Major Hip Procedures category 1 for Trauma without CC	29	Fracture of neck of femur	PRIMARY TOTAL PROSTHETIC REPLACEMENT OF HIP JOINT USING CEME	1	0	0	0	0	2	0	1	2	0	1	0	0	0	0	0
241	68	F	Non-Elective	HO	Aug2016	Aug2016	Aug2016	#NULL!	#NULL!	#NULL!		2	#NULL!	Aug2016	Piperacillin & Tazobactam Injection	0.983333	1			LA09E	General Renal Disorders with length of stay 2 days or more with Major CC	29	Tubulo-interstitial nephritis not spec as acute or chronic	URETHRAL CATHETERISATION OF BLADDER, UNSPECIFIED	1	0	0	0	0	2	0	1	1	0	0	0	0	0	0	0
242	68	F	Non-Elective	HO	#NULL!	Sep2015	Sep2015	#NULL!	#NULL!	#NULL!		26	#NULL!	#NULL!		#NULL!				FZ47A	Non-Malignant General Abdominal Disorders with length of stay 2 days or more with Major CC	26	Ascites	DRAINAGE OF ASCITES NEC	2	0	0	0	0	2	0	0	1	0	1	0	0	0	0	0
243	44	F	Non-Elective	HO	#NULL!	Jan2016	Feb2016	Jan2016	1	0.933333	CommAqAKI	16	112	Jan2016	Flucloxacillin Injection	39.4333	1	Y		FZ45A	Non-Malignant Large Intestinal Disorders with length of stay 2 days or more with Major CC	28	Constipation	INTUBATION OF COLON NEC	1	0	1	1	0	2	1	1	1	0	1	1	1	1	0	0
244	46	M	Non-Elective	HO	Feb2017	Feb2017	Feb2017	#NULL!	#NULL!	#NULL!		3	#NULL!	Feb2017	Gentamicin Injection	3.73333	1			LB13B	Bladder Major Endoscopic Procedure without CC	17	Mechanical complication of other urinary devices and implant	ENDOSCOPIC REMOVAL OF FOREIGN BODY FROM BLADDER	1	0	0	0	0	2	0	1	2	0	1	0	0	0	0	0
245	81	F	Non-Elective	HO	Oct2015	Oct2015	Oct2015	Oct2015	2	1.3	CommAqAKI	3	286	Oct2015	Teicoplanin Injection	6.45	1		Y	FZ47A	Non-Malignant General Abdominal Disorders with length of stay 2 days or more with Major CC	26	Perforation of intestine (nontraumatic)		1	0	0	1	1	2	1	1	1	0	1	2	2	0	2	0
246	59	M	Non-Elective	HO	Feb2015	Feb2015	Feb2015	#NULL!	#NULL!	#NULL!		2	#NULL!	#NULL!		#NULL!				WA06W	Other Viral Illness with CC	5	Viral infection, unspecified		2	0	0	0	0	2	0	0	2	0	0	0	0	0	0	0
247	80	F	Non-Elective	HO	Jul2015	Jul2015	Jul2015	#NULL!	#NULL!	#NULL!		2	#NULL!	#NULL!		#NULL!				HA94Z	Arm Trauma Diagnosis without Procedure	18	Fracture of upper end of humerus		2	0	0	0	0	2	0	0	1	0	0	0	0	0	0	0
249	21	F	Non-Elective	HO	Jan2016	Jan2016	Jan2016	#NULL!	#NULL!	#NULL!		2	#NULL!	Jan2016	Metronidazole Injection	8.83333	1			WA12Y	Complications of Procedures without CC	5	Infection following a procedure, not elsewhere classified		1	0	0	0	0	2	0	1	1	0	0	0	0	0	0	0
250	21	F	Non-Elective	HO	Oct2016	Oct2016	Oct2016	#NULL!	#NULL!	#NULL!		2	#NULL!	#NULL!		#NULL!				FZ47A	Non-Malignant General Abdominal Disorders with length of stay 2 days or more with Major CC	26	Acute abdomen		2	0	0	0	0	2	0	0	1	0	0	0	0	0	0	0
251	82	F	Non-Elective	HO	#NULL!	Feb2017	Feb2017	#NULL!	#NULL!	#NULL!		0	#NULL!	#NULL!		#NULL!				GC16C	Non-Malignant Pancreatic and Biliary Disorders with Major CCs	16	Calculus of gallbladder without cholecystitis		2	0	0	0	0	2	0	0	1	1	0	0	0	0	0	0
253	3	M	Non-Elective	HO	Dec2016	Dec2016	Dec2016	#NULL!	#NULL!	#NULL!		1	#NULL!	Dec2016	Clarithromycin (PAED)	7.01667	1			PA14D	Lower Respiratory Tract Disorders without Acute Bronchiolitis with length of stay 1 day or more without CC	6	Unspecified acute lower respiratory infection		1	0	0	0	0	2	0	1	2	0	0	0	0	0	0	0
254	2	M	Non-Elective	HO	Sep2016	Sep2016	Sep2016	#NULL!	#NULL!	#NULL!		1	#NULL!	#NULL!		#NULL!				PA14D	Lower Respiratory Tract Disorders without Acute Bronchiolitis with length of stay 1 day or more without CC	6	Unspecified acute lower respiratory infection		2	0	0	0	0	2	0	0	2	0	0	0	0	0	0	0
255	2	M	Non-Elective	HO	Aug2016	Aug2016	Aug2016	#NULL!	#NULL!	#NULL!		1	#NULL!	Aug2016	Clarithromycin (PAED)	5.01667	1			PA14D	Lower Respiratory Tract Disorders without Acute Bronchiolitis with length of stay 1 day or more without CC	6	Unspecified acute lower respiratory infection		1	0	0	0	0	2	0	1	2	0	0	0	0	0	0	0
256	34	M	Non-Elective	HO	Jun2016	Jun2016	Jun2016	#NULL!	#NULL!	#NULL!		0	#NULL!	#NULL!		#NULL!				HA81C	Sprains, Strains, or Minor Open Wounds without CC	5	Open wound of other parts of lower leg		2	0	0	0	0	2	0	0	2	1	0	0	0	0	0	0
257	1	F	Non-Elective	HO	Sep2015	Sep2015	Sep2015	#NULL!	#NULL!	#NULL!		1	#NULL!	Sep2015	Clarithromycin (PAED)	4.9	1			PA14D	Lower Respiratory Tract Disorders without Acute Bronchiolitis with length of stay 1 day or more without CC	6	Unspecified acute lower respiratory infection		1	0	0	0	0	2	0	1	1	0	0	0	0	0	0	0
258	1	M	Non-Elective	HO	Oct2015	Oct2015	Oct2015	#NULL!	#NULL!	#NULL!		0	#NULL!	#NULL!		#NULL!				PA50Z	Ingestion Poisoning or Allergies	5	Toxic effect: Toxic effect of other specified substances		2	0	0	0	0	2	0	0	2	1	0	0	0	0	0	0
259	2	F	Non-Elective	HO	Jul2016	Jul2016	Jul2016	#NULL!	#NULL!	#NULL!		1	#NULL!	#NULL!		#NULL!				PA14D	Lower Respiratory Tract Disorders without Acute Bronchiolitis with length of stay 1 day or more without CC	6	Unspecified acute lower respiratory infection		2	0	0	0	0	2	0	0	1	0	0	0	0	0	0	0
260	1	F	Non-Elective	HO	May2015	May2015	May2015	#NULL!	#NULL!	#NULL!		1	#NULL!	#NULL!		#NULL!				PA14D	Lower Respiratory Tract Disorders without Acute Bronchiolitis with length of stay 1 day or more without CC	6	Unspecified acute lower respiratory infection		2	0	0	0	0	2	0	0	1	0	0	0	0	0	0	0
261	1	M	Non-Elective	HO	May2015	May2015	May2015	#NULL!	#NULL!	#NULL!		1	#NULL!	#NULL!		#NULL!				PA14D	Lower Respiratory Tract Disorders without Acute Bronchiolitis with length of stay 1 day or more without CC	6	Unspecified acute lower respiratory infection		2	0	0	0	0	2	0	0	2	0	0	0	0	0	0	0
262	2	M	Non-Elective	HO	Jan2016	Jan2016	Jan2016	#NULL!	#NULL!	#NULL!		1	#NULL!	#NULL!		#NULL!				PA14D	Lower Respiratory Tract Disorders without Acute Bronchiolitis with length of stay 1 day or more without CC	6	Unspecified acute lower respiratory infection		2	0	0	0	0	2	0	0	2	0	0	0	0	0	0	0
263	53	M	Non-Elective	HO	Sep2016	Sep2016	Sep2016	#NULL!	#NULL!	#NULL!		0	#NULL!	#NULL!		#NULL!				HB24C	Minor Knee Procedures for Non-Trauma category 2 without CC	5	Gout, unspecified	ASPIRATION OF JOINT	2	0	0	0	0	2	0	0	2	1	0	0	0	0	0	0
264	1	M	Non-Elective	HO	Nov2015	Nov2015	Nov2015	#NULL!	#NULL!	#NULL!		1	#NULL!	Nov2015	Clarithromycin (PAED)	4.76667	1			PA14D	Lower Respiratory Tract Disorders without Acute Bronchiolitis with length of stay 1 day or more without CC	6	Unspecified acute lower respiratory infection		1	0	0	0	0	2	0	1	2	0	0	0	0	0	0	0
265	1	M	Non-Elective	HO	May2016	May2016	May2016	#NULL!	#NULL!	#NULL!		1	#NULL!	#NULL!		#NULL!				PA14D	Lower Respiratory Tract Disorders without Acute Bronchiolitis with length of stay 1 day or more without CC	6	Unspecified acute lower respiratory infection		2	0	0	0	0	2	0	0	2	0	0	0	0	0	0	0
266	62	M	Non-Elective	HO	Feb2016	Feb2016	Feb2016	#NULL!	#NULL!	#NULL!		1	#NULL!	#NULL!		#NULL!				FZ31F	Disorders of the Oesophagus with length of stay 1 day or less	5	Dyskinesia of oesophagus		2	0	0	0	0	2	0	0	2	0	0	0	0	0	0	0
267	1	F	Non-Elective	HO	Oct2015	Oct2015	Oct2015	#NULL!	#NULL!	#NULL!		1	#NULL!	Oct2015	Clarithromycin (PAED)	13.5167	1			PA14D	Lower Respiratory Tract Disorders without Acute Bronchiolitis with length of stay 1 day or more without CC	6	Unspecified acute lower respiratory infection		1	0	0	0	0	2	0	1	1	0	0	0	0	0	0	0
268	9	M	Non-Elective	HO	Mar2017	Mar2017	Mar2017	#NULL!	#NULL!	#NULL!		0	#NULL!	#NULL!		#NULL!				PA50Z	Ingestion Poisoning or Allergies	5	Other adverse food reactions, not elsewhere classified		2	0	0	0	0	2	0	0	2	1	0	0	0	0	0	0
269	91	F	Non-Elective	HO	#NULL!	Dec2016	Dec2016	#NULL!	#NULL!	#NULL!		5	#NULL!	#NULL!		#NULL!				HC32B	Low Back Pain with CC	24	Low back pain		2	0	0	0	0	2	0	0	1	0	1	0	0	0	0	0
270	91	F	Non-Elective	HO	Dec2015	Dec2015	Dec2015	Dec2015	3	1.55	CommAqAKI	9	385	Dec2015	Amoxicillin Injection	4.9	1			FZ45A	Non-Malignant Large Intestinal Disorders with length of stay 2 days or more with Major CC	28	Constipation		1	0	0	1	0	2	1	1	1	0	1	3	3	0	0	3
271	91	F	Non-Elective	HO	Dec2015	Dec2015	Jan2016	#NULL!	#NULL!	#NULL!		8	#NULL!	#NULL!		#NULL!				FZ45A	Non-Malignant Large Intestinal Disorders with length of stay 2 days or more with Major CC	28	Constipation		2	0	0	0	0	2	0	0	1	0	1	0	0	0	0	0
272	90	F	Non-Elective	HO	Oct2015	Oct2015	Nov2015	#NULL!	#NULL!	#NULL!		7	#NULL!	#NULL!		#NULL!				FZ45A	Non-Malignant Large Intestinal Disorders with length of stay 2 days or more with Major CC	28	Constipation	REMOVAL OF URETHRAL CATHETER FROM BLADDER	2	0	0	0	0	2	0	0	1	0	1	0	0	0	0	0
273	89	M	Non-Elective	HO	Jun2015	Jun2015	Jul2015	Jul2015	1	296.3		13	124	Jun2015	Clarithromycin	263.233			Y	FZ45A	Non-Malignant Large Intestinal Disorders with length of stay 2 days or more with Major CC	28	Constipation		0	0	0	0	1	2	0	0	2	0	1	1	0	0	0	0
274	57	F	Non-Elective	HO	Jun2016	Jun2016	Jun2016	#NULL!	#NULL!	#NULL!		0	#NULL!	#NULL!		#NULL!				HC32B	Low Back Pain with CC	24	Low back pain		2	0	0	0	0	2	0	0	1	1	0	0	0	0	0	0
275	30	F	Non-Elective	HO	Mar2016	Mar2016	Mar2016	#NULL!	#NULL!	#NULL!		0	#NULL!	#NULL!		#NULL!				DZ15F	Asthma without CC without Intubation	8	Asthma, unspecified		2	0	0	0	0	2	0	0	1	1	0	0	0	0	0	0
276	90	M	Non-Elective	HO	Jul2016	Jul2016	Jul2016	#NULL!	#NULL!	#NULL!		4	#NULL!	#NULL!		#NULL!				VA10B	Multiple Trauma Diagnoses score 24-32, with no Interventions	21	Fracture of lower end of radius		2	0	0	0	0	2	0	0	2	0	1	0	0	0	0	0
277	37	F	Non-Elective	HO	Apr2015	Apr2015	Apr2015	#NULL!	#NULL!	#NULL!		1	#NULL!	#NULL!		#NULL!				GC16C	Non-Malignant Pancreatic and Biliary Disorders with Major CCs	16	Alcohol-induced chronic pancreatitis		2	0	0	0	0	2	0	0	1	0	0	0	0	0	0	0
278	37	F	Non-Elective	HO	Apr2015	Apr2015	Apr2015	#NULL!	#NULL!	#NULL!		1	#NULL!	#NULL!		#NULL!				GC16C	Non-Malignant Pancreatic and Biliary Disorders with Major CCs	16	Alcohol-induced chronic pancreatitis		2	0	0	0	0	2	0	0	1	0	0	0	0	0	0	0
279	90	F	Non-Elective	HO	Sep2016	Sep2016	Sep2016	#NULL!	#NULL!	#NULL!		19	#NULL!	#NULL!		#NULL!			Y	FZ45A	Non-Malignant Large Intestinal Disorders with length of stay 2 days or more with Major CC	28	Constipation		2	0	0	0	1	2	0	0	1	0	1	0	0	0	0	0
280	56	F	Non-Elective	HO	Jan2015	Jan2015	Jan2015	#NULL!	#NULL!	#NULL!		0	#NULL!	#NULL!		#NULL!				HA94Z	Arm Trauma Diagnosis without Procedure	18	Fracture of upper end of radius		2	0	0	0	0	2	0	0	1	1	0	0	0	0	0	0
281	69	F	Non-Elective	HO	May2015	May2015	May2015	#NULL!	#NULL!	#NULL!		16	#NULL!	May2015	Piperacillin & Tazobactam Injection	116.95				HA94Z	Arm Trauma Diagnosis without Procedure	18	Fracture of shaft of humerus		0	0	0	0	0	2	0	0	1	0	1	0	0	0	0	0
282	38	F	Non-Elective	HO	Dec2015	Dec2015	Dec2015	#NULL!	#NULL!	#NULL!		1	#NULL!	#NULL!		#NULL!				GC16C	Non-Malignant Pancreatic and Biliary Disorders with Major CCs	16	Alcohol-induced chronic pancreatitis		2	0	0	0	0	2	0	0	1	0	0	0	0	0	0	0
283	38	F	Non-Elective	HO	Apr2016	Apr2016	Apr2016	#NULL!	#NULL!	#NULL!		0	#NULL!	#NULL!		#NULL!				GC16C	Non-Malignant Pancreatic and Biliary Disorders with Major CCs	16	Alcohol-induced chronic pancreatitis		2	0	0	0	0	2	0	0	1	1	0	0	0	0	0	0
284	23	M	Non-Elective	HO	Feb2016	Feb2016	Feb2016	#NULL!	#NULL!	#NULL!		2	#NULL!	Feb2016	Benzylpenicillin Injection	2.55	1	Y		DZ15F	Asthma without CC without Intubation	8			1	0	1	0	0	2	0	1	2	0	0	0	0	0	0	0
285	30	F	Non-Elective	HO	Mar2016	Mar2016	Apr2016	#NULL!	#NULL!	#NULL!		2	#NULL!	#NULL!		#NULL!				DZ15F	Asthma without CC without Intubation	8	Asthma, unspecified		2	0	0	0	0	2	0	0	1	0	0	0	0	0	0	0
286	16	F	Non-Elective	HO	Feb2015	Feb2015	Feb2015	#NULL!	#NULL!	#NULL!		2	#NULL!	#NULL!		#NULL!				PA26A	Other Gastrointestinal or Metabolic Disorders with CC	5	Constipation		2	0	0	0	0	2	0	0	1	0	0	0	0	0	0	0
287	28	M	Non-Elective	HO	Sep2016	Sep2016	Sep2016	#NULL!	#NULL!	#NULL!		0	#NULL!	#NULL!		#NULL!				DZ15F	Asthma without CC without Intubation	8	Asthma, unspecified		2	0	0	0	0	2	0	0	2	1	0	0	0	0	0	0
288	66	F	Non-Elective	HO	Jan2016	Jan2016	Jan2016	#NULL!	#NULL!	#NULL!		1	#NULL!	#NULL!		#NULL!				HA94Z	Arm Trauma Diagnosis without Procedure	18	Fracture of lower end of radius		2	0	0	0	0	2	0	0	1	0	0	0	0	0	0	0
289	67	F	Non-Elective	HO	Feb2017	Feb2017	Feb2017	#NULL!	#NULL!	#NULL!		3	#NULL!	Feb2017	Co-Amoxiclav Injection	2.35	1			HA81C	Sprains, Strains, or Minor Open Wounds without CC	5	Open wound of other parts of wrist and hand		1	0	0	0	0	2	0	1	1	0	1	0	0	0	0	0
290	37	M	Non-Elective	HO	Jun2015	Jun2015	Jun2015	#NULL!	#NULL!	#NULL!		1	#NULL!	#NULL!		#NULL!				DZ15F	Asthma without CC without Intubation	8	Asthma, unspecified		2	0	0	0	0	2	0	0	2	0	0	0	0	0	0	0
291	66	F	Non-Elective	HO	Aug2015	Aug2015	Aug2015	#NULL!	#NULL!	#NULL!		3	#NULL!	#NULL!		#NULL!				FZ45A	Non-Malignant Large Intestinal Disorders with length of stay 2 days or more with Major CC	28	Constipation		2	1	0	0	0	2	0	0	1	0	1	0	0	0	0	0
292	42	F	Non-Elective	HO	Jan2015	Jan2015	Jan2015	#NULL!	#NULL!	#NULL!		3	#NULL!	Jan2015	Gentamicin Injection	3.16667	1			DZ11A	Lobar, Atypical or Viral Pneumonia with Major CC	29	Lobar pneumonia, unspecified		1	0	0	0	0	2	0	1	1	0	1	0	0	0	0	0
293	20	F	Non-Elective	HO	Sep2016	Sep2016	Sep2016	#NULL!	#NULL!	#NULL!		4	#NULL!	#NULL!		#NULL!				FZ45A	Non-Malignant Large Intestinal Disorders with length of stay 2 days or more with Major CC	28	Constipation		2	0	0	0	0	2	0	0	1	0	1	0	0	0	0	0
294	65	M	Non-Elective	HO	May2015	May2015	May2015	#NULL!	#NULL!	#NULL!		1	#NULL!	#NULL!		#NULL!				HC32B	Low Back Pain with CC	24	Low back pain		2	0	0	0	0	2	0	0	2	0	0	0	0	0	0	0
295	87	M	Non-Elective	HO	Aug2016	Aug2016	Aug2016	#NULL!	#NULL!	#NULL!		10	#NULL!	Aug2016	Benzylpenicillin Injection	38.6833	1		Y	DZ11A	Lobar, Atypical or Viral Pneumonia with Major CC	29	Lobar pneumonia, unspecified	FIBREOPTIC ENDOSCOPIC EXAMINATION OF UPPER GASTROINTESTINAL	1	0	0	0	1	2	0	1	2	0	1	0	0	0	0	0
296	87	M	Non-Elective	HO	Jul2016	Jul2016	Jul2016	#NULL!	#NULL!	#NULL!		11	#NULL!	Jul2016	Benzylpenicillin Injection	2.25	1	Y	Y	DZ11A	Lobar, Atypical or Viral Pneumonia with Major CC	29	Lobar pneumonia, unspecified		1	0	1	0	1	2	0	1	2	0	1	0	0	0	0	0
297	86	M	Non-Elective	HO	Jun2015	Jun2015	Jul2015	Jul2015	1	279.733		27	162	Jun2015	Benzylpenicillin Injection	72.3333			Y	DZ11A	Lobar, Atypical or Viral Pneumonia with Major CC	29	Lobar pneumonia, unspecified		0	0	0	0	1	2	0	0	2	0	1	1	0	0	0	0
298	87	F	Non-Elective	HO	Apr2016	Apr2016	May2016	May2016	1	573.267		45	137	Apr2016	Piperacillin & Tazobactam Injection	0.566667	1		Y	DZ11A	Lobar, Atypical or Viral Pneumonia with Major CC	29	Lobar pneumonia, unspecified		1	0	0	0	1	2	0	1	1	0	1	1	0	0	0	0
299	87	M	Non-Elective	HO	Jan2017	Jan2017	Feb2017	Jan2017	1	0.133333	CommAqAKI	22	46	Jan2017	Benzylpenicillin Injection	0.916667	1			DZ11A	Lobar, Atypical or Viral Pneumonia with Major CC	29	Lobar pneumonia, unspecified		1	0	0	1	0	2	1	1	2	0	1	1	1	1	0	0
300	85	F	Non-Elective	HO	Mar2015	Mar2015	Apr2015	#NULL!	#NULL!	#NULL!		41	#NULL!	Mar2015	Benzylpenicillin Injection	2.1	1	Y	Y	DZ11A	Lobar, Atypical or Viral Pneumonia with Major CC	29	Lobar pneumonia, unspecified		1	0	1	0	1	2	0	1	1	0	1	0	0	0	0	0
301	87	M	Non-Elective	HO	Jun2016	Jun2016	Jun2016	#NULL!	#NULL!	#NULL!		4	#NULL!	Jun2016	Amoxicillin Injection	8.9	1			DZ11A	Lobar, Atypical or Viral Pneumonia with Major CC	29	Lobar pneumonia, unspecified		1	0	0	0	0	2	0	1	2	0	1	0	0	0	0	0
302	87	M	Non-Elective	HO	May2016	May2016	May2016	#NULL!	#NULL!	#NULL!		4	#NULL!	May2016	Piperacillin & Tazobactam Injection	0.516667	1			DZ11A	Lobar, Atypical or Viral Pneumonia with Major CC	29	Lobar pneumonia, unspecified		1	0	0	0	0	2	0	1	2	0	1	0	0	0	0	0
303	87	M	Non-Elective	HO	Oct2016	Oct2016	Oct2016	#NULL!	#NULL!	#NULL!		8	#NULL!	Oct2016	Vancomycin Injection	2.06667	1		Y	DZ11A	Lobar, Atypical or Viral Pneumonia with Major CC	29	Lobar pneumonia, unspecified		1	0	0	0	1	2	0	1	2	0	1	0	0	0	0	0
304	86	F	Non-Elective	HO	Aug2016	Aug2016	Aug2016	#NULL!	#NULL!	#NULL!		14	#NULL!	#NULL!		#NULL!				DZ11A	Lobar, Atypical or Viral Pneumonia with Major CC	29	Lobar pneumonia, unspecified		2	0	0	0	0	2	0	0	1	0	1	0	0	0	0	0
305	86	F	Non-Elective	HO	Dec2015	Dec2015	Dec2015	#NULL!	#NULL!	#NULL!		4	#NULL!	#NULL!		#NULL!				FZ45A	Non-Malignant Large Intestinal Disorders with length of stay 2 days or more with Major CC	28	Constipation	REMOVAL OF URETHRAL CATHETER FROM BLADDER	2	1	0	0	0	2	0	0	1	0	1	0	0	0	0	0
306	85	F	Non-Elective	HO	Jan2015	Jan2015	Jan2015	#NULL!	#NULL!	#NULL!		18	#NULL!	Jan2015	Benzylpenicillin Injection	3.25	1			DZ11A	Lobar, Atypical or Viral Pneumonia with Major CC	29	Lobar pneumonia, unspecified		1	1	0	0	0	2	0	1	1	0	1	0	0	0	0	0
307	87	F	Non-Elective	HO	Jul2015	Jul2015	Jul2015	#NULL!	#NULL!	#NULL!		3	#NULL!	Jul2015	Benzylpenicillin Injection	3.35	1			DZ11A	Lobar, Atypical or Viral Pneumonia with Major CC	29	Lobar pneumonia, unspecified		1	0	0	0	0	2	0	1	1	0	1	0	0	0	0	0
308	87	F	Non-Elective	HO	Mar2015	Mar2015	Mar2015	#NULL!	#NULL!	#NULL!		5	#NULL!	Mar2015	Clarithromycin Injection	0.733333	1			DZ11A	Lobar, Atypical or Viral Pneumonia with Major CC	29	Lobar pneumonia, unspecified		1	0	0	0	0	2	0	1	1	0	1	0	0	0	0	0
309	87	M	Non-Elective	HO	Feb2016	Feb2016	Feb2016	Feb2016	2	0.05	CommAqAKI	1	153	Feb2016	Piperacillin & Tazobactam Injection	1.06667	1		Y	DZ11A	Lobar, Atypical or Viral Pneumonia with Major CC	29	Lobar pneumonia, unspecified		1	0	0	1	1	2	1	1	2	0	0	2	2	0	2	0
310	87	M	Non-Elective	HO	May2016	May2016	May2016	May2016	2	0.283333	CommAqAKI	2	258	May2016	Gentamicin Injection	3.1	1			DZ11A	Lobar, Atypical or Viral Pneumonia with Major CC	29	Lobar pneumonia, unspecified		1	1	0	1	0	2	1	1	2	0	0	2	2	0	2	0
311	77	F	Non-Elective	HO	May2015	May2015	Jun2015	#NULL!	#NULL!	#NULL!		6	#NULL!	#NULL!		#NULL!				DZ11B	Lobar, Atypical or Viral Pneumonia with CC	20	Lobar pneumonia, unspecified		2	0	0	0	0	2	0	0	1	0	1	0	0	0	0	0
312	78	F	Non-Elective	HO	Jul2016	Jul2016	Jul2016	#NULL!	#NULL!	#NULL!		10	#NULL!	Jul2016	Benzylpenicillin Injection	3.6	1			DZ11A	Lobar, Atypical or Viral Pneumonia with Major CC	29	Lobar pneumonia, unspecified		1	0	0	0	0	2	0	1	1	0	1	0	0	0	0	0
313	92	F	Non-Elective	HO	Mar2016	Mar2016	Mar2016	#NULL!	#NULL!	#NULL!		4	#NULL!	Mar2016	Benzylpenicillin Injection	1.3	1			DZ11A	Lobar, Atypical or Viral Pneumonia with Major CC	29	Lobar pneumonia, unspecified		1	1	0	0	0	2	0	1	1	0	1	0	0	0	0	0
314	34	M	Non-Elective	HO	Dec2016	Dec2016	Dec2016	#NULL!	#NULL!	#NULL!		4	#NULL!	Dec2016	Piperacillin & Tazobactam Injection	1.85	1			DZ11B	Lobar, Atypical or Viral Pneumonia with CC	20	Lobar pneumonia, unspecified		1	0	0	0	0	2	0	1	2	0	1	0	0	0	0	0
315	33	F	Non-Elective	HO	Dec2015	Dec2015	Dec2015	#NULL!	#NULL!	#NULL!		1	#NULL!	Dec2015	Co-Amoxiclav Injection	4.21667	1			FZ22A	Intermediate Anal Procedures 19 years and over	5	Anal abscess	LAYING OPEN OF LOW ANAL FISTULA	1	0	0	0	0	2	0	1	1	0	0	0	0	0	0	0
316	31	M	Non-Elective	HO	Mar2017	Mar2017	Mar2017	#NULL!	#NULL!	#NULL!		0	#NULL!	#NULL!		#NULL!				DZ11B	Lobar, Atypical or Viral Pneumonia with CC	20	Lobar pneumonia, unspecified		2	0	0	0	0	2	0	0	2	1	0	0	0	0	0	0
317	29	M	Non-Elective	HO	Mar2015	Mar2015	Mar2015	#NULL!	#NULL!	#NULL!		2	#NULL!	Mar2015	Ciprofloxacin Injection	2.25	1			LB35B	Scrotum, Testis or Vas Deferens Disorders without CC	5	Other specified disorders of male genital organs		1	0	0	0	0	2	0	1	2	0	0	0	0	0	0	0
318	31	F	Non-Elective	HO	Jan2017	Jan2017	Jan2017	#NULL!	#NULL!	#NULL!		1	#NULL!	#NULL!		#NULL!				FZ22A	Intermediate Anal Procedures 19 years and over	5	Pilonidal cyst with abscess	DRAINAGE OF PILONIDAL SINUS	2	0	0	0	0	2	0	0	1	0	0	0	0	0	0	0
319	30	M	Non-Elective	HO	#NULL!	May2016	May2016	#NULL!	#NULL!	#NULL!		1	#NULL!	#NULL!		#NULL!				FZ22A	Intermediate Anal Procedures 19 years and over	5	Pilonidal cyst with abscess	DRAINAGE OF PILONIDAL SINUS	2	0	0	0	0	2	0	0	2	0	0	0	0	0	0	0
320	30	M	Non-Elective	HO	Mar2015	Mar2015	Mar2015	#NULL!	#NULL!	#NULL!		1	#NULL!	#NULL!		#NULL!				FZ22A	Intermediate Anal Procedures 19 years and over	5	Pilonidal cyst with abscess	DRAINAGE OF PILONIDAL SINUS	2	0	0	0	0	2	0	0	2	0	0	0	0	0	0	0
321	31	F	Non-Elective	HO	Feb2016	Feb2016	Feb2016	#NULL!	#NULL!	#NULL!		1	#NULL!	Feb2016	Co-Amoxiclav Injection	4.13333	1			FZ22A	Intermediate Anal Procedures 19 years and over	5	Pilonidal cyst with abscess	DRAINAGE OF PILONIDAL SINUS	1	0	0	0	0	2	0	1	1	0	0	0	0	0	0	0
322	31	M	Non-Elective	HO	Feb2016	Feb2016	Feb2016	#NULL!	#NULL!	#NULL!		0	#NULL!	#NULL!		#NULL!				WA12Y	Complications of Procedures without CC	5	Oth comps int orthopaedic prosth devs implants & grafts		2	0	0	0	0	2	0	0	2	1	0	0	0	0	0	0
323	32	M	Non-Elective	HO	Jul2016	Jul2016	Jul2016	#NULL!	#NULL!	#NULL!		0	#NULL!	#NULL!		#NULL!				WA12Y	Complications of Procedures without CC	5	Oth comps int orthopaedic prosth devs implants & grafts		2	0	0	0	0	2	0	0	2	1	0	0	0	0	0	0
324	39	F	Non-Elective	HO	May2016	May2016	May2016	#NULL!	#NULL!	#NULL!		0	#NULL!	May2016	Clarithromycin	4.3	1			WA16W	Shock and Anaphylaxis with CC	5	Anaphy shock due adv effect correct drug or med prop admin		1	0	0	0	0	2	0	1	1	1	0	0	0	0	0	0
325	101	M	Non-Elective	HO	Nov2016	Nov2016	Nov2016	#NULL!	#NULL!	#NULL!		1	#NULL!	Nov2016	Piperacillin & Tazobactam Injection	3.66667	1			DZ11B	Lobar, Atypical or Viral Pneumonia with CC	20	Lobar pneumonia, unspecified		1	1	0	0	0	2	0	1	2	0	0	0	0	0	0	0
326	101	M	Non-Elective	HO	Dec2016	Dec2016	Dec2016	Dec2016	1	14.9333	CommAqAKI	5	210	Dec2016	Piperacillin & Tazobactam Injection	3.08333	1		Y	DZ11A	Lobar, Atypical or Viral Pneumonia with Major CC	29	Lobar pneumonia, unspecified		1	1	0	1	1	2	1	1	2	0	1	1	1	1	0	0
327	49	M	Non-Elective	HO	Aug2015	Aug2015	Aug2015	Aug2015	1	159.75		7	86	Aug2015	Benzylpenicillin Injection	3.96667	1	Y		DZ11A	Lobar, Atypical or Viral Pneumonia with Major CC	29	Pneumonia, unspecified		1	0	1	0	0	2	0	1	2	0	1	1	0	0	0	0
328	67	F	Non-Elective	HO	Oct2016	Oct2016	Nov2016	#NULL!	#NULL!	#NULL!		25	#NULL!	#NULL!		#NULL!				JD02A	Major Skin Disorders category 1 with Major CC	44	Psoriasis vulgaris		2	0	0	0	0	2	0	0	1	0	1	0	0	0	0	0
329	84	M	Non-Elective	HO	Sep2016	Sep2016	Sep2016	#NULL!	#NULL!	#NULL!		1	#NULL!	Sep2016	Benzylpenicillin Injection	2.5	1			DZ11A	Lobar, Atypical or Viral Pneumonia with Major CC	29	Lobar pneumonia, unspecified		1	0	0	0	0	2	0	1	2	0	0	0	0	0	0	0
330	29	M	Non-Elective	HO	Jan2016	Jan2016	Jan2016	#NULL!	#NULL!	#NULL!		0	#NULL!	#NULL!		#NULL!				VA10A	Multiple Trauma Diagnoses score <=23, with no Interventions	5	Fractures of other parts of lower leg		2	0	0	0	0	2	0	0	2	1	0	0	0	0	0	0
331	3	F	Non-Elective	HO	Apr2017	Apr2017	Apr2017	#NULL!	#NULL!	#NULL!		1	#NULL!	#NULL!		#NULL!				PR03B	Paediatric Febrile Convulsions with CC Score 1-3	#NULL!	Febrile convulsions		2	0	0	0	0	2	0	0	1	0	0	0	0	0	0	0
332	62	M	Non-Elective	HO	Jul2015	Jul2015	Jul2015	#NULL!	#NULL!	#NULL!		6	#NULL!	Jul2015	Clarithromycin Injection	26.3667	1		Y	DZ11A	Lobar, Atypical or Viral Pneumonia with Major CC	29	Lobar pneumonia, unspecified		1	0	0	0	1	2	0	1	2	0	1	0	0	0	0	0
333	63	F	Non-Elective	HO	Oct2016	Oct2016	Nov2016	Oct2016	2	1.11667	CommAqAKI	20	151	Oct2016	Benzylpenicillin Injection	2.9	1			DZ11A	Lobar, Atypical or Viral Pneumonia with Major CC	29	Lobar pneumonia, unspecified		1	0	0	1	0	2	1	1	1	0	1	2	2	0	2	0
334	63	F	Non-Elective	HO	Dec2016	Dec2016	Jan2017	Dec2016	1	0.45	CommAqAKI	20	99	Dec2016	Benzylpenicillin Injection	0.75	1			DZ11A	Lobar, Atypical or Viral Pneumonia with Major CC	29	Lobar pneumonia, unspecified	DIAG FIBREOP ENDO EXAM LOW RESP TRACT LAVAGE LESION LOW RESP	1	0	0	1	0	2	1	1	1	0	1	1	1	1	0	0
335	2	M	Non-Elective	HO	Jun2016	Jun2016	Jun2016	#NULL!	#NULL!	#NULL!		1	#NULL!	Jun2016	Cefotaxime Injection (PAED)	3.66667	1			PA14D	Lower Respiratory Tract Disorders without Acute Bronchiolitis with length of stay 1 day or more without CC	6	Lobar pneumonia, unspecified		1	0	0	0	0	2	0	1	2	0	0	0	0	0	0	0
336	63	M	Non-Elective	HO	Dec2016	Dec2016	Jan2017	#NULL!	#NULL!	#NULL!		7	#NULL!	Dec2016	Benzylpenicillin Injection	4.11667	1			DZ11A	Lobar, Atypical or Viral Pneumonia with Major CC	29	Lobar pneumonia, unspecified		1	0	0	0	0	2	0	1	2	0	1	0	0	0	0	0
337	82	F	Non-Elective	HO	Feb2015	Feb2015	Feb2015	#NULL!	#NULL!	#NULL!		0	#NULL!	Feb2015	Clarithromycin	16.2833	1			DZ11A	Lobar, Atypical or Viral Pneumonia with Major CC	29	Lobar pneumonia, unspecified	COMPUTED TOMOGRAPHY OF HEAD	1	1	0	0	0	2	0	1	1	1	0	0	0	0	0	0
338	92	F	Non-Elective	HO	Jul2016	Jul2016	Jul2016	Jul2016	1	0.45	CommAqAKI	2	172	Jul2016	Co-Amoxiclav Injection	1.45	1		Y	DZ11A	Lobar, Atypical or Viral Pneumonia with Major CC	29	Lobar pneumonia, unspecified		1	0	0	1	1	2	1	1	1	0	0	1	1	1	0	0
339	91	F	Non-Elective	HO	Jan2016	Jan2016	Feb2016	Jan2016	1	114.567		48	127	Jan2016	Benzylpenicillin Injection	17.5	1			DZ11A	Lobar, Atypical or Viral Pneumonia with Major CC	29	Lobar pneumonia, unspecified		1	0	0	0	0	2	0	1	1	0	1	1	0	0	0	0
340	63	F	Non-Elective	HO	Oct2016	Oct2016	Oct2016	#NULL!	#NULL!	#NULL!		0	#NULL!	#NULL!		#NULL!				DZ11B	Lobar, Atypical or Viral Pneumonia with CC	20	Lobar pneumonia, unspecified		2	0	0	0	0	2	0	0	1	1	0	0	0	0	0	0
341	62	M	Non-Elective	HO	Jan2016	Jan2016	Jan2016	#NULL!	#NULL!	#NULL!		2	#NULL!	Jan2016	Benzylpenicillin Injection	0.333333	1			DZ11B	Lobar, Atypical or Viral Pneumonia with CC	20	Lobar pneumonia, unspecified		1	0	0	0	0	2	0	1	2	0	0	0	0	0	0	0
342	62	M	Non-Elective	HO	#NULL!	Nov2015	Nov2015	#NULL!	#NULL!	#NULL!		5	#NULL!	Nov2015	Benzylpenicillin Injection	1.13333	1			DZ11B	Lobar, Atypical or Viral Pneumonia with CC	20	Lobar pneumonia, unspecified		1	0	0	0	0	2	0	1	2	0	1	0	0	0	0	0
343	60	F	Non-Elective	HO	Nov2016	Nov2016	Nov2016	Nov2016	3	0.283333	CommAqAKI	15	236	#NULL!		#NULL!				FZ45A	Non-Malignant Large Intestinal Disorders with length of stay 2 days or more with Major CC	28	Colostomy and enterostomy malfunction		2	0	0	0	0	2	1	0	1	0	1	3	3	0	0	3
344	13	M	Non-Elective	HO	May2016	May2016	May2016	#NULL!	#NULL!	#NULL!		0	#NULL!	#NULL!		#NULL!				PA24Z	Arrhythmia or Conduction Disorders	5	Other specified cardiac arrhythmias		2	0	0	0	0	2	0	0	2	1	0	0	0	0	0	0
345	61	M	Non-Elective	HO	Apr2015	Apr2015	May2015	#NULL!	#NULL!	#NULL!		5	#NULL!	Apr2015	Benzylpenicillin Injection	19.6167	1			DZ11A	Lobar, Atypical or Viral Pneumonia with Major CC	29	Lobar pneumonia, unspecified		1	0	0	0	0	2	0	1	2	0	1	0	0	0	0	0
346	19	F	Non-Elective	HO	Jan2016	Jan2016	Jan2016	#NULL!	#NULL!	#NULL!		0	#NULL!	#NULL!		#NULL!				HA81C	Sprains, Strains, or Minor Open Wounds without CC	5	Open wound of upper arm		2	0	0	0	0	2	0	0	1	1	0	0	0	0	0	0
347	19	F	Non-Elective	HO	Feb2016	Feb2016	Feb2016	#NULL!	#NULL!	#NULL!		0	#NULL!	#NULL!		#NULL!				HA81C	Sprains, Strains, or Minor Open Wounds without CC	5	Open wound of upper arm		2	0	0	0	0	2	0	0	1	1	0	0	0	0	0	0
348	1	M	Non-Elective	HO	Aug2015	Aug2015	Aug2015	#NULL!	#NULL!	#NULL!		0	#NULL!	#NULL!		#NULL!				PA50Z	Ingestion Poisoning or Allergies	5	Poisoning: Anti-common-cold drugs		2	0	0	0	0	2	0	0	2	1	0	0	0	0	0	0
349	62	M	Non-Elective	HO	Dec2015	Dec2015	Jan2016	#NULL!	#NULL!	#NULL!		6	#NULL!	Dec2015	Benzylpenicillin Injection	1.16667	1			DZ11B	Lobar, Atypical or Viral Pneumonia with CC	20	Lobar pneumonia, unspecified		1	0	0	0	0	2	0	1	2	0	1	0	0	0	0	0
350	68	F	Non-Elective	HO	#NULL!	Apr2017	Apr2017	#NULL!	#NULL!	#NULL!		25	#NULL!	Apr2017	Benzylpenicillin Injection	1.7	1		Y	DZ11T	Lobar, Atypical or Viral Pneumonia, without Interventions, with CC Score 7-9	#NULL!	Lobar pneumonia, unspecified		1	0	0	0	1	2	0	1	1	0	1	0	0	0	0	0
351	58	M	Non-Elective	HO	Oct2015	Oct2015	Mar2016	#NULL!	#NULL!	#NULL!		151	#NULL!	Oct2015	Piperacillin & Tazobactam Injection	0.983333	1	Y		DZ11A	Lobar, Atypical or Viral Pneumonia with Major CC	29	Pneumonia due to Pseudomonas	FIBREOPTIC ENDOSCOPIC EXAMINATION OF UPPER GASTROINTESTINAL	1	1	1	0	0	2	0	1	2	0	1	0	0	0	0	0
352	68	F	Non-Elective	HO	Sep2015	Sep2015	Sep2015	#NULL!	#NULL!	#NULL!		5	#NULL!	Sep2015	Amoxicillin Injection	0.933333	1			DZ11A	Lobar, Atypical or Viral Pneumonia with Major CC	29	Lobar pneumonia, unspecified		1	0	0	0	0	2	0	1	1	0	1	0	0	0	0	0
353	68	M	Non-Elective	HO	#NULL!	Dec2015	Dec2015	#NULL!	#NULL!	#NULL!		6	#NULL!	Dec2015	Piperacillin & Tazobactam Injection	3.21667	1			DZ11A	Lobar, Atypical or Viral Pneumonia with Major CC	29	Lobar pneumonia, unspecified		1	0	0	0	0	2	0	1	2	0	1	0	0	0	0	0
354	69	M	Non-Elective	HO	Dec2016	Dec2016	Dec2016	#NULL!	#NULL!	#NULL!		2	#NULL!	Dec2016	Benzylpenicillin Injection	4.01667	1			DZ11A	Lobar, Atypical or Viral Pneumonia with Major CC	29	Lobar pneumonia, unspecified		1	0	0	0	0	2	0	1	2	0	0	0	0	0	0	0
355	67	M	Non-Elective	HO	Jun2015	Jun2015	Jun2015	#NULL!	#NULL!	#NULL!		2	#NULL!	Jun2015	Co-Amoxiclav Injection	5.91667	1			FZ21A	Major Anal Procedures, 19 years and over	6	Anal abscess	INSERTION OF SETON INTO HIGH ANAL FISTULA AND PARTIAL LAYING	1	0	0	0	0	2	0	1	2	0	0	0	0	0	0	0
356	67	M	Non-Elective	HO	Feb2015	Feb2015	Feb2015	#NULL!	#NULL!	#NULL!		0	#NULL!	Feb2015	Clarithromycin	3.81667	1		Y	DZ11A	Lobar, Atypical or Viral Pneumonia with Major CC	29	Lobar pneumonia, unspecified		1	0	0	0	1	2	0	1	2	1	0	0	0	0	0	0
357	67	M	Non-Elective	HO	Feb2015	Feb2015	Feb2015	#NULL!	#NULL!	#NULL!		4	#NULL!	Feb2015	Benzylpenicillin Injection	0.833333	1			DZ11A	Lobar, Atypical or Viral Pneumonia with Major CC	29	Lobar pneumonia, unspecified		1	0	0	0	0	2	0	1	2	0	1	0	0	0	0	0
358	67	M	Non-Elective	HO	Apr2015	Apr2015	Apr2015	#NULL!	#NULL!	#NULL!		8	#NULL!	Apr2015	Clarithromycin	2.8	1			DZ11A	Lobar, Atypical or Viral Pneumonia with Major CC	29	Lobar pneumonia, unspecified	DRAINAGE OF PLEURAL CAVITY NEC	1	0	0	0	0	2	0	1	2	0	1	0	0	0	0	0
359	67	M	Non-Elective	HO	Feb2015	Feb2015	Feb2015	#NULL!	#NULL!	#NULL!		2	#NULL!	Feb2015	Benzylpenicillin Injection	3.3	1			DZ11A	Lobar, Atypical or Viral Pneumonia with Major CC	29	Lobar pneumonia, unspecified		1	0	0	0	0	2	0	1	2	0	0	0	0	0	0	0
360	41	M	Non-Elective	HO	Oct2016	Oct2016	Oct2016	#NULL!	#NULL!	#NULL!		0	#NULL!	#NULL!		#NULL!				DZ11A	Lobar, Atypical or Viral Pneumonia with Major CC	29	Lobar pneumonia, unspecified		2	0	0	0	0	2	0	0	2	1	0	0	0	0	0	0
361	70	M	Non-Elective	HO	Apr2016	Apr2016	Apr2016	#NULL!	#NULL!	#NULL!		3	#NULL!	Apr2016	Clarithromycin	0.683333	1			DZ11A	Lobar, Atypical or Viral Pneumonia with Major CC	29	Lobar pneumonia, unspecified		1	0	0	0	0	2	0	1	2	0	1	0	0	0	0	0
362	69	F	Non-Elective	HO	May2015	May2015	May2015	#NULL!	#NULL!	#NULL!		10	#NULL!	May2015	Piperacillin & Tazobactam Injection	25.0333	1			DZ11A	Lobar, Atypical or Viral Pneumonia with Major CC	29	Lobar pneumonia, unspecified		1	0	0	0	0	2	0	1	1	0	1	0	0	0	0	0
363	40	M	Non-Elective	HO	Mar2016	Mar2016	Mar2016	#NULL!	#NULL!	#NULL!		0	#NULL!	#NULL!		#NULL!				LB35B	Scrotum, Testis or Vas Deferens Disorders without CC	5	Other specified disorders of male genital organs		2	0	0	0	0	2	0	0	2	1	0	0	0	0	0	0
364	19	F	Non-Elective	HO	Dec2016	Dec2016	Dec2016	#NULL!	#NULL!	#NULL!		0	#NULL!	#NULL!		#NULL!				BZ24C	Non-Surgical Ophthalmology with length of stay 1 day or less	5	Open wound of eyelid and periocular area	COMPUTED TOMOGRAPHY OF HEAD	2	0	0	0	0	2	0	0	1	1	0	0	0	0	0	0
365	70	M	Non-Elective	HO	Apr2017	Apr2017	Apr2017	#NULL!	#NULL!	#NULL!		0	#NULL!	#NULL!		#NULL!				EB10C	Actual or Suspected Myocardial Infarction, with CC Score 7-9	#NULL!	Acute ischaemic heart disease, unspecified		2	0	0	0	0	2	0	0	2	1	0	0	0	0	0	0
366	69	M	Non-Elective	HO	Jun2016	Jun2016	Jun2016	#NULL!	#NULL!	#NULL!		2	#NULL!	Jun2016	Benzylpenicillin Injection	2.85	1			DZ11A	Lobar, Atypical or Viral Pneumonia with Major CC	29	Lobar pneumonia, unspecified		1	0	0	0	0	2	0	1	2	0	0	0	0	0	0	0
367	69	F	Non-Elective	HO	Jun2016	Jun2016	Jul2016	#NULL!	#NULL!	#NULL!		13	#NULL!	Jun2016	Benzylpenicillin Injection	0.65	1			DZ11B	Lobar, Atypical or Viral Pneumonia with CC	20	Lobar pneumonia, unspecified		1	0	0	0	0	2	0	1	1	0	1	0	0	0	0	0
368	70	F	Non-Elective	HO	Jan2017	Jan2017	Jan2017	#NULL!	#NULL!	#NULL!		3	#NULL!	Jan2017	Benzylpenicillin Injection	3.85	1			DZ11B	Lobar, Atypical or Viral Pneumonia with CC	20	Lobar pneumonia, unspecified		1	0	0	0	0	2	0	1	1	0	1	0	0	0	0	0
369	70	M	Non-Elective	HO	Dec2015	Dec2015	Dec2015	#NULL!	#NULL!	#NULL!		4	#NULL!	Dec2015	Piperacillin & Tazobactam Injection	0.766667	1	Y	Y	DZ11A	Lobar, Atypical or Viral Pneumonia with Major CC	29	Lobar pneumonia, unspecified	INVASIVE VENTILATION	1	0	1	0	1	2	0	1	2	0	1	0	0	0	0	0
370	83	F	Non-Elective	HO	Mar2017	Mar2017	Mar2017	#NULL!	#NULL!	#NULL!		1	#NULL!	Mar2017	Amoxicillin Injection	5.45	1			DZ11B	Lobar, Atypical or Viral Pneumonia with CC	20	Lobar pneumonia, unspecified		1	0	0	0	0	2	0	1	1	0	0	0	0	0	0	0
371	76	M	Non-Elective	HO	Aug2016	Aug2016	Aug2016	#NULL!	#NULL!	#NULL!		0	#NULL!	#NULL!		#NULL!				DZ11A	Lobar, Atypical or Viral Pneumonia with Major CC	29	Lobar pneumonia, unspecified		2	0	0	0	0	2	0	0	2	1	0	0	0	0	0	0
372	74	F	Non-Elective	TG	#NULL!	Mar2015	Apr2015	#NULL!	#NULL!	#NULL!		13	#NULL!	Mar2015	Piperacillin & Tazobactam Injection	80.8667				DZ11B	Lobar, Atypical or Viral Pneumonia with CC	20	Lobar pneumonia, unspecified		0	0	0	0	0	2	0	0	1	0	1	0	0	0	0	0
373	15	M	Non-Elective	HO	Jun2015	Jun2015	Jun2015	#NULL!	#NULL!	#NULL!		0	#NULL!	#NULL!		#NULL!				PA26A	Other Gastrointestinal or Metabolic Disorders with CC	5	Gastrointestinal haemorrhage, unspecified		2	0	0	0	0	2	0	0	2	1	0	0	0	0	0	0
374	76	F	Non-Elective	HO	Dec2016	Dec2016	Dec2016	#NULL!	#NULL!	#NULL!		1	#NULL!	#NULL!		#NULL!				DZ25A	Fibrosis or Pneumoconiosis with CC	27	Pleural plaque without asbestos		2	0	0	0	0	2	0	0	1	0	0	0	0	0	0	0
376	77	F	Non-Elective	HO	#NULL!	May2017	May2017	#NULL!	#NULL!	#NULL!		0	#NULL!	#NULL!		#NULL!				WH13B	Abnormal Findings without Diagnosis, without Interventions, with CC Score 1+	#NULL!	Finding of oth spec subs not normally found in blood		2	1	0	0	0	2	0	0	1	1	0	0	0	0	0	0
377	69	M	Non-Elective	HO	May2015	May2015	May2015	#NULL!	#NULL!	#NULL!		0	#NULL!	May2015	Benzylpenicillin Injection	3.53333	1			DZ11A	Lobar, Atypical or Viral Pneumonia with Major CC	29	Lobar pneumonia, unspecified		1	1	0	0	0	2	0	1	2	1	0	0	0	0	0	0
378	86	F	Non-Elective	HO	Jan2016	Jan2016	Feb2016	#NULL!	#NULL!	#NULL!		30	#NULL!	Jan2016	Piperacillin & Tazobactam Injection	0.6	1		Y	DZ11A	Lobar, Atypical or Viral Pneumonia with Major CC	29	Lobar pneumonia, unspecified		1	1	0	0	1	2	0	1	1	0	1	0	0	0	0	0
379	76	F	Non-Elective	HO	May2016	May2016	May2016	#NULL!	#NULL!	#NULL!		5	#NULL!	May2016	Co-Amoxiclav Injection	0.983333	1			DZ11A	Lobar, Atypical or Viral Pneumonia with Major CC	29	Lobar pneumonia, unspecified		1	0	0	0	0	2	0	1	1	0	1	0	0	0	0	0
380	77	M	Non-Elective	HO	Jan2017	Jan2017	Feb2017	#NULL!	#NULL!	#NULL!		14	#NULL!	Jan2017	Benzylpenicillin Injection	0.6	1	Y		DZ11A	Lobar, Atypical or Viral Pneumonia with Major CC	29	Lobar pneumonia, unspecified		1	0	1	0	0	2	0	1	2	0	1	0	0	0	0	0
381	76	M	Non-Elective	HO	Apr2016	Apr2016	Apr2016	#NULL!	#NULL!	#NULL!		2	#NULL!	Apr2016	Vancomycin Injection	15.5333	1		Y	DZ11A	Lobar, Atypical or Viral Pneumonia with Major CC	29	Lobar pneumonia, unspecified		1	0	0	0	1	2	0	1	2	0	0	0	0	0	0	0
382	75	M	Non-Elective	HO	Jun2015	Jun2015	Jun2015	#NULL!	#NULL!	#NULL!		0	#NULL!	Jun2015	Benzylpenicillin Injection	1.33333	1			DZ11A	Lobar, Atypical or Viral Pneumonia with Major CC	29	Lobar pneumonia, unspecified		1	0	0	0	0	2	0	1	2	1	0	0	0	0	0	0
383	75	M	Non-Elective	HO	Feb2015	Feb2015	Feb2015	#NULL!	#NULL!	#NULL!		1	#NULL!	Feb2015	Benzylpenicillin Injection	1	1			DZ11A	Lobar, Atypical or Viral Pneumonia with Major CC	29	Lobar pneumonia, unspecified		1	0	0	0	0	2	0	1	2	0	0	0	0	0	0	0
384	77	M	Non-Elective	HO	Jan2017	Jan2017	Feb2017	#NULL!	#NULL!	#NULL!		1	#NULL!	Jan2017	Benzylpenicillin Injection	1.05	1			DZ11B	Lobar, Atypical or Viral Pneumonia with CC	20	Lobar pneumonia, unspecified		1	0	0	0	0	2	0	1	2	0	0	0	0	0	0	0
385	17	M	Non-Elective	HO	Aug2015	Aug2015	Aug2015	#NULL!	#NULL!	#NULL!		1	#NULL!	Aug2015	Co-Amoxiclav Injection	5.55	1			PA26A	Other Gastrointestinal or Metabolic Disorders with CC	5	Anal abscess		1	0	0	0	0	2	0	1	2	0	0	0	0	0	0	0
386	77	M	Non-Elective	HO	Mar2017	Mar2017	Mar2017	Mar2017	1	112.533		7	148	Mar2017	Benzylpenicillin Injection	2.96667	1		Y	DZ11A	Lobar, Atypical or Viral Pneumonia with Major CC	29	Lobar pneumonia, unspecified		1	0	0	0	1	2	0	1	2	0	1	1	0	0	0	0
387	16	M	Non-Elective	HO	Aug2015	Aug2015	Aug2015	#NULL!	#NULL!	#NULL!		0	#NULL!	#NULL!		#NULL!				PA50Z	Ingestion Poisoning or Allergies	5	Poisoning: Anti-common-cold drugs		2	0	0	0	0	2	0	0	2	1	0	0	0	0	0	0
389	56	F	Non-Elective	HO	Feb2016	Feb2016	Feb2016	#NULL!	#NULL!	#NULL!		8	#NULL!	#NULL!		#NULL!				DZ16A	Pleural Effusion with Major CC	32	Secondary malignant neoplasm of pleura	INSERTION OF TUBE DRAIN INTO PLEURAL CAVITY	2	0	0	0	0	2	0	0	1	0	1	0	0	0	0	0
392	58	F	Non-Elective	HO	#NULL!	Dec2016	Dec2016	#NULL!	#NULL!	#NULL!		9	#NULL!	Dec2016	Doxycycline Injection	31.3667	1			DZ16A	Pleural Effusion with Major CC	32	Secondary malignant neoplasm of pleura	INSERTION OF TUBE DRAIN INTO PLEURAL CAVITY	1	0	0	0	0	2	0	1	1	0	1	0	0	0	0	0
394	43	M	Non-Elective	HO	Jun2016	Jun2016	Jul2016	#NULL!	#NULL!	#NULL!		10	#NULL!	Jun2016	Clarithromycin	2.78333	1			DZ16A	Pleural Effusion with Major CC	32	Secondary malignant neoplasm of pleura	INSERTION OF TUBE DRAIN INTO PLEURAL CAVITY	1	0	0	0	0	2	0	1	2	0	1	0	0	0	0	0
395	67	F	Non-Elective	HO	Mar2015	Mar2015	Mar2015	#NULL!	#NULL!	#NULL!		0	#NULL!	#NULL!		#NULL!				FZ36F	Intestinal Infectious Disorders with length of stay 1 day or less	5	Gastroenteritis and colitis of unspecified origin	CONTINUOUS INTRAVENOUS INFUSION OF THERAPEUTIC SUBSTANCE NEC	2	0	0	0	0	2	0	0	1	1	0	0	0	0	0	0
398	33	F	Non-Elective	HO	Mar2017	Mar2017	Mar2017	#NULL!	#NULL!	#NULL!		0	#NULL!	#NULL!		#NULL!				DZ16B	Pleural Effusion with CC	20	Pleural effusion, not elsewhere classified	COMPUTED TOMOGRAPHY OF PULMONARY ARTERIES	2	0	0	0	0	2	0	0	1	1	0	0	0	0	0	0
399	70	F	Non-Elective	HO	Jan2015	Jan2015	Jan2015	#NULL!	#NULL!	#NULL!		0	#NULL!	#NULL!		#NULL!				JC04B	Intermediate Skin Procedures category 2 with Intermediate CC	9	Trichilemmal cyst	DRAINAGE OF LESION OF SKIN OF HEAD OR NECK	2	0	0	0	0	2	0	0	1	1	0	0	0	0	0	0
403	51	M	Non-Elective	HO	Jun2015	Jun2015	Jun2015	#NULL!	#NULL!	#NULL!		2	#NULL!	Jun2015	Co-Amoxiclav Injection	22.05	1			LB47Z	Penis Major Open Procedures	6	Other specified injuries of abdomen, lower back and pelvis	REPAIR OF FRACTURE OF PENIS	1	0	0	0	0	2	0	1	2	0	0	0	0	0	0	0
404	55	F	Non-Elective	HO	Nov2016	Nov2016	Dec2016	#NULL!	#NULL!	#NULL!		9	#NULL!	Nov2016	Metronidazole Injection	2.41667	1	Y		FZ75B	Proximal Colon Procedures, 19 years and over without Major CC	22	Other and unspecified intestinal obstruction	RIGHT HEMICOLECTOMY AND SIDE TO SIDE ANASTOMOSIS OF ILEUM	1	0	1	0	0	2	0	1	1	0	1	0	0	0	0	0
405	63	F	Non-Elective	HO	Sep2015	Sep2015	Sep2015	#NULL!	#NULL!	#NULL!		2	#NULL!	Sep2015	Co-Amoxiclav Injection	24.25	1			GA10D	Laparoscopic Cholecystectomy with length of stay 1 day or more without CC	11	Calculus of gallbladder with acute cholecystitis	TOTAL CHOLECYSTECTOMY NEC	1	0	0	0	0	2	0	1	1	0	0	0	0	0	0	0
406	57	F	Non-Elective	HO	Nov2016	Nov2016	Nov2016	#NULL!	#NULL!	#NULL!		8	#NULL!	#NULL!		#NULL!		Y		KC05D	Fluid and Electrolyte Disorders 69 years and under with Major CC	25	Hypo-osmolality and hyponatraemia	MAGNETIC RESONANCE IMAGING NEC	2	0	1	0	0	2	0	0	1	0	1	0	0	0	0	0
407	78	F	Non-Elective	HO	Apr2016	Apr2016	May2016	#NULL!	#NULL!	#NULL!		10	#NULL!	#NULL!		#NULL!				WA22X	Other Specified Admissions and Counselling with Intermediate CC	34	Tendency to fall, not elsewhere classified	REMOVAL OF URETHRAL CATHETER FROM BLADDER	2	0	0	0	0	2	0	0	1	0	1	0	0	0	0	0
408	82	M	Non-Elective	HO	#NULL!	Sep2016	Sep2016	#NULL!	#NULL!	#NULL!		3	#NULL!	#NULL!		#NULL!				LB16B	Urinary Incontinence and Other Urinary Problems with Intermediate CC	9	Retention of urine	URETHRAL CATHETERISATION OF BLADDER, UNSPECIFIED	2	0	0	0	0	2	0	0	2	0	1	0	0	0	0	0
409	56	M	Non-Elective	HO	Jun2015	Jun2015	Sep2015	Jun2015	1	148.633		104	37	Jun2015	Metronidazole Injection	5.66667	1			FZ43A	Non-Malignant Stomach or Duodenum Disorders with length of stay 2 days or more with Major CC	28	Adult hypertrophic pyloric stenosis		1	0	0	0	0	2	0	1	2	0	1	1	0	0	0	0
411	79	M	Non-Elective	HO	#NULL!	Feb2015	Feb2015	Feb2015	1	2.41667	CommAqAKI	12	228	#NULL!		#NULL!				LB60A	Complex Open or Laparoscopic, Kidney or Ureter Procedures, with Major CC	61	Malignant neoplasm of prostate	PERCUTANEOUS INSERTION OF NEPHROSTOMY TUBE	2	0	0	0	0	2	1	0	2	0	1	1	1	1	0	0
414	46	F	Non-Elective	HO	Nov2016	Nov2016	Nov2016	#NULL!	#NULL!	#NULL!		12	#NULL!	#NULL!		#NULL!				FZ37I	Inflammatory Bowel Disease with length of stay 2 days or more without Major CC with Interventions	22	Ulcerative colitis, unspecified	DIAGNOSTIC ENDOSCOPIC EXAMINATION OF LOWER BOWEL AND BIOPSY	2	0	0	0	0	2	0	0	1	0	1	0	0	0	0	0
415	71	F	Non-Elective	HO	#NULL!	Aug2016	Aug2016	#NULL!	#NULL!	#NULL!		1	#NULL!	Aug2016	Co-Trimoxazole	1.9	1			KC05B	Fluid and Electrolyte Disorders 70 years and over with Intermediate CC	16	Hyperkalaemia	CONTINUOUS INTRAVENOUS INFUSION OF THERAPEUTIC SUBSTANCE NEC	1	0	0	0	0	2	0	1	1	0	0	0	0	0	0	0
416	45	M	Non-Elective	HO	#NULL!	Nov2016	Nov2016	#NULL!	#NULL!	#NULL!		7	#NULL!	#NULL!		#NULL!				KC05D	Fluid and Electrolyte Disorders 69 years and under with Major CC	25	Hyperkalaemia	AUTOMATED PERITONEAL DIALYSIS	2	0	0	0	0	2	0	0	2	0	1	0	0	0	0	0
417	69	M	Non-Elective	HO	#NULL!	Dec2015	Dec2015	Dec2015	1	0.466667	CommAqAKI	9	347	Dec2015	Gentamicin Injection	121.75				LB60A	Complex Open or Laparoscopic, Kidney or Ureter Procedures, with Major CC	61	Malignant neoplasm: Bladder, unspecified	PERCUTANEOUS DRAINAGE OF KIDNEY	0	0	0	0	0	2	1	0	2	0	1	1	1	1	0	0
419	67	F	Non-Elective	HO	Sep2016	Sep2016	Mar2017	Sep2016	1	338.883		193	94	Sep2016	Flucloxacillin Injection	7.68333	1	Y		HA99Z	Other Procedures for Trauma	26	Mech comp of internal fixation device of bones of limb	SECONDARY OPEN REDUCTION OF FRACTURE OF BONE AND INTRAMEDULL	1	0	1	0	0	2	0	1	1	0	1	1	0	0	0	0
423	89	M	Non-Elective	HO	Nov2015	Nov2015	Nov2015	Nov2015	2	0.516667	CommAqAKI	11	172	Nov2015	Piperacillin & Tazobactam Injection	3.36667	1	Y		HD25A	Infections of Bones or Joints with Major CC	62	Pyogenic arthritis, unspecified		1	0	1	1	0	2	1	1	2	0	1	2	2	0	2	0
424	75	F	Non-Elective	HO	Jan2015	Jan2015	Jan2015	#NULL!	#NULL!	#NULL!		3	#NULL!	Jan2015	Clarithromycin Injection	0.55	1		Y	DZ11A	Lobar, Atypical or Viral Pneumonia with Major CC	29	Lobar pneumonia, unspecified		1	0	0	0	1	2	0	1	1	0	1	0	0	0	0	0
425	75	M	Non-Elective	HO	Oct2015	Oct2015	Oct2015	#NULL!	#NULL!	#NULL!		1	#NULL!	#NULL!		#NULL!				FZ31F	Disorders of the Oesophagus with length of stay 1 day or less	5	Dysphagia		2	0	0	0	0	2	0	0	2	0	0	0	0	0	0	0
426	75	M	Non-Elective	HO	Jul2015	Jul2015	Jul2015	Jul2015	1	0.533333	CommAqAKI	14	285	Jul2015	Piperacillin & Tazobactam Injection	0.283333	1	Y		DZ11A	Lobar, Atypical or Viral Pneumonia with Major CC	29	Lobar pneumonia, unspecified		1	0	1	1	0	2	1	1	2	0	1	1	1	1	0	0
427	67	F	Non-Elective	HO	Feb2015	Feb2015	Feb2015	#NULL!	#NULL!	#NULL!		4	#NULL!	Feb2015	Amoxicillin Injection	1.63333	1			FZ49A	Disorders of Nutrition with length of stay 2 days or more with Major CC	49	Other symptoms and signs concerning food and fluid intake		1	1	0	0	0	2	0	1	1	0	1	0	0	0	0	0
428	75	M	Non-Elective	HO	Jan2015	Jan2015	Jan2015	#NULL!	#NULL!	#NULL!		2	#NULL!	Jan2015	Benzylpenicillin Injection	2.76667	1			DZ11A	Lobar, Atypical or Viral Pneumonia with Major CC	29	Lobar pneumonia, unspecified		1	0	0	0	0	2	0	1	2	0	0	0	0	0	0	0
429	75	M	Non-Elective	HO	Mar2015	Mar2015	Mar2015	#NULL!	#NULL!	#NULL!		2	#NULL!	Mar2015	Co-Amoxiclav Injection	1.23333	1			DZ11A	Lobar, Atypical or Viral Pneumonia with Major CC	29	Lobar pneumonia, unspecified		1	0	0	0	0	2	0	1	2	0	0	0	0	0	0	0
430	76	M	Non-Elective	HO	May2016	May2016	May2016	#NULL!	#NULL!	#NULL!		0	#NULL!	May2016	Co-Amoxiclav Injection	0.783333	1		Y	DZ11A	Lobar, Atypical or Viral Pneumonia with Major CC	29	Lobar pneumonia, unspecified		1	0	0	0	1	2	0	1	2	1	0	0	0	0	0	0
431	76	M	Non-Elective	HO	May2016	May2016	May2016	#NULL!	#NULL!	#NULL!		0	#NULL!	May2016	Clarithromycin Injection	0.783333	1		Y	DZ11A	Lobar, Atypical or Viral Pneumonia with Major CC	29	Lobar pneumonia, unspecified		1	0	0	0	1	2	0	1	2	1	0	0	0	0	0	0
432	76	M	Non-Elective	HO	Jul2016	Jul2016	Aug2016	#NULL!	#NULL!	#NULL!		30	#NULL!	Jul2016	Piperacillin & Tazobactam Injection	1	1			DZ11A	Lobar, Atypical or Viral Pneumonia with Major CC	29	Lobar pneumonia, unspecified	ASPIRATION OF PLEURAL CAVITY	1	0	0	0	0	2	0	1	2	0	1	0	0	0	0	0
433	75	F	Non-Elective	HO	Aug2015	Aug2015	Aug2015	#NULL!	#NULL!	#NULL!		3	#NULL!	#NULL!		#NULL!				DZ11B	Lobar, Atypical or Viral Pneumonia with CC	20	Lobar pneumonia, unspecified		2	0	0	0	0	2	0	0	1	0	1	0	0	0	0	0
434	76	F	Non-Elective	HO	Sep2016	Sep2016	Oct2016	Sep2016	1	0.8	CommAqAKI	12	116	Sep2016	Piperacillin & Tazobactam Injection	2.65	1			DZ11A	Lobar, Atypical or Viral Pneumonia with Major CC	29	Lobar pneumonia, unspecified		1	1	0	1	0	2	1	1	1	0	1	1	1	1	0	0
435	76	F	Non-Elective	HO	Apr2016	Apr2016	Apr2016	#NULL!	#NULL!	#NULL!		3	#NULL!	Apr2016	Benzylpenicillin Injection	0.733333	1			DZ11B	Lobar, Atypical or Viral Pneumonia with CC	20	Lobar pneumonia, unspecified		1	0	0	0	0	2	0	1	1	0	1	0	0	0	0	0
436	76	F	Non-Elective	HO	Apr2016	Apr2016	Apr2016	#NULL!	#NULL!	#NULL!		3	#NULL!	Apr2016	Benzylpenicillin Injection	0.733333	1			DZ11B	Lobar, Atypical or Viral Pneumonia with CC	20	Lobar pneumonia, unspecified		1	0	0	0	0	2	0	1	1	0	1	0	0	0	0	0
437	31	M	Non-Elective	HO	Mar2017	Mar2017	Mar2017	#NULL!	#NULL!	#NULL!		3	#NULL!	Mar2017	Amoxicillin Injection	2.5	1			FZ37I	Inflammatory Bowel Disease with length of stay 2 days or more without Major CC with Interventions	22	Other Crohn disease	DIAG.ENDO.EXAM/LOWER BOWEL USING FIBREOPTIC SIGMOIDOSCO, UNSPECIFIED	1	0	0	0	0	2	0	1	2	0	1	0	0	0	0	0
439	26	F	Non-Elective	HO	Nov2016	Nov2016	Nov2016	#NULL!	#NULL!	#NULL!		2	#NULL!	Nov2016	Ceftriaxone Injection	3.93333	1			MB04B	Ovary, Fallopian Tube or Pelvic Disorders without CC	6	Polycystic ovarian syndrome	ENDOSCOPIC EXTIRPATION OF LESION OF OVARY NEC	1	0	0	0	0	2	0	1	1	0	0	0	0	0	0	0
442	55	M	Non-Elective	HO	Jun2016	Jun2016	Jun2016	Jun2016	1	404.483		21	104	Jun2016	Piperacillin & Tazobactam Injection	0.466667	1	Y		GC15A	Non-Malignant Liver Disorders with Catastrophic CCs	62	Hepatic failure, unspecified	DRAINAGE OF ASCITES NEC	1	0	1	0	0	2	0	1	2	0	1	1	0	0	0	0
443	57	F	Non-Elective	HO	#NULL!	Nov2016	Dec2016	#NULL!	#NULL!	#NULL!		28	#NULL!	Nov2016	Piperacillin & Tazobactam Injection	22.2833	1			GC15A	Non-Malignant Liver Disorders with Catastrophic CCs	62	Other specified inflammatory liver diseases	DRAINAGE OF ASCITES NEC	1	0	0	0	0	2	0	1	1	0	1	0	0	0	0	0
444	61	F	Non-Elective	HO	Jan2016	Jan2016	Feb2016	Jan2016	1	36.2	CommAqAKI	3	43	Jan2016	Piperacillin & Tazobactam Injection	0.516667	1		Y	DZ11A	Lobar, Atypical or Viral Pneumonia with Major CC	29	Pneumonia, unspecified	URETHRAL CATHETERISATION OF BLADDER, UNSPECIFIED	1	0	0	1	1	2	1	1	1	0	1	1	1	1	0	0
446	54	M	Non-Elective	HO	Apr2016	Apr2016	Jun2016	May2016	2	429.45		55	192	Apr2016	Piperacillin & Tazobactam Injection	2.53333	1			GC15A	Non-Malignant Liver Disorders with Catastrophic CCs	62	Alcoholic cirrhosis of liver	DRAINAGE OF ASCITES NEC	1	0	0	0	0	2	0	1	2	0	1	2	0	0	0	0
447	56	F	Non-Elective	HO	Aug2015	Aug2015	Aug2015	Aug2015	1	0.416667	CommAqAKI	9	123	Aug2015	Piperacillin & Tazobactam Injection	0.766667	1	Y		DZ11A	Lobar, Atypical or Viral Pneumonia with Major CC	29	Pneumonia, unspecified	DIAG FIBREOP ENDO EXAM LOW RESP TRACT BRUSH CYTO LESION LOW	1	1	1	1	0	2	1	1	1	0	1	1	1	1	0	0
449	59	F	Non-Elective	HO	Dec2016	Dec2016	Dec2016	#NULL!	#NULL!	#NULL!		8	#NULL!	#NULL!		#NULL!				HD21B	Soft Tissue Disorders with CC	5	Trochanteric bursitis	MAGNETIC RESONANCE IMAGING NEC	2	0	0	0	0	2	0	0	1	0	1	0	0	0	0	0
450	56	F	Non-Elective	HO	Feb2017	Feb2017	Apr2017	#NULL!	#NULL!	#NULL!		39	#NULL!	Mar2017	Gentamicin Injection	48.2				HC54A	Major Spinal Reconstructive Procedures with CC Score 4+	#NULL!	Malignant neoplasm: Spinal cord	EXCISION OF LESION OF INTRADURAL INTRAMEDULLARY SPINAL CORD	0	0	0	0	0	2	0	0	1	0	1	0	0	0	0	0
452	47	M	Non-Elective	HO	#NULL!	Jan2015	Jan2015	Jan2015	1	49.5		18	138	Jan2015	Piperacillin & Tazobactam Injection	6.98333	1			FZ47A	Non-Malignant General Abdominal Disorders with length of stay 2 days or more with Major CC	26	Peritonitis, unspecified	DRAINAGE OF ASCITES NEC	1	0	0	0	0	2	0	1	2	0	1	1	0	0	0	0
454	47	M	Non-Elective	HO	Apr2015	Apr2015	May2015	#NULL!	#NULL!	#NULL!		33	#NULL!	Apr2015	Piperacillin & Tazobactam Injection	0.35	1	Y		DZ11A	Lobar, Atypical or Viral Pneumonia with Major CC	29	Lobar pneumonia, unspecified	DIAGNOSTIC FIBREOPTIC ENDOSCOPIC EXAMINATION OF LOWER, UNSPECIFIED	1	0	1	0	0	2	0	1	2	0	1	0	0	0	0	0
457	89	F	Non-Elective	HO	Aug2016	Aug2016	Oct2016	#NULL!	#NULL!	#NULL!		36	#NULL!	#NULL!		#NULL!				DZ11A	Lobar, Atypical or Viral Pneumonia with Major CC	29	Lobar pneumonia, unspecified	REMOVAL OF URETHRAL CATHETER FROM BLADDER	2	0	0	0	0	2	0	0	1	0	1	0	0	0	0	0
458	84	M	Non-Elective	HO	Jan2016	Jan2016	Jan2016	#NULL!	#NULL!	#NULL!		1	#NULL!	#NULL!		#NULL!				FZ59Z	Intermediate Procedures on the Upper GI Tract 19 years and over	5	Mech comp gastrointestinal prosth devs implants & grafts	ATTENTION TO GASTROSTOMY TUBE	2	0	0	0	0	2	0	0	2	0	0	0	0	0	0	0
460	80	M	Non-Elective	HO	Dec2016	Dec2016	Dec2016	#NULL!	#NULL!	#NULL!		1	#NULL!	#NULL!		#NULL!				FZ59Z	Intermediate Procedures on the Upper GI Tract 19 years and over	5	Mech comp gastrointestinal prosth devs implants & grafts	ATTENTION TO GASTROSTOMY TUBE	2	0	0	0	0	2	0	0	2	0	0	0	0	0	0	0
461	80	M	Non-Elective	HO	Jan2017	Jan2017	Jan2017	#NULL!	#NULL!	#NULL!		0	#NULL!	#NULL!		#NULL!				FZ59Z	Intermediate Procedures on the Upper GI Tract 19 years and over	5	Mech comp gastrointestinal prosth devs implants & grafts	ATTENTION TO GASTROSTOMY TUBE	2	0	0	0	0	2	0	0	2	1	0	0	0	0	0	0
462	80	M	Non-Elective	HO	Feb2017	Feb2017	Feb2017	#NULL!	#NULL!	#NULL!		0	#NULL!	#NULL!		#NULL!				FZ59Z	Intermediate Procedures on the Upper GI Tract 19 years and over	5	Mech comp gastrointestinal prosth devs implants & grafts	ATTENTION TO GASTROSTOMY TUBE	2	0	0	0	0	2	0	0	2	1	0	0	0	0	0	0
463	83	M	Non-Elective	HO	Jun2016	Jun2016	Jun2016	#NULL!	#NULL!	#NULL!		1	#NULL!	#NULL!		#NULL!				FZ59Z	Intermediate Procedures on the Upper GI Tract 19 years and over	5	Mech comp gastrointestinal prosth devs implants & grafts	ATTENTION TO GASTROSTOMY TUBE	2	0	0	0	0	2	0	0	2	0	0	0	0	0	0	0
467	30	F	Non-Elective	HO	Jun2015	Jun2015	Jun2015	#NULL!	#NULL!	#NULL!		1	#NULL!	#NULL!		#NULL!				MA23Z	Lower Genital Tract Minor Procedures - Category 2	5	Cyst of Bartholin gland	DRAINAGE OF BARTHOLIN GLAND	2	0	0	0	0	2	0	0	1	0	0	0	0	0	0	0
470	47	F	Non-Elective	HO	Apr2017	Apr2017	Apr2017	#NULL!	#NULL!	#NULL!		2	#NULL!	Apr2017	Co-Amoxiclav Injection	14.7833	1			FZ12N	Major General Abdominal Procedures, 19 years and over, with CC Score 3-5	#NULL!	Umbilical hernia with obstruction, without gangrene	EXCISION OF UMBILICUS	1	0	0	0	0	2	0	1	1	0	0	0	0	0	0	0
473	50	M	Non-Elective	HO	Jan2015	Jan2015	Jan2015	Jan2015	2	34.0833	CommAqAKI	3	351	Jan2015	Gentamicin Injection	16.25	1			LB40B	Urinary Tract Stone Disease without CC	5	Calculus of ureter	ENDOSCOPIC INSERTION OF TUBAL PROSTHESIS INTO URETER NEC	1	0	0	1	0	2	1	1	2	0	1	2	2	0	2	0
475	36	F	Non-Elective	HO	Jul2016	Jul2016	Jul2016	#NULL!	#NULL!	#NULL!		12	#NULL!	Jul2016	Amoxicillin Injection	1.98333	1			FZ47A	Non-Malignant General Abdominal Disorders with length of stay 2 days or more with Major CC	26	Other peritonitis	DRAINAGE OF ASCITES NEC	1	0	0	0	0	2	0	1	1	0	1	0	0	0	0	0
476	38	M	Non-Elective	HO	Jan2017	Jan2017	Jan2017	Jan2017	1	0.2	CommAqAKI	1	113	#NULL!		#NULL!				DZ03A	Major Thoracic Procedures with CC	45	Gastro-oesophageal reflux disease without oesophagitis	DIAG.ENDOSCOPIC EXAM/OESOPHAGUS USING RIGID OESOPHAGOSC, UNSPECIFIED	2	0	0	0	0	2	1	0	2	0	0	1	1	1	0	0
479	59	M	Non-Elective	TG	#NULL!	Aug2015	Sep2015	Aug2015	1	14.5833	CommAqAKI	9	214	Aug2015	Piperacillin & Tazobactam Injection	93.6		Y	Y	DZ11A	Lobar, Atypical or Viral Pneumonia with Major CC	29	Influenza with pneumonia, virus not identified	FIBREOPTIC ENDOSCOPIC ASPIRATION OF LOWER RESPIRATORY TRACT	0	0	1	0	1	2	1	0	2	0	1	1	1	1	0	0
482	82	M	Non-Elective	HO	Jan2017	Jan2017	Jan2017	Jan2017	2	0.566667	CommAqAKI	11	152	Jan2017	Piperacillin & Tazobactam Injection	0.616667	1			DZ11A	Lobar, Atypical or Viral Pneumonia with Major CC	29	Lobar pneumonia, unspecified	URETHRAL CATHETERISATION OF BLADDER, UNSPECIFIED	1	1	0	1	0	2	1	1	2	0	1	2	2	0	2	0
483	88	M	Non-Elective	HO	Oct2016	Oct2016	Nov2016	#NULL!	#NULL!	#NULL!		30	#NULL!	Oct2016	Co-Amoxiclav Injection	0.6	1		Y	DZ11A	Lobar, Atypical or Viral Pneumonia with Major CC	29	Lobar pneumonia, unspecified	URETHRAL CATHETERISATION OF BLADDER, UNSPECIFIED	1	1	0	0	1	2	0	1	2	0	1	0	0	0	0	0
484	58	F	Non-Elective	HO	Jun2015	Jun2015	Jun2015	Jun2015	1	0.683333	CommAqAKI	9	98	Jun2015	Benzylpenicillin Injection	7.06667	1			DZ11A	Lobar, Atypical or Viral Pneumonia with Major CC	29	Lobar pneumonia, unspecified	INSERTION OF TUBE DRAIN INTO PLEURAL CAVITY	1	0	0	1	0	2	1	1	1	0	1	1	1	1	0	0
485	58	F	Non-Elective	HO	Jun2015	Jun2015	Jun2015	Jun2015	1	0.683333	CommAqAKI	9	98	Jun2015	Benzylpenicillin Injection	7.06667	1			DZ11A	Lobar, Atypical or Viral Pneumonia with Major CC	29	Lobar pneumonia, unspecified	INSERTION OF TUBE DRAIN INTO PLEURAL CAVITY	1	0	0	1	0	2	1	1	1	0	1	1	1	1	0	0
489	53	F	Non-Elective	HO	May2015	May2015	May2015	#NULL!	#NULL!	#NULL!		3	#NULL!	#NULL!		#NULL!				FZ45A	Non-Malignant Large Intestinal Disorders with length of stay 2 days or more with Major CC	28	Colostomy and enterostomy malfunction	URETHRAL CATHETERISATION OF BLADDER, UNSPECIFIED	2	0	0	0	0	2	0	0	1	0	1	0	0	0	0	0
491	40	F	Non-Elective	HO	Apr2015	Apr2015	Apr2015	#NULL!	#NULL!	#NULL!		0	#NULL!	#NULL!		#NULL!				CZ21Y	Minor Head, Neck and Ear Disorders 19 years and over without CC	5	Chronic sinusitis, unspecified		2	0	0	0	0	2	0	0	1	1	0	0	0	0	0	0
495	26	F	Non-Elective	HO	Jul2015	Jul2015	Jul2015	#NULL!	#NULL!	#NULL!		0	#NULL!	#NULL!		#NULL!				NZ17Z	Ante-natal False Labour including Premature Rupture of Membranes	#NULL!	Other specified pregnancy-related conditions		2	0	0	0	0	2	0	0	1	1	0	0	0	0	0	0
496	79	M	Non-Elective	HO	Apr2017	Apr2017	Apr2017	#NULL!	#NULL!	#NULL!		2	#NULL!	Apr2017	Co-Amoxiclav Injection	3.93333	1			HE41A	Hand Fracture with Interventions	#NULL!	Fracture of other finger	PRIMARY SUTURE OF SKIN NEC	1	0	0	0	0	2	0	1	2	0	0	0	0	0	0	0
497	36	F	Non-Elective	HO	Dec2016	Dec2016	Dec2016	#NULL!	#NULL!	#NULL!		0	#NULL!	#NULL!		#NULL!				NZ17Z	Ante-natal False Labour including Premature Rupture of Membranes	#NULL!	Other specified pregnancy-related conditions		2	0	0	0	0	2	0	0	1	1	0	0	0	0	0	0
498	66	M	Non-Elective	HO	Mar2016	Mar2016	Mar2016	#NULL!	#NULL!	#NULL!		10	#NULL!	Mar2016	Piperacillin & Tazobactam Injection	4.66667	1	Y		AA26A	Muscular, Balance, Cranial or Peripheral Nerve Disorders; Epilepsy; Head Injury with CC	13	Other epilepsy		1	1	1	0	0	2	0	1	2	0	1	0	0	0	0	0
499	39	M	Non-Elective	HO	Mar2016	Mar2016	Mar2016	#NULL!	#NULL!	#NULL!		0	#NULL!	#NULL!		#NULL!				AA31B	Headache, Migraine or Cerebrospinal Fluid Leak without CC	5	Headache		2	0	0	0	0	2	0	0	2	1	0	0	0	0	0	0
500	72	F	Non-Elective	HO	May2015	May2015	May2015	#NULL!	#NULL!	#NULL!		6	#NULL!	#NULL!		#NULL!				AA26A	Muscular, Balance, Cranial or Peripheral Nerve Disorders; Epilepsy; Head Injury with CC	13	Myasthenia gravis		2	0	0	0	0	2	0	0	1	0	1	0	0	0	0	0
501	73	F	Non-Elective	HO	Jun2016	Jun2016	Jun2016	#NULL!	#NULL!	#NULL!		14	#NULL!	#NULL!		#NULL!				AA26A	Muscular, Balance, Cranial or Peripheral Nerve Disorders; Epilepsy; Head Injury with CC	13	Myasthenia gravis		2	0	0	0	0	2	0	0	1	0	1	0	0	0	0	0
502	74	M	Non-Elective	HO	Jan2017	Jan2017	Jan2017	#NULL!	#NULL!	#NULL!		3	#NULL!	#NULL!		#NULL!				DZ21H	Chronic Obstructive Pulmonary Disease or Bronchitis without NIV without Intubation with Major CC	23	Emphysema, unspecified		2	0	0	0	0	2	0	0	2	0	1	0	0	0	0	0
503	72	M	Non-Elective	HO	Jan2017	Jan2017	Jan2017	#NULL!	#NULL!	#NULL!		2	#NULL!	Jan2017	Piperacillin & Tazobactam Injection	5	1			DZ21H	Chronic Obstructive Pulmonary Disease or Bronchitis without NIV without Intubation with Major CC	23	Emphysema, unspecified		1	0	0	0	0	2	0	1	2	0	0	0	0	0	0	0
504	27	F	Non-Elective	HO	#NULL!	Jan2017	Jan2017	#NULL!	#NULL!	#NULL!		0	#NULL!	Jan2017	Ceftriaxone Injection	1.3	1			AA31B	Headache, Migraine or Cerebrospinal Fluid Leak without CC	5	Headache		1	0	0	0	0	2	0	1	1	1	0	0	0	0	0	0
505	15	M	Non-Elective	HO	Jul2015	Jul2015	Jul2015	#NULL!	#NULL!	#NULL!		0	#NULL!	#NULL!		#NULL!				PA04B	Headaches and Migraines without CC	5	Headache		2	0	0	0	0	2	0	0	2	1	0	0	0	0	0	0
506	15	F	Non-Elective	HO	Nov2015	Nov2015	Nov2015	#NULL!	#NULL!	#NULL!		0	#NULL!	#NULL!		#NULL!				PA04B	Headaches and Migraines without CC	5	Headache		2	0	0	0	0	2	0	0	1	1	0	0	0	0	0	0
507	50	M	Non-Elective	HO	Mar2015	Mar2015	Mar2015	#NULL!	#NULL!	#NULL!		0	#NULL!	#NULL!		#NULL!				AA31B	Headache, Migraine or Cerebrospinal Fluid Leak without CC	5	Headache	COMPUTED TOMOGRAPHY OF HEAD	2	0	0	0	0	2	0	0	2	1	0	0	0	0	0	0
508	18	F	Non-Elective	HO	Jul2015	Jul2015	Jul2015	#NULL!	#NULL!	#NULL!		0	#NULL!	#NULL!		#NULL!				NZ17Z	Ante-natal False Labour including Premature Rupture of Membranes	#NULL!	Other specified pregnancy-related conditions		2	0	0	0	0	2	0	0	1	1	0	0	0	0	0	0
509	18	F	Non-Elective	HO	Jan2016	Feb2016	Feb2016	#NULL!	#NULL!	#NULL!		0	#NULL!	#NULL!		#NULL!				NZ17Z	Ante-natal False Labour including Premature Rupture of Membranes	#NULL!	Other specified pregnancy-related conditions		2	0	0	0	0	2	0	0	1	1	0	0	0	0	0	0
510	19	F	Non-Elective	HO	Feb2017	Feb2017	Feb2017	#NULL!	#NULL!	#NULL!		0	#NULL!	#NULL!		#NULL!				NZ17Z	Ante-natal False Labour including Premature Rupture of Membranes	#NULL!	Other specified pregnancy-related conditions		2	0	0	0	0	2	0	0	1	1	0	0	0	0	0	0
511	21	F	Non-Elective	HO	#NULL!	Jul2015	Jul2015	#NULL!	#NULL!	#NULL!		0	#NULL!	#NULL!		#NULL!				NZ17Z	Ante-natal False Labour including Premature Rupture of Membranes	#NULL!	Other specified pregnancy-related conditions		2	0	0	0	0	2	0	0	1	1	0	0	0	0	0	0
512	2	M	Non-Elective	HO	Feb2015	Feb2015	Feb2015	#NULL!	#NULL!	#NULL!		1	#NULL!	#NULL!		#NULL!				PA17B	Intermediate Infections without CC	5	Generalized enlarged lymph nodes		2	0	0	0	0	2	0	0	2	0	0	0	0	0	0	0
513	64	F	Non-Elective	HO	Jun2015	Jun2015	Jun2015	#NULL!	#NULL!	#NULL!		0	#NULL!	#NULL!		#NULL!				AA31B	Headache, Migraine or Cerebrospinal Fluid Leak without CC	5	Headache		2	0	0	0	0	2	0	0	1	1	0	0	0	0	0	0
514	78	M	Non-Elective	HO	Dec2015	Dec2015	Dec2015	#NULL!	#NULL!	#NULL!		7	#NULL!	Dec2015	Amoxicillin Injection	2.4	1			GA10F	Open or Laparoscopic Cholecystectomy with CC	22	Biliary acute pancreatitis	TOTAL CHOLECYSTECTOMY NEC	1	0	0	0	0	2	0	1	2	0	1	0	0	0	0	0
515	19	F	Non-Elective	HO	Sep2016	Sep2016	Sep2016	#NULL!	#NULL!	#NULL!		0	#NULL!	#NULL!		#NULL!				NZ17Z	Ante-natal False Labour including Premature Rupture of Membranes	#NULL!	Other specified pregnancy-related conditions		2	0	0	0	0	2	0	0	1	1	0	0	0	0	0	0
516	17	F	Non-Elective	HO	#NULL!	Apr2015	Apr2015	#NULL!	#NULL!	#NULL!		0	#NULL!	#NULL!		#NULL!				NZ17Z	Ante-natal False Labour including Premature Rupture of Membranes	#NULL!	Other specified pregnancy-related conditions	BLOOD WITHDRAWAL, OTHER SPECIFIED	2	0	0	0	0	2	0	0	1	1	0	0	0	0	0	0
517	27	F	Non-Elective	HO	#NULL!	Jul2015	Jul2015	#NULL!	#NULL!	#NULL!		0	#NULL!	#NULL!		#NULL!				MB08Z	Threatened or Spontaneous Miscarriage	5	Haemorrhage in early pregnancy, unspecified		2	0	0	0	0	2	0	0	1	1	0	0	0	0	0	0
518	92	F	Non-Elective	HO	Dec2016	Dec2016	Dec2016	#NULL!	#NULL!	#NULL!		0	#NULL!	#NULL!		#NULL!				AA26A	Muscular, Balance, Cranial or Peripheral Nerve Disorders; Epilepsy; Head Injury with CC	13	Traumatic subarachnoid haemorrhage	COMPUTED TOMOGRAPHY OF HEAD	2	0	0	0	0	2	0	0	1	1	0	0	0	0	0	0
519	91	F	Non-Elective	HO	Apr2015	Apr2015	Apr2015	#NULL!	#NULL!	#NULL!		1	#NULL!	#NULL!		#NULL!				EB01Z	Non-Interventional Acquired Cardiac Conditions	5	Chest pain, unspecified		2	0	0	0	0	2	0	0	1	0	0	0	0	0	0	0
520	91	M	Non-Elective	HO	Jun2015	Jun2015	Jul2015	#NULL!	#NULL!	#NULL!		12	#NULL!	#NULL!		#NULL!				AA26A	Muscular, Balance, Cranial or Peripheral Nerve Disorders; Epilepsy; Head Injury with CC	13	Traumatic subdural haemorrhage	DIAG.ENDO.EXAM/LOWER BOWEL USING FIBREOPTIC SIGMOIDOSCO, UNSPECIFIED	2	0	0	0	0	2	0	0	2	0	1	0	0	0	0	0
521	26	F	Non-Elective	HO	Feb2015	Feb2015	Feb2015	#NULL!	#NULL!	#NULL!		0	#NULL!	#NULL!		#NULL!				MB08Z	Threatened or Spontaneous Miscarriage	5	Haemorrhage in early pregnancy, unspecified		2	0	0	0	0	2	0	0	1	1	0	0	0	0	0	0
522	26	F	Non-Elective	HO	#NULL!	Mar2015	Mar2015	#NULL!	#NULL!	#NULL!		0	#NULL!	#NULL!		#NULL!				MB08Z	Threatened or Spontaneous Miscarriage	5	Haemorrhage in early pregnancy, unspecified	BLOOD WITHDRAWAL, OTHER SPECIFIED	2	0	0	0	0	2	0	0	1	1	0	0	0	0	0	0
523	88	F	Non-Elective	HO	May2016	May2016	May2016	#NULL!	#NULL!	#NULL!		0	#NULL!	#NULL!		#NULL!				EB01Z	Non-Interventional Acquired Cardiac Conditions	5	Chest pain, unspecified		2	0	0	0	0	2	0	0	1	1	0	0	0	0	0	0
524	27	F	Non-Elective	HO	#NULL!	Oct2015	Oct2015	#NULL!	#NULL!	#NULL!		0	#NULL!	#NULL!		#NULL!				MB08Z	Threatened or Spontaneous Miscarriage	5	Haemorrhage in early pregnancy, unspecified		2	0	0	0	0	2	0	0	1	1	0	0	0	0	0	0
525	26	F	Non-Elective	HO	#NULL!	May2015	May2015	#NULL!	#NULL!	#NULL!		0	#NULL!	#NULL!		#NULL!				MB08Z	Threatened or Spontaneous Miscarriage	5	Haemorrhage in early pregnancy, unspecified		2	0	0	0	0	2	0	0	1	1	0	0	0	0	0	0
526	81	M	Non-Elective	HO	Jan2015	Jan2015	Jan2015	#NULL!	#NULL!	#NULL!		0	#NULL!	#NULL!		#NULL!				EB01Z	Non-Interventional Acquired Cardiac Conditions	5	Angina pectoris, unspecified		2	0	0	0	0	2	0	0	2	1	0	0	0	0	0	0
527	92	F	Non-Elective	HO	Apr2016	Apr2016	Apr2016	#NULL!	#NULL!	#NULL!		1	#NULL!	#NULL!		#NULL!				EB01Z	Non-Interventional Acquired Cardiac Conditions	5	Chest pain, unspecified		2	0	0	0	0	2	0	0	1	0	0	0	0	0	0	0
528	91	M	Non-Elective	HO	Mar2015	Mar2015	Mar2015	#NULL!	#NULL!	#NULL!		1	#NULL!	#NULL!		#NULL!				EB01Z	Non-Interventional Acquired Cardiac Conditions	5	Chest pain, unspecified		2	0	0	0	0	2	0	0	2	0	0	0	0	0	0	0
529	35	M	Non-Elective	HO	Jul2015	Jul2015	Jul2015	#NULL!	#NULL!	#NULL!		2	#NULL!	#NULL!		#NULL!				EB01Z	Non-Interventional Acquired Cardiac Conditions	5	Chest pain, unspecified		2	0	0	0	0	2	0	0	2	0	0	0	0	0	0	0
530	35	M	Non-Elective	HO	Aug2015	Aug2015	Aug2015	#NULL!	#NULL!	#NULL!		0	#NULL!	#NULL!		#NULL!				EB01Z	Non-Interventional Acquired Cardiac Conditions	5	Chest pain, unspecified		2	0	0	0	0	2	0	0	2	1	0	0	0	0	0	0
531	35	F	Non-Elective	HO	#NULL!	Sep2015	Sep2015	#NULL!	#NULL!	#NULL!		0	#NULL!	#NULL!		#NULL!				NZ21Z	Ante-natal Standard Ultrasound Scan	#NULL!	Haemorrhage in early pregnancy, unspecified	DATING SCAN	2	0	0	0	0	2	0	0	1	1	0	0	0	0	0	0
532	36	F	Non-Elective	HO	Feb2016	Feb2016	Feb2016	#NULL!	#NULL!	#NULL!		1	#NULL!	#NULL!		#NULL!				MB08Z	Threatened or Spontaneous Miscarriage	5	Haemorrhage in early pregnancy, unspecified		2	0	0	0	0	2	0	0	1	0	0	0	0	0	0	0
533	35	F	Non-Elective	HO	#NULL!	Jan2015	Jan2015	#NULL!	#NULL!	#NULL!		0	#NULL!	#NULL!		#NULL!				MB08Z	Threatened or Spontaneous Miscarriage	5	Haemorrhage in early pregnancy, unspecified		2	0	0	0	0	2	0	0	1	1	0	0	0	0	0	0
534	35	M	Non-Elective	HO	Jun2015	Jun2015	Jun2015	#NULL!	#NULL!	#NULL!		0	#NULL!	#NULL!		#NULL!				EB01Z	Non-Interventional Acquired Cardiac Conditions	5	Chest pain, unspecified		2	0	0	0	0	2	0	0	2	1	0	0	0	0	0	0
535	36	M	Non-Elective	HO	Nov2015	Nov2015	Nov2015	#NULL!	#NULL!	#NULL!		0	#NULL!	#NULL!		#NULL!				EB01Z	Non-Interventional Acquired Cardiac Conditions	5	Chest pain, unspecified		2	0	0	0	0	2	0	0	2	1	0	0	0	0	0	0
536	32	F	Non-Elective	HO	#NULL!	Mar2015	Mar2015	#NULL!	#NULL!	#NULL!		0	#NULL!	#NULL!		#NULL!				MB08Z	Threatened or Spontaneous Miscarriage	5	Haemorrhage in early pregnancy, unspecified		2	0	0	0	0	2	0	0	1	1	0	0	0	0	0	0
537	34	M	Non-Elective	HO	#NULL!	May2017	May2017	#NULL!	#NULL!	#NULL!		0	#NULL!	#NULL!		#NULL!				FZ91M	Non-Malignant Gastrointestinal Tract Disorders without Interventions, with CC Score 0-2	#NULL!	Nausea and vomiting		2	0	0	0	0	2	0	0	2	1	0	0	0	0	0	0
538	33	M	Non-Elective	HO	Jun2015	Jun2015	Jun2015	#NULL!	#NULL!	#NULL!		0	#NULL!	#NULL!		#NULL!				EB01Z	Non-Interventional Acquired Cardiac Conditions	5	Chest pain, unspecified		2	0	0	0	0	2	0	0	2	1	0	0	0	0	0	0
539	32	F	Non-Elective	HO	Jan2015	Jan2015	Jan2015	#NULL!	#NULL!	#NULL!		0	#NULL!	#NULL!		#NULL!				EB01Z	Non-Interventional Acquired Cardiac Conditions	5	Chest pain, unspecified		2	0	0	0	0	2	0	0	1	1	0	0	0	0	0	0
540	34	F	Non-Elective	HO	Nov2016	Nov2016	Nov2016	#NULL!	#NULL!	#NULL!		0	#NULL!	#NULL!		#NULL!				EB01Z	Non-Interventional Acquired Cardiac Conditions	5	Chest pain, unspecified		2	0	0	0	0	2	0	0	1	1	0	0	0	0	0	0
541	34	F	Non-Elective	HO	#NULL!	Dec2016	Dec2016	#NULL!	#NULL!	#NULL!		0	#NULL!	#NULL!		#NULL!				EB01Z	Non-Interventional Acquired Cardiac Conditions	5	Chest pain, unspecified		2	0	0	0	0	2	0	0	1	1	0	0	0	0	0	0
542	52	F	Non-Elective	HO	May2016	May2016	May2016	#NULL!	#NULL!	#NULL!		0	#NULL!	#NULL!		#NULL!				EB01Z	Non-Interventional Acquired Cardiac Conditions	5	Angina pectoris, unspecified		2	0	0	0	0	2	0	0	1	1	0	0	0	0	0	0
543	53	M	Non-Elective	HO	Aug2016	Aug2016	Sep2016	#NULL!	#NULL!	#NULL!		1	#NULL!	#NULL!		#NULL!				EB01Z	Non-Interventional Acquired Cardiac Conditions	5	Chest pain, unspecified		2	0	0	0	0	2	0	0	2	0	0	0	0	0	0	0
544	48	M	Non-Elective	HO	Feb2015	Feb2015	Feb2015	#NULL!	#NULL!	#NULL!		0	#NULL!	#NULL!		#NULL!				EB01Z	Non-Interventional Acquired Cardiac Conditions	5	Chest pain, unspecified		2	0	0	0	0	2	0	0	2	1	0	0	0	0	0	0
545	49	F	Non-Elective	HO	Jan2016	Jan2016	Jan2016	#NULL!	#NULL!	#NULL!		2	#NULL!	#NULL!		#NULL!				EB01Z	Non-Interventional Acquired Cardiac Conditions	5	Chest pain, unspecified		2	0	0	0	0	2	0	0	1	0	0	0	0	0	0	0
546	50	F	Non-Elective	HO	Nov2016	Nov2016	Nov2016	#NULL!	#NULL!	#NULL!		1	#NULL!	#NULL!		#NULL!				EB01Z	Non-Interventional Acquired Cardiac Conditions	5	Disease of pericardium, unspecified		2	0	0	0	0	2	0	0	1	0	0	0	0	0	0	0
547	49	F	Non-Elective	HO	Oct2015	Oct2015	Oct2015	#NULL!	#NULL!	#NULL!		0	#NULL!	#NULL!		#NULL!				EB01Z	Non-Interventional Acquired Cardiac Conditions	5	Chest pain, unspecified		2	0	0	0	0	2	0	0	1	1	0	0	0	0	0	0
548	50	F	Non-Elective	HO	Mar2017	Mar2017	Mar2017	#NULL!	#NULL!	#NULL!		0	#NULL!	#NULL!		#NULL!				EB01Z	Non-Interventional Acquired Cardiac Conditions	5	Chest pain, unspecified		2	0	0	0	0	2	0	0	1	1	0	0	0	0	0	0
549	48	F	Non-Elective	HO	May2015	May2015	May2015	#NULL!	#NULL!	#NULL!		0	#NULL!	#NULL!		#NULL!				EB01Z	Non-Interventional Acquired Cardiac Conditions	5	Chest pain, unspecified		2	0	0	0	0	2	0	0	1	1	0	0	0	0	0	0
550	46	F	Non-Elective	HO	Nov2015	Nov2015	Nov2015	#NULL!	#NULL!	#NULL!		0	#NULL!	#NULL!		#NULL!				EB01Z	Non-Interventional Acquired Cardiac Conditions	5	Chest pain, unspecified		2	0	0	0	0	2	0	0	1	1	0	0	0	0	0	0
551	45	F	Non-Elective	HO	Mar2015	Mar2015	Mar2015	#NULL!	#NULL!	#NULL!		1	#NULL!	#NULL!		#NULL!				EB01Z	Non-Interventional Acquired Cardiac Conditions	5	Chest pain, unspecified		2	0	0	0	0	2	0	0	1	0	0	0	0	0	0	0
552	47	F	Non-Elective	HO	Feb2017	Feb2017	Feb2017	#NULL!	#NULL!	#NULL!		1	#NULL!	#NULL!		#NULL!				EB01Z	Non-Interventional Acquired Cardiac Conditions	5	Dilated cardiomyopathy		2	0	0	0	0	2	0	0	1	0	0	0	0	0	0	0
553	46	M	Non-Elective	HO	Dec2015	Dec2015	Dec2015	#NULL!	#NULL!	#NULL!		0	#NULL!	#NULL!		#NULL!				EB01Z	Non-Interventional Acquired Cardiac Conditions	5	Chest pain, unspecified		2	0	0	0	0	2	0	0	2	1	0	0	0	0	0	0
554	47	F	Non-Elective	HO	Mar2017	Mar2017	Mar2017	#NULL!	#NULL!	#NULL!		0	#NULL!	#NULL!		#NULL!				EB01Z	Non-Interventional Acquired Cardiac Conditions	5	Chest pain, unspecified		2	0	0	0	0	2	0	0	1	1	0	0	0	0	0	0
555	46	M	Non-Elective	HO	#NULL!	Jun2016	Jun2016	#NULL!	#NULL!	#NULL!		0	#NULL!	#NULL!		#NULL!				EB01Z	Non-Interventional Acquired Cardiac Conditions	5	Chest pain, unspecified		2	0	0	0	0	2	0	0	2	1	0	0	0	0	0	0
556	49	F	Non-Elective	HO	#NULL!	Nov2016	Nov2016	#NULL!	#NULL!	#NULL!		1	#NULL!	#NULL!		#NULL!				EB01Z	Non-Interventional Acquired Cardiac Conditions	5	Chest pain, unspecified		2	0	0	0	0	2	0	0	1	0	0	0	0	0	0	0
557	47	F	Non-Elective	HO	Apr2015	Apr2015	Apr2015	#NULL!	#NULL!	#NULL!		0	#NULL!	#NULL!		#NULL!				EB01Z	Non-Interventional Acquired Cardiac Conditions	5	Chest pain, unspecified		2	0	0	0	0	2	0	0	1	1	0	0	0	0	0	0
558	48	F	Non-Elective	HO	Nov2016	Nov2016	Nov2016	#NULL!	#NULL!	#NULL!		0	#NULL!	#NULL!		#NULL!				EB01Z	Non-Interventional Acquired Cardiac Conditions	5	Chest pain, unspecified		2	0	0	0	0	2	0	0	1	1	0	0	0	0	0	0
559	47	M	Non-Elective	HO	Jul2015	Jul2015	Jul2015	#NULL!	#NULL!	#NULL!		1	#NULL!	#NULL!		#NULL!				EB01Z	Non-Interventional Acquired Cardiac Conditions	5	Chest pain, unspecified		2	0	0	0	0	2	0	0	2	0	0	0	0	0	0	0
560	47	F	Non-Elective	HO	Jan2016	Jan2016	Jan2016	#NULL!	#NULL!	#NULL!		1	#NULL!	#NULL!		#NULL!				EB01Z	Non-Interventional Acquired Cardiac Conditions	5	Chest pain, unspecified		2	0	0	0	0	2	0	0	1	0	0	0	0	0	0	0
561	48	F	Non-Elective	HO	#NULL!	Mar2016	Apr2016	#NULL!	#NULL!	#NULL!		4	#NULL!	Mar2016	Co-Amoxiclav Injection	4.91667	1			WA18X	Admission for Unexplained Symptoms with Intermediate CC	15	Unspecified jaundice		1	0	0	0	0	2	0	1	1	0	1	0	0	0	0	0
562	48	F	Non-Elective	HO	Jul2016	Jul2016	Jul2016	#NULL!	#NULL!	#NULL!		0	#NULL!	#NULL!		#NULL!				EB01Z	Non-Interventional Acquired Cardiac Conditions	5	Chest pain, unspecified		2	0	0	0	0	2	0	0	1	1	0	0	0	0	0	0
563	47	F	Non-Elective	HO	#NULL!	Aug2016	Aug2016	#NULL!	#NULL!	#NULL!		0	#NULL!	#NULL!		#NULL!				EB01Z	Non-Interventional Acquired Cardiac Conditions	5	Chest pain, unspecified		2	0	0	0	0	2	0	0	1	1	0	0	0	0	0	0
564	48	F	Non-Elective	HO	Dec2016	Dec2016	Dec2016	#NULL!	#NULL!	#NULL!		0	#NULL!	#NULL!		#NULL!				EB01Z	Non-Interventional Acquired Cardiac Conditions	5	Chest pain, unspecified		2	0	0	0	0	2	0	0	1	1	0	0	0	0	0	0
565	47	M	Non-Elective	HO	Oct2015	Oct2015	Oct2015	#NULL!	#NULL!	#NULL!		1	#NULL!	#NULL!		#NULL!				EB01Z	Non-Interventional Acquired Cardiac Conditions	5	Angina pectoris, unspecified		2	0	0	0	0	2	0	0	2	0	0	0	0	0	0	0
566	47	M	Non-Elective	HO	Jan2016	Jan2016	Jan2016	#NULL!	#NULL!	#NULL!		1	#NULL!	#NULL!		#NULL!				EB01Z	Non-Interventional Acquired Cardiac Conditions	5	Unstable angina		2	0	0	0	0	2	0	0	2	0	0	0	0	0	0	0
567	47	M	Non-Elective	HO	Jan2016	Jan2016	Jan2016	#NULL!	#NULL!	#NULL!		3	#NULL!	#NULL!		#NULL!				EB01Z	Non-Interventional Acquired Cardiac Conditions	5	Precordial pain		2	0	0	0	0	2	0	0	2	0	1	0	0	0	0	0
568	48	M	Non-Elective	HO	Feb2017	Feb2017	Feb2017	#NULL!	#NULL!	#NULL!		1	#NULL!	#NULL!		#NULL!				EB01Z	Non-Interventional Acquired Cardiac Conditions	5	Angina pectoris, unspecified		2	0	0	0	0	2	0	0	2	0	0	0	0	0	0	0
569	48	M	Non-Elective	HO	Nov2016	Nov2016	Nov2016	#NULL!	#NULL!	#NULL!		0	#NULL!	#NULL!		#NULL!				EB01Z	Non-Interventional Acquired Cardiac Conditions	5	Chest pain, unspecified		2	0	0	0	0	2	0	0	2	1	0	0	0	0	0	0
570	27	F	Non-Elective	HO	#NULL!	Oct2015	Oct2015	#NULL!	#NULL!	#NULL!		0	#NULL!	#NULL!		#NULL!				MB08Z	Threatened or Spontaneous Miscarriage	5	Haemorrhage in early pregnancy, unspecified		2	0	0	0	0	2	0	0	1	1	0	0	0	0	0	0
571	30	F	Non-Elective	HO	#NULL!	Sep2015	Sep2015	#NULL!	#NULL!	#NULL!		0	#NULL!	#NULL!		#NULL!				MB08Z	Threatened or Spontaneous Miscarriage	5	Haemorrhage in early pregnancy, unspecified	BLOOD WITHDRAWAL, OTHER SPECIFIED	2	0	0	0	0	2	0	0	1	1	0	0	0	0	0	0
572	30	F	Non-Elective	HO	#NULL!	Sep2015	Sep2015	#NULL!	#NULL!	#NULL!		0	#NULL!	#NULL!		#NULL!				MB08Z	Threatened or Spontaneous Miscarriage	5	Haemorrhage in early pregnancy, unspecified	BLOOD WITHDRAWAL, OTHER SPECIFIED	2	0	0	0	0	2	0	0	1	1	0	0	0	0	0	0
573	60	M	Non-Elective	HO	#NULL!	Apr2016	Apr2016	#NULL!	#NULL!	#NULL!		0	#NULL!	#NULL!		#NULL!				EB01Z	Non-Interventional Acquired Cardiac Conditions	5	Angina pectoris, unspecified		2	0	0	0	0	2	0	0	2	1	0	0	0	0	0	0
574	0	F	Non-Elective	HO	Aug2015	Aug2015	Aug2015	#NULL!	#NULL!	#NULL!		1	#NULL!	#NULL!		#NULL!				PB02Z	Minor Neonatal Diagnoses	14	Underfeeding of newborn		2	0	0	0	0	2	0	0	1	0	0	0	0	0	0	0
575	19	M	Non-Elective	HO	May2016	May2016	May2016	#NULL!	#NULL!	#NULL!		1	#NULL!	#NULL!		#NULL!				EB01Z	Non-Interventional Acquired Cardiac Conditions	5	Chest pain, unspecified		2	0	0	0	0	2	0	0	2	0	0	0	0	0	0	0
576	68	F	Non-Elective	HO	Dec2015	Dec2015	Dec2015	#NULL!	#NULL!	#NULL!		1	#NULL!	#NULL!		#NULL!				EB01Z	Non-Interventional Acquired Cardiac Conditions	5	Chest pain, unspecified		2	0	0	0	0	2	0	0	1	0	0	0	0	0	0	0
577	23	F	Non-Elective	HO	Sep2015	Sep2015	Sep2015	#NULL!	#NULL!	#NULL!		0	#NULL!	#NULL!		#NULL!				MB08Z	Threatened or Spontaneous Miscarriage	5	Haemorrhage in early pregnancy, unspecified		2	0	0	0	0	2	0	0	1	1	0	0	0	0	0	0
578	77	F	Non-Elective	HO	Feb2016	Feb2016	Feb2016	#NULL!	#NULL!	#NULL!		0	#NULL!	#NULL!		#NULL!				AA26A	Muscular, Balance, Cranial or Peripheral Nerve Disorders; Epilepsy; Head Injury with CC	13	Diffuse brain injury		2	1	0	0	0	2	0	0	1	1	0	0	0	0	0	0
579	59	F	Non-Elective	HO	Aug2015	Aug2015	Aug2015	#NULL!	#NULL!	#NULL!		0	#NULL!	#NULL!		#NULL!				EB01Z	Non-Interventional Acquired Cardiac Conditions	5	Chest pain, unspecified		2	0	0	0	0	2	0	0	1	1	0	0	0	0	0	0
580	44	F	Non-Elective	HO	Feb2016	Feb2016	Feb2016	#NULL!	#NULL!	#NULL!		0	#NULL!	#NULL!		#NULL!				EB01Z	Non-Interventional Acquired Cardiac Conditions	5	Chest pain, unspecified		2	0	0	0	0	2	0	0	1	1	0	0	0	0	0	0
581	55	F	Non-Elective	HO	Mar2016	Mar2016	Mar2016	#NULL!	#NULL!	#NULL!		4	#NULL!	#NULL!		#NULL!				FZ47B	Non-Malignant General Abdominal Disorders with length of stay 2 days or more without Major CC	10	Other specified functional intestinal disorders	FIBREOPTIC ENDOSCOPIC EXAMINATION OF UPPER GASTROINTESTINAL	2	0	0	0	0	2	0	0	1	0	1	0	0	0	0	0
582	62	M	Non-Elective	TG	#NULL!	Nov2015	Nov2015	#NULL!	#NULL!	#NULL!		1	#NULL!	#NULL!		#NULL!				EB10Z	Actual or Suspected Myocardial Infarction	18	Acute subendocardial myocardial infarction		2	0	0	0	0	2	0	0	2	0	0	0	0	0	0	0
583	68	M	Non-Elective	HO	Jul2016	Jul2016	Aug2016	#NULL!	#NULL!	#NULL!		10	#NULL!	#NULL!		#NULL!				EB10Z	Actual or Suspected Myocardial Infarction	18	Acute subendocardial myocardial infarction	TRANSTHORACIC ECHOCARDIOGRAPHY	2	0	0	0	0	2	0	0	2	0	1	0	0	0	0	0
584	62	F	Non-Elective	HO	Oct2016	Oct2016	Nov2016	#NULL!	#NULL!	#NULL!		20	#NULL!	#NULL!		#NULL!				EB10Z	Actual or Suspected Myocardial Infarction	18	Acute subendocardial myocardial infarction	TRANSTHORACIC ECHOCARDIOGRAPHY	2	0	0	0	0	2	0	0	1	0	1	0	0	0	0	0
585	61	M	Non-Elective	HO	Apr2015	Apr2015	Apr2015	#NULL!	#NULL!	#NULL!		6	#NULL!	#NULL!		#NULL!				EB10Z	Actual or Suspected Myocardial Infarction	18	Acute subendocardial myocardial infarction		2	0	0	0	0	2	0	0	2	0	1	0	0	0	0	0
586	27	M	Non-Elective	HO	Nov2015	Nov2015	Nov2015	#NULL!	#NULL!	#NULL!		7	#NULL!	Nov2015	Amoxicillin Injection	5.98333	1			FZ37I	Inflammatory Bowel Disease with length of stay 2 days or more without Major CC with Interventions	22	Ulcerative (chronic) pancolitis	FIBREOPTIC ENDOSCOPIC EXAMINATION OF UPPER GASTROINTESTINAL	1	0	0	0	0	2	0	1	2	0	1	0	0	0	0	0
587	34	F	Non-Elective	HO	Feb2015	Feb2015	Feb2015	#NULL!	#NULL!	#NULL!		5	#NULL!	Feb2015	Clarithromycin	2.9	1			EA44Z	Minor Cardiac Procedures	27	Pericardial effusion (noninflammatory)	PERICARDIOCENTESIS NEC	1	0	0	0	0	2	0	1	1	0	1	0	0	0	0	0
588	60	M	Non-Elective	HO	Jul2016	Jul2016	Jul2016	#NULL!	#NULL!	#NULL!		5	#NULL!	#NULL!		#NULL!				EB10Z	Actual or Suspected Myocardial Infarction	18	Acute subendocardial myocardial infarction	TRANSTHORACIC ECHOCARDIOGRAPHY	2	0	0	0	0	2	0	0	2	0	1	0	0	0	0	0
589	60	M	Non-Elective	HO	Jul2016	Jul2016	Jul2016	#NULL!	#NULL!	#NULL!		6	#NULL!	#NULL!		#NULL!				EB10Z	Actual or Suspected Myocardial Infarction	18	Acute subendocardial myocardial infarction	TRANSTHORACIC ECHOCARDIOGRAPHY	2	0	0	0	0	2	0	0	2	0	1	0	0	0	0	0
590	49	F	Non-Elective	HO	#NULL!	Dec2015	Dec2015	#NULL!	#NULL!	#NULL!		4	#NULL!	Dec2015	Clarithromycin Injection	1.13333	1			JA18A	Unilateral Minor Breast Procedures with Major CC	37	Oth comps int prosthetic devs implants & grafts NEC	DRAINAGE OF LESION OF BREAST	1	0	0	0	0	2	0	1	1	0	1	0	0	0	0	0
591	60	M	Non-Elective	HO	Feb2017	Feb2017	Feb2017	#NULL!	#NULL!	#NULL!		2	#NULL!	#NULL!		#NULL!				EB10Z	Actual or Suspected Myocardial Infarction	18	Acute subendocardial myocardial infarction	TRANSTHORACIC ECHOCARDIOGRAPHY	2	0	0	0	0	2	0	0	2	0	0	0	0	0	0	0
592	85	M	Non-Elective	HO	Apr2017	Apr2017	Apr2017	#NULL!	#NULL!	#NULL!		10	#NULL!	#NULL!		#NULL!				LA08M	Chronic Kidney Disease without Interventions, with CC Score 5-7	#NULL!	Chronic kidney disease, stage 5	HAEMODIALYSIS NEC	2	0	0	0	0	2	0	0	2	0	1	3	0	0	0	0
593	83	M	Non-Elective	RH	Apr2017	Apr2017	May2017	Apr2017	2	1.16667	CommAqAKI	27	236	Apr2017	Piperacillin & Tazobactam Injection	1.91667	1	Y		GB06E	Intermediate Therapeutic Endoscopic Retrograde Cholangiopancreatography with CC Score 6+	#NULL!	Sepsis, unspecified	ENDOSCOPIC SPHINCTEROTOMY OF SPHINCTER OF ODDI AND INSERTION	1	0	1	1	0	2	1	1	2	0	1	2	2	0	2	0
594	64	F	Non-Elective	HO	Jan2016	Jan2016	May2016	Jan2016	3	0.3	CommAqAKI	122	280	Jan2016	Metronidazole Injection	2.4	1	Y		FZ73A	Very Complex Large Intestine Procedures with Major CC	94	Diverticular dis of large intestine with perf and abscess	RIGHT HEMICOLECTOMY AND ILEOSTOMY HFQ	1	0	1	1	0	2	1	1	1	0	1	3	3	0	0	3
596	90	M	Non-Elective	HO	Dec2016	Dec2016	Dec2016	#NULL!	#NULL!	#NULL!		5	#NULL!	Dec2016	Piperacillin & Tazobactam Injection	2.95	1			FZ43A	Non-Malignant Stomach or Duodenum Disorders with length of stay 2 days or more with Major CC	28	Gastroduodenitis, unspecified	FIBREOPTIC ENDOSCOPIC EXTIRPATION/LESION/UPPER GASTROIN, OTHER SPECIFIED	1	0	0	0	0	2	0	1	2	0	1	0	0	0	0	0
598	71	F	Non-Elective	HO	#NULL!	Dec2016	Jan2017	Dec2016	1	0.116667	CommAqAKI	12	167	Dec2016	Piperacillin & Tazobactam Injection	96.0833				LB60A	Complex Open or Laparoscopic, Kidney or Ureter Procedures, with Major CC	61	Malignant neoplasm: Trigone of bladder	PERCUTANEOUS DRAINAGE OF KIDNEY	0	0	0	0	0	2	1	0	1	0	1	1	1	1	0	0
602	0	M	Non-Elective	HO	Jul2016	Jul2016	Jul2016	#NULL!	#NULL!	#NULL!		0	#NULL!	Jul2016	Ceftriaxone Injection (PAED)	1.46667	1			HC12Z	Intradural Spine Minor 1	5	Viral meningitis, unspecified	DIAGNOSTIC SPINAL PUNCTURE, UNSPECIFIED	1	0	0	0	0	2	0	1	2	1	0	0	0	0	0	0
610	40	F	Non-Elective	HO	Dec2015	Dec2015	Dec2015	#NULL!	#NULL!	#NULL!		5	#NULL!	Dec2015	Amoxicillin Injection	3.68333	1			GA10D	Laparoscopic Cholecystectomy with length of stay 1 day or more without CC	11	Calculus of gallbladder without cholecystitis	TOTAL CHOLECYSTECTOMY NEC	1	0	0	0	0	2	0	1	1	0	1	0	0	0	0	0
613	66	F	Non-Elective	HO	May2016	May2016	May2016	#NULL!	#NULL!	#NULL!		3	#NULL!	May2016	Co-Amoxiclav Injection	40.5167	1			GA10D	Laparoscopic Cholecystectomy with length of stay 1 day or more without CC	11	Calculus of gallbladder without cholecystitis	TOTAL CHOLECYSTECTOMY NEC	1	0	0	0	0	2	0	1	1	0	1	0	0	0	0	0
614	59	M	Non-Elective	HO	May2016	May2016	Jun2016	#NULL!	#NULL!	#NULL!		27	#NULL!	May2016	Piperacillin & Tazobactam Injection	3.8	1			DZ10A	Lung Abscess-Empyema with Major CC	43	Pyothorax without fistula	INSERTION OF TUBE DRAIN INTO PLEURAL CAVITY	1	0	0	0	0	2	0	1	2	0	1	0	0	0	0	0
615	51	M	Non-Elective	HO	Apr2015	Apr2015	Apr2015	#NULL!	#NULL!	#NULL!		1	#NULL!	#NULL!		#NULL!		Y		WD22Z	All Patients older than 19 years and younger than 69 years with a Mental Health Primary Diagnosis [treated by a Non-Specialist Mental Health Service Provider]	#NULL!	Post-traumatic stress disorder		2	0	1	0	0	2	0	0	2	0	0	0	0	0	0	0
616	67	M	Non-Elective	HO	Jun2015	Jun2015	Jul2015	#NULL!	#NULL!	#NULL!		5	#NULL!	#NULL!		#NULL!				HA81B	Sprains, Strains, or Minor Open Wounds with CC	13	Unspecified injury of hip and thigh		2	0	0	0	0	2	0	0	2	0	1	0	0	0	0	0
617	60	M	Non-Elective	HO	Feb2015	Feb2015	Feb2015	Feb2015	1	237.383		19	60	#NULL!		#NULL!		Y	Y	DZ16A	Pleural Effusion with Major CC	32	Secondary malignant neoplasm of pleura	ASPIRATION OF PLEURAL CAVITY	2	0	1	0	1	2	0	0	2	0	1	1	0	0	0	0
619	49	F	Non-Elective	HO	Jul2015	Jul2015	Jul2015	Jul2015	1	0.166667	CommAqAKI	9	105	Jul2015	Piperacillin & Tazobactam Injection	1.98333	1	Y		GC15C	Non-Malignant Liver Disorders with Major CCs	29	Alcoholic hepatitis		1	0	1	1	0	2	1	1	1	0	1	1	1	1	0	0
620	62	M	Non-Elective	HO	Oct2016	Oct2016	Oct2016	#NULL!	#NULL!	#NULL!		4	#NULL!	Oct2016	Cefuroxime Injection	13.05	1	Y		AA03A	Intracranial Procedures for Trauma with Diagnosis of Head Injury or Skull Fracture with CC	28	Subdural haemorrhage (acute)(nontraumatic)	EVACUATION OF SUBDURAL HAEMATOMA	1	0	1	0	0	2	0	1	2	0	1	0	0	0	0	0
623	26	F	Non-Elective	HO	Oct2016	Oct2016	Oct2016	#NULL!	#NULL!	#NULL!		1	#NULL!	Oct2016	Benzylpenicillin Injection	0.783333	1			CZ22X	Intermediate Head, Neck and Ear Disorders 19 years and over with Intermediate CC	5	Sialoadenitis	CONTINUOUS INTRAVENOUS INFUSION OF THERAPEUTIC SUBSTANCE NEC	1	0	0	0	0	2	0	1	1	0	0	0	0	0	0	0
624	25	M	Non-Elective	HO	Aug2015	Aug2015	Aug2015	#NULL!	#NULL!	#NULL!		2	#NULL!	Aug2015	Benzylpenicillin Injection	0.6	1			CZ22X	Intermediate Head, Neck and Ear Disorders 19 years and over with Intermediate CC	5	Acute tonsillitis, unspecified	CONTINUOUS INTRAVENOUS INFUSION OF THERAPEUTIC SUBSTANCE NEC	1	0	0	0	0	2	0	1	2	0	0	0	0	0	0	0
625	25	M	Non-Elective	HO	May2015	May2015	May2015	#NULL!	#NULL!	#NULL!		2	#NULL!	May2015	Benzylpenicillin Injection	2.15	1			CZ22Y	Intermediate Head, Neck and Ear Disorders 19 years and over without CC	5	Acute tonsillitis, unspecified	CONTINUOUS INTRAVENOUS INFUSION OF THERAPEUTIC SUBSTANCE NEC	1	0	0	0	0	2	0	1	2	0	0	0	0	0	0	0
626	58	M	Non-Elective	HO	Dec2015	Dec2015	Dec2015	#NULL!	#NULL!	#NULL!		3	#NULL!	#NULL!		#NULL!				GC16D	Non-Malignant Pancreatic and Biliary Disorders without Major CCs	11	Calculus of gallbladder without cholecystitis		2	0	0	0	0	2	0	0	2	0	1	0	0	0	0	0
627	33	M	Non-Elective	HO	Sep2016	Sep2016	Sep2016	#NULL!	#NULL!	#NULL!		7	#NULL!	Sep2016	Ciprofloxacin	6.31667	1			FZ45B	Non-Malignant Large Intestinal Disorders with length of stay 2 days or more without Major CC	12	Irritable bowel syndrome with diarrhoea	DIAGNOSTIC ENDOSCOPIC EXAMINATION OF LOWER BOWEL AND BIOPSY	1	0	0	0	0	2	0	1	2	0	1	0	0	0	0	0
628	30	M	Non-Elective	HO	Feb2015	Feb2015	Feb2015	#NULL!	#NULL!	#NULL!		2	#NULL!	Feb2015	Clindamycin Injection	4.41667	1			JC04C	Intermediate Skin Procedures category 2 without CC	5	Cutaneous abscess, furuncle and carbuncle of neck	DRAINAGE OF LESION OF SKIN OF HEAD OR NECK	1	0	0	0	0	2	0	1	2	0	0	0	0	0	0	0
630	61	M	Non-Elective	HO	Sep2015	Sep2015	Oct2015	#NULL!	#NULL!	#NULL!		1	#NULL!	Sep2015	Flucloxacillin Injection	6.06667	1			CZ22X	Intermediate Head, Neck and Ear Disorders 19 years and over with Intermediate CC	5	Localized swelling, mass and lump, head	CONTINUOUS INTRAVENOUS INFUSION OF THERAPEUTIC SUBSTANCE NEC	1	0	0	0	0	2	0	1	2	0	0	0	0	0	0	0
631	31	M	Non-Elective	HO	Dec2015	Dec2015	Dec2015	#NULL!	#NULL!	#NULL!		1	#NULL!	Dec2015	Benzylpenicillin Injection	4.33333	1			CZ22X	Intermediate Head, Neck and Ear Disorders 19 years and over with Intermediate CC	5	Acute laryngitis	CONTINUOUS INTRAVENOUS INFUSION OF THERAPEUTIC SUBSTANCE NEC	1	0	0	0	0	2	0	1	2	0	0	0	0	0	0	0
632	70	M	Non-Elective	HO	Jan2017	Jan2017	Jan2017	#NULL!	#NULL!	#NULL!		5	#NULL!	#NULL!		#NULL!				FZ31E	Disorders of the Oesophagus with length of stay 2 days or more without Major CC	16	Malignant neoplasm: Oesophagus, unspecified	FIBREOPTIC ENDOSCOPIC EXAMINATION OF UPPER GASTROINTESTINAL	2	0	0	0	0	2	0	0	2	0	1	0	0	0	0	0
633	70	M	Non-Elective	HO	Mar2017	Mar2017	Mar2017	#NULL!	#NULL!	#NULL!		1	#NULL!	Mar2017	Co-Amoxiclav Injection	7.46667	1			FZ18B	Inguinal Umbilical or Femoral Hernia Repairs 19 years and over with Intermediate CC	9	Unilat or unsp inguin hernia with obstruct without gangrene	REPAIR OF RECURRENT INGUINAL HERNIA USING INSERT OF PROSTHET	1	0	0	0	0	2	0	1	2	0	0	0	0	0	0	0
634	29	M	Non-Elective	HO	Sep2015	Sep2015	Sep2015	#NULL!	#NULL!	#NULL!		2	#NULL!	#NULL!		#NULL!				LB35A	Scrotum, Testis or Vas Deferens Disorders with CC	10	Other specified disorders of male genital organs	EXPLORATION OF TESTIS	2	0	0	0	0	2	0	0	2	0	0	0	0	0	0	0
638	84	F	Non-Elective	HO	Apr2017	Apr2017	May2017	#NULL!	#NULL!	#NULL!		4	#NULL!	#NULL!		#NULL!				AA26F	Muscular, Balance, Cranial or Peripheral Nerve Disorders, Epilepsy or Head Injury, with CC Score 6-8	#NULL!	Traumatic subdural haemorrhage	COMPUTED TOMOGRAPHY OF HEAD	2	1	0	0	0	2	0	0	1	0	1	0	0	0	0	0
639	22	M	Non-Elective	HO	#NULL!	Jun2016	Jun2016	#NULL!	#NULL!	#NULL!		0	#NULL!	#NULL!		#NULL!				JD06A	Minor Skin Disorders category 1 with CC	8	Pilonidal cyst with abscess		2	0	0	0	0	2	0	0	2	1	0	0	0	0	0	0
640	43	M	Non-Elective	HO	Feb2016	Feb2016	Feb2016	#NULL!	#NULL!	#NULL!		3	#NULL!	#NULL!		#NULL!				FZ18B	Inguinal Umbilical or Femoral Hernia Repairs 19 years and over with Intermediate CC	9	Unilat or unsp inguin hernia with obstruct without gangrene	PRIMARY REPAIR/INGUINAL HERNIA USING INSERT/PROSTHETIC MATER	2	0	0	0	0	2	0	0	2	0	1	0	0	0	0	0
641	32	M	Non-Elective	HO	Nov2015	Nov2015	Nov2015	#NULL!	#NULL!	#NULL!		1	#NULL!	#NULL!		#NULL!				JD06A	Minor Skin Disorders category 1 with CC	8	Pilonidal cyst with abscess		2	0	0	0	0	2	0	0	2	0	0	0	0	0	0	0
642	0	F	Non-Elective	HO	Jan2016	Jan2016	Jan2016	#NULL!	#NULL!	#NULL!		0	#NULL!	Jan2016	Amoxicillin Injection (PAED)	2.9	1			PA16A	Major Infections with CC	10	Sepsis, unspecified		1	0	0	0	0	2	0	1	1	1	0	0	0	0	0	0
643	34	F	Non-Elective	HO	Mar2017	Mar2017	Apr2017	Mar2017	1	110.667		35	51	Mar2017	Piperacillin & Tazobactam Injection	2.7	1	Y	Y	WJ06A	Sepsis with Multiple Interventions, with CC Score 9+	#NULL!	Sepsis, unspecified	NON-INVASIVE VENTILATION NEC	1	0	1	0	1	2	0	1	1	0	1	1	0	0	0	0
644	0	F	Non-Elective	HO	Nov2016	Nov2016	Nov2016	#NULL!	#NULL!	#NULL!		0	#NULL!	#NULL!		#NULL!				PA21A	Infectious and Non-Infectious Gastroenteritis with CC	5	Viral intestinal infection, unspecified		2	0	0	0	0	2	0	0	1	1	0	0	0	0	0	0
645	0	F	Non-Elective	HO	Nov2016	Nov2016	Nov2016	#NULL!	#NULL!	#NULL!		0	#NULL!	#NULL!		#NULL!				PA21A	Infectious and Non-Infectious Gastroenteritis with CC	5	Viral intestinal infection, unspecified		2	0	0	0	0	2	0	0	1	1	0	0	0	0	0	0
646	79	F	Non-Elective	HO	May2017	May2017	May2017	#NULL!	#NULL!	#NULL!		0	#NULL!	#NULL!		#NULL!				MB09E	Non-Malignant Gynaecological Disorders without Interventions, with CC Score 3-5	#NULL!	Abnormal uterine and vaginal bleeding, unspecified		2	0	0	0	0	2	0	0	1	1	0	0	0	0	0	0
647	85	M	Non-Elective	HO	Aug2015	Aug2015	Sep2015	Aug2015	3	0.35	CommAqAKI	9	265	Aug2015	Piperacillin & Tazobactam Injection	1.55	1		Y	WA22V	Other Specified Admissions and Counselling with Major CC	52	Tendency to fall, not elsewhere classified		1	0	0	1	1	2	1	1	2	0	1	3	3	0	0	3
648	78	F	Non-Elective	HO	Apr2016	Apr2016	Apr2016	#NULL!	#NULL!	#NULL!		1	#NULL!	#NULL!		#NULL!				WA22V	Other Specified Admissions and Counselling with Major CC	52	Tendency to fall, not elsewhere classified	COMPUTED TOMOGRAPHY OF HEAD	2	1	0	0	0	2	0	0	1	0	0	0	0	0	0	0
649	79	M	Non-Elective	HO	Apr2017	Apr2017	Apr2017	#NULL!	#NULL!	#NULL!		0	#NULL!	#NULL!		#NULL!				GC17J	Non-Malignant, Hepatobiliary or Pancreatic Disorders, without Interventions, with CC Score 2-4	#NULL!	Abnormal results of liver function studies		2	0	0	0	0	2	0	0	2	1	0	0	0	0	0	0
650	77	M	Non-Elective	HO	Nov2015	Nov2015	Dec2015	#NULL!	#NULL!	#NULL!		25	#NULL!	Nov2015	Piperacillin & Tazobactam Injection	5.58333	1			HB24B	Minor Knee Procedures for Non-Trauma category 2 with CC	35	Sepsis, unspecified	ASPIRATION OF JOINT	1	0	0	0	0	2	0	1	2	0	1	0	0	0	0	0
651	78	F	Non-Elective	HO	#NULL!	Jul2016	Oct2016	Jul2016	1	0.25	CommAqAKI	108	136	Jul2016	Piperacillin & Tazobactam Injection	21.2667	1		Y	WA22V	Other Specified Admissions and Counselling with Major CC	52	Tendency to fall, not elsewhere classified	COMPUTED TOMOGRAPHY OF HEAD	1	0	0	1	1	2	1	1	1	0	1	1	1	1	0	0
652	77	F	Non-Elective	HO	Aug2015	Aug2015	Aug2015	#NULL!	#NULL!	#NULL!		1	#NULL!	#NULL!		#NULL!				WA22V	Other Specified Admissions and Counselling with Major CC	52	Tendency to fall, not elsewhere classified		2	0	0	0	0	2	0	0	1	0	0	0	0	0	0	0
653	77	F	Non-Elective	HO	Aug2015	Aug2015	Aug2015	#NULL!	#NULL!	#NULL!		0	#NULL!	#NULL!		#NULL!				WA22V	Other Specified Admissions and Counselling with Major CC	52	Tendency to fall, not elsewhere classified		2	0	0	0	0	2	0	0	1	1	0	0	0	0	0	0
654	85	F	Non-Elective	HO	Oct2016	Oct2016	Oct2016	#NULL!	#NULL!	#NULL!		6	#NULL!	#NULL!		#NULL!				WA22V	Other Specified Admissions and Counselling with Major CC	52	Tendency to fall, not elsewhere classified	COMPUTED TOMOGRAPHY OF HEAD	2	0	0	0	0	2	0	0	1	0	1	0	0	0	0	0
655	77	M	Non-Elective	HO	Mar2016	Mar2016	Mar2016	#NULL!	#NULL!	#NULL!		2	#NULL!	Mar2016	Gentamicin Injection	9.95	1			WA22V	Other Specified Admissions and Counselling with Major CC	52	Tendency to fall, not elsewhere classified		1	0	0	0	0	2	0	1	2	0	0	0	0	0	0	0
656	19	M	Non-Elective	HO	Mar2017	Mar2017	Mar2017	#NULL!	#NULL!	#NULL!		0	#NULL!	#NULL!		#NULL!				JD06A	Minor Skin Disorders category 1 with CC	8	Pilonidal cyst with abscess		2	0	0	0	0	2	0	0	2	1	0	0	0	0	0	0
658	78	M	Non-Elective	HO	Oct2016	Oct2016	Nov2016	#NULL!	#NULL!	#NULL!		15	#NULL!	#NULL!		#NULL!				WA22V	Other Specified Admissions and Counselling with Major CC	52	Tendency to fall, not elsewhere classified		2	0	0	0	0	2	0	0	2	0	1	0	0	0	0	0
659	78	M	Non-Elective	HO	Dec2016	Dec2016	Dec2016	#NULL!	#NULL!	#NULL!		1	#NULL!	#NULL!		#NULL!				WA22V	Other Specified Admissions and Counselling with Major CC	52	Tendency to fall, not elsewhere classified		2	0	0	0	0	2	0	0	2	0	0	0	0	0	0	0
661	78	M	Non-Elective	HO	Sep2016	Sep2016	Sep2016	#NULL!	#NULL!	#NULL!		5	#NULL!	#NULL!		#NULL!				WA22V	Other Specified Admissions and Counselling with Major CC	52	Tendency to fall, not elsewhere classified		2	0	0	0	0	2	0	0	2	0	1	0	0	0	0	0
662	78	M	Non-Elective	HO	Apr2016	Apr2016	Apr2016	#NULL!	#NULL!	#NULL!		5	#NULL!	#NULL!		#NULL!				WA22V	Other Specified Admissions and Counselling with Major CC	52	Tendency to fall, not elsewhere classified		2	0	0	0	0	2	0	0	2	0	1	0	0	0	0	0
663	69	M	Non-Elective	HO	Jun2015	Jun2015	Jul2015	#NULL!	#NULL!	#NULL!		10	#NULL!	#NULL!		#NULL!				FZ31E	Disorders of the Oesophagus with length of stay 2 days or more without Major CC	16	Dysphagia	DIAGNOSTIC FIBREOPTIC ENDOSCOPIC EXAM/UPPER GASTROINTE, UNSPECIFIED	2	0	0	0	0	2	0	0	2	0	1	0	0	0	0	0
664	48	M	Non-Elective	HO	Jul2015	Jul2015	Jul2015	#NULL!	#NULL!	#NULL!		0	#NULL!	#NULL!		#NULL!				JD06A	Minor Skin Disorders category 1 with CC	8	Pilonidal cyst with abscess		2	0	0	0	0	2	0	0	2	1	0	0	0	0	0	0
665	47	F	Non-Elective	HO	#NULL!	Jul2016	Jul2016	#NULL!	#NULL!	#NULL!		1	#NULL!	#NULL!		#NULL!				DZ09C	Pulmonary Embolus without CC	11	Pulmonary embolism without mention of acute cor pulmonale	COMPUTED TOMOGRAPHY OF PULMONARY ARTERIES	2	0	0	0	0	2	0	0	1	0	0	0	0	0	0	0
667	40	F	Non-Elective	HO	Jul2015	Jul2015	Jul2015	#NULL!	#NULL!	#NULL!		1	#NULL!	#NULL!		#NULL!				DZ09C	Pulmonary Embolus without CC	11	Pulmonary embolism without mention of acute cor pulmonale		2	1	0	0	0	2	0	0	1	0	0	0	0	0	0	0
668	35	F	Non-Elective	HO	Mar2015	Mar2015	Mar2015	#NULL!	#NULL!	#NULL!		4	#NULL!	#NULL!		#NULL!				GC16D	Non-Malignant Pancreatic and Biliary Disorders without Major CCs	11	Biliary acute pancreatitis	MAGNETIC RESONANCE CHOLANGIOPANCREATOGRAPHY	2	0	0	0	0	2	0	0	1	0	1	0	0	0	0	0
669	39	M	Non-Elective	HO	Feb2015	Feb2015	Feb2015	#NULL!	#NULL!	#NULL!		5	#NULL!	#NULL!		#NULL!				DZ09C	Pulmonary Embolus without CC	11	Pulmonary embolism without mention of acute cor pulmonale	COMPUTED TOMOGRAPHY OF PULMONARY ARTERIES	2	0	0	0	0	2	0	0	2	0	1	0	0	0	0	0
671	51	M	Non-Elective	HO	#NULL!	Mar2017	Apr2017	#NULL!	#NULL!	#NULL!		13	#NULL!	Mar2017	Amoxicillin Injection	0.4	1			FZ20H	Appendicectomy Procedures, 19 years and over, with CC Score 1-2	#NULL!	Ileus, unspecified	OTHER EXCISION OF APPENDIX, UNSPECIFIED	1	0	0	0	0	2	0	1	2	0	1	0	0	0	0	0
672	50	M	Non-Elective	HO	Jan2016	Jan2016	Jan2016	#NULL!	#NULL!	#NULL!		1	#NULL!	#NULL!		#NULL!				LB09D	Intermediate Endoscopic Ureter Procedures, 19 years and over	5	Calculus of kidney with calculus of ureter	ENDOSCOPIC INSERTION OF TUBAL PROSTHESIS INTO URETER NEC	2	0	0	0	0	2	0	0	2	0	0	0	0	0	0	0
673	43	F	Non-Elective	HO	Jul2015	Jul2015	Jul2015	#NULL!	#NULL!	#NULL!		3	#NULL!	#NULL!		#NULL!				LB40A	Urinary Tract Stone Disease with CC	6	Calculus of kidney with calculus of ureter		2	0	0	0	0	2	0	0	1	0	1	0	0	0	0	0
674	36	M	Non-Elective	HO	Feb2017	Feb2017	Feb2017	#NULL!	#NULL!	#NULL!		0	#NULL!	#NULL!		#NULL!				LB40A	Urinary Tract Stone Disease with CC	6	Calculus of kidney with calculus of ureter	COMPUTED TOMOGRAPHY NEC	2	0	0	0	0	2	0	0	2	1	0	0	0	0	0	0
675	62	M	Non-Elective	HO	Sep2016	Sep2016	Sep2016	#NULL!	#NULL!	#NULL!		16	#NULL!	Sep2016	Gentamicin Injection	2.08333	1	Y		RC16Z	IR Procedures - Vascular - Minor	47	Infect inflamm reac due oth card vasc devs implant and graft	INSERTION OF TUNNELLED VENOUS CATHETER	1	0	1	0	0	2	0	1	2	0	1	0	0	0	0	0
676	28	M	Non-Elective	HO	Mar2015	Mar2015	Mar2015	#NULL!	#NULL!	#NULL!		4	#NULL!	#NULL!		#NULL!				HC20B	Vertebral Column Injury without Procedure with CC	51	Fracture of thoracic vertebra	COMPUTED TOMOGRAPHY NEC	2	0	0	0	0	2	0	0	2	0	1	0	0	0	0	0
677	29	M	Non-Elective	HO	Mar2015	Mar2015	Mar2015	Mar2015	1	64.5333		4	86	Mar2015	Co-Amoxiclav Injection	13.7167	1	Y		VA13D	Multiple Trauma Diagnoses score >=51, with Interventions score 19-29	93	Injury of external jugular vein	LIGATION OF VEIN NEC	1	0	1	0	0	2	0	1	2	0	1	1	0	0	0	0
678	32	M	Non-Elective	HO	#NULL!	Mar2017	Apr2017	#NULL!	#NULL!	#NULL!		7	#NULL!	#NULL!		#NULL!				HC54B	Major Spinal Reconstructive Procedures with CC Score 2-3	#NULL!	Disorders of meninges, not elsewhere classified	DRAINAGE OF CEREBROSPINAL FLUID NEC	2	0	0	0	0	2	0	0	2	0	1	0	0	0	0	0
679	29	M	Non-Elective	HO	Jun2015	Jun2015	Jun2015	#NULL!	#NULL!	#NULL!		2	#NULL!	#NULL!		#NULL!				LB40A	Urinary Tract Stone Disease with CC	6	Calculus of kidney with calculus of ureter		2	0	0	0	0	2	0	0	2	0	0	0	0	0	0	0
680	34	F	Non-Elective	HO	Mar2015	Mar2015	Mar2015	#NULL!	#NULL!	#NULL!		1	#NULL!	#NULL!		#NULL!				MA25Z	Upper Genital Tract Minor Procedures - Category 2	5	Surveillance of (intrauterine) contraceptive device	REMOVAL OF INTRAUTERINE CONTRACEPTIVE DEVICE NEC	2	0	0	0	0	2	0	0	1	0	0	0	0	0	0	0
681	67	F	Non-Elective	HO	Jan2015	Jan2015	Mar2015	Jan2015	1	108.883		62	39	Jan2015	Benzylpenicillin Injection	10.3667	1	Y	Y	HB56B	Minor Hand Procedures for Non-Trauma category 1 with CC	15	Respiratory failure, unspecified	APPLICATION OF PLASTER CAST	1	0	1	0	1	2	0	1	1	0	1	1	0	0	0	0
682	84	F	Non-Elective	HO	Jun2016	Jun2016	Jun2016	#NULL!	#NULL!	#NULL!		16	#NULL!	#NULL!		#NULL!				HC20B	Vertebral Column Injury without Procedure with CC	51	Fracture of lumbar vertebra	COMPUTED TOMOGRAPHY OF SPINE	2	0	0	0	0	2	0	0	1	0	1	0	0	0	0	0
683	35	F	Non-Elective	HO	Aug2016	Aug2016	Aug2016	#NULL!	#NULL!	#NULL!		15	#NULL!	Aug2016	Co-Amoxiclav Injection	1.26667	1			DZ14A	Pulmonary, Pleural or Other Tuberculosis with CC	32	TB pleurisy without mention of bact or histological confirm	ASPIRATION OF PLEURAL CAVITY	1	0	0	0	0	2	0	1	1	0	1	0	0	0	0	0
684	62	M	Non-Elective	HO	Jul2016	Jul2016	Aug2016	#NULL!	#NULL!	#NULL!		17	#NULL!	#NULL!		#NULL!				HC20B	Vertebral Column Injury without Procedure with CC	51	Fracture of thoracic vertebra	COMPUTED TOMOGRAPHY OF SPINE	2	0	0	0	0	2	0	0	2	0	1	0	0	0	0	0
685	26	F	Non-Elective	HO	Jan2015	Jan2015	Jan2015	#NULL!	#NULL!	#NULL!		0	#NULL!	#NULL!		#NULL!				WA11X	Poisoning, Toxic, Environmental and Unspecified Effects with Intermediate CC	5	Poisoning: Other opioids	COMPUTED TOMOGRAPHY NEC	2	0	0	0	0	2	0	0	1	1	0	0	0	0	0	0
686	30	F	Non-Elective	HO	May2016	May2016	May2016	#NULL!	#NULL!	#NULL!		3	#NULL!	May2016	Gentamicin Injection	1.28333	1			LB40A	Urinary Tract Stone Disease with CC	6	Urinary calculus, unspecified	COMPUTED TOMOGRAPHY NEC	1	0	0	0	0	2	0	1	1	0	1	0	0	0	0	0
687	35	M	Non-Elective	HO	Jan2016	Jan2016	Jan2016	#NULL!	#NULL!	#NULL!		1	#NULL!	#NULL!		#NULL!				LB40A	Urinary Tract Stone Disease with CC	6	Calculus of kidney		2	0	0	0	0	2	0	0	2	0	0	0	0	0	0	0
692	44	F	Non-Elective	HO	Oct2015	Oct2015	Oct2015	#NULL!	#NULL!	#NULL!		2	#NULL!	Oct2015	Ciprofloxacin	3.03333	1			LB40A	Urinary Tract Stone Disease with CC	6	Calculus of kidney		1	0	0	0	0	2	0	1	1	0	0	0	0	0	0	0
693	26	M	Non-Elective	HO	Nov2015	Nov2015	Nov2015	#NULL!	#NULL!	#NULL!		1	#NULL!	#NULL!		#NULL!				LB40A	Urinary Tract Stone Disease with CC	6	Unspecified renal colic		2	0	0	0	0	2	0	0	2	0	0	0	0	0	0	0
695	67	M	Non-Elective	HO	Jul2015	Jul2015	Jul2015	#NULL!	#NULL!	#NULL!		2	#NULL!	Jul2015	Gentamicin Injection	5.03333	1			LB40A	Urinary Tract Stone Disease with CC	6	Calculus of kidney		1	0	0	0	0	2	0	1	2	0	0	0	0	0	0	0
698	46	F	Non-Elective	HO	Jan2016	Jan2016	Feb2016	#NULL!	#NULL!	#NULL!		2	#NULL!	Feb2016	Co-Amoxiclav Injection	31.15	1			FZ17B	Abdominal Hernia Procedures 19 years and over with Intermediate CC	15	Incisional hernia with obstruction, without gangrene	REPAIR OF VENTRAL HERNIA USING SUTURES	1	0	0	0	0	2	0	1	1	0	0	0	0	0	0	0
699	23	M	Non-Elective	HO	Feb2016	Feb2016	Feb2016	#NULL!	#NULL!	#NULL!		1	#NULL!	Feb2016	Benzylpenicillin Injection	0.533333	1			CZ05V	Tonsillectomy 19 years and over with CC	5	Peritonsillar abscess	DRAINAGE OF ABSCESS OF PERITONSILLAR REGION	1	0	0	0	0	2	0	1	2	0	0	0	0	0	0	0
701	86	M	Non-Elective	HO	Mar2015	Mar2015	Apr2015	#NULL!	#NULL!	#NULL!		29	#NULL!	#NULL!		#NULL!				LB13A	Bladder Major Endoscopic Procedure with CC	41	Malignant neoplasm: Bladder, unspecified	ENDOSCOPIC RESECTION OF LESION OF BLADDER	2	1	0	0	0	2	0	0	2	0	1	0	0	0	0	0
702	87	M	Non-Elective	HO	Jul2015	Jul2015	Jul2015	#NULL!	#NULL!	#NULL!		0	#NULL!	#NULL!		#NULL!				SA09D	Other Red Blood Cell Disorders with CC	19	Anaemia, unspecified	BLOOD WITHDRAWAL, UNSPECIFIED	2	0	0	0	0	2	0	0	2	1	0	0	0	0	0	0
703	87	F	Non-Elective	HO	Oct2015	Oct2015	Nov2015	Oct2015	1	0.2	CommAqAKI	17	69	Oct2015	Ciprofloxacin Injection	1.75	1		Y	DZ12A	Bronchiectasis with CC	28	Bronchiectasis		1	0	0	1	1	2	1	1	1	0	1	1	1	1	0	0
705	80	M	Non-Elective	HO	Feb2015	Feb2015	Feb2015	#NULL!	#NULL!	#NULL!		0	#NULL!	#NULL!		#NULL!				LA09H	General Renal Disorders with length of stay 1 day or less	5	Nephrotic syndrome	BLOOD WITHDRAWAL, UNSPECIFIED	2	0	0	0	0	2	0	0	2	1	0	0	0	0	0	0
706	82	M	Non-Elective	HO	#NULL!	Dec2016	Dec2016	#NULL!	#NULL!	#NULL!		1	#NULL!	#NULL!		#NULL!				DZ27E	Respiratory Failure without Intubation with CC	22	Chronic respiratory failure	NON-INVASIVE VENTILATION NEC	2	0	0	0	0	2	0	0	2	0	0	0	0	0	0	0
707	19	F	Non-Elective	HO	Sep2015	Sep2015	Sep2015	#NULL!	#NULL!	#NULL!		2	#NULL!	Sep2015	Benzylpenicillin Injection	2.66667	1			CZ05V	Tonsillectomy 19 years and over with CC	5	Peritonsillar abscess	DRAINAGE OF ABSCESS OF PERITONSILLAR REGION	1	0	0	0	0	2	0	1	1	0	0	0	0	0	0	0
708	19	F	Non-Elective	HO	Dec2015	Dec2015	Dec2015	#NULL!	#NULL!	#NULL!		1	#NULL!	Dec2015	Benzylpenicillin Injection	0.616667	1			CZ05V		5	Peritonsillar abscess	DRAINAGE OF ABSCESS OF PERITONSILLAR REGION	1	0	0	0	0	2	0	1	1	0	0	0	0	0	0	0
709	19	F	Non-Elective	HO	Dec2015	Dec2015	Dec2015	#NULL!	#NULL!	#NULL!		2	#NULL!	Dec2015	Benzylpenicillin Injection	3.16667	1			CZ05V	Tonsillectomy 19 years and over with CC	5	Peritonsillar abscess	DRAINAGE OF ABSCESS OF PERITONSILLAR REGION	1	0	0	0	0	2	0	1	1	0	0	0	0	0	0	0
710	20	F	Non-Elective	HO	Feb2016	Feb2016	Feb2016	#NULL!	#NULL!	#NULL!		1	#NULL!	Feb2016	Benzylpenicillin Injection	3.33333	1			CZ05V	Tonsillectomy 19 years and over with CC	5	Peritonsillar abscess	DRAINAGE OF ABSCESS OF PERITONSILLAR REGION	1	0	0	0	0	2	0	1	1	0	0	0	0	0	0	0
711	18	M	Non-Elective	HO	Apr2015	Apr2015	Apr2015	#NULL!	#NULL!	#NULL!		6	#NULL!	#NULL!		#NULL!				PA06Z	Head Injury with Intracranial Injury	9	Epidural haemorrhage		2	0	0	0	0	2	0	0	2	0	1	0	0	0	0	0
712	19	F	Non-Elective	HO	Mar2015	Mar2015	Mar2015	#NULL!	#NULL!	#NULL!		3	#NULL!	Mar2015	Benzylpenicillin Injection	1.86667	1			CZ05V	Tonsillectomy 19 years and over with CC	5	Peritonsillar abscess	DRAINAGE OF ABSCESS OF PERITONSILLAR REGION	1	0	0	0	0	2	0	1	1	0	1	0	0	0	0	0
713	78	F	Non-Elective	HO	Nov2015	Nov2015	Nov2015	#NULL!	#NULL!	#NULL!		1	#NULL!	#NULL!		#NULL!				FZ39F	Hernia Disorders with length of stay 1 day or less	5	Incisional hernia with obstruction, without gangrene		2	0	0	0	0	2	0	0	1	0	0	0	0	0	0	0
715	78	F	Non-Elective	HO	May2015	May2015	Jun2015	#NULL!	#NULL!	#NULL!		22	#NULL!	Jun2015	Piperacillin & Tazobactam Injection	162.233			Y	RC16Z	IR Procedures - Vascular - Minor	47	Secondary malignant neoplasm liver intrahepatic bile duct	INSERTION OF CENTRAL VENOUS CATHETER NEC	0	0	0	0	1	2	0	0	1	0	1	0	0	0	0	0
716	20	M	Non-Elective	HO	Oct2015	Oct2015	Oct2015	#NULL!	#NULL!	#NULL!		1	#NULL!	Oct2015	Metronidazole Injection	1.53333	1			CZ05V	Tonsillectomy 19 years and over with CC	5	Peritonsillar abscess	DRAINAGE OF ABSCESS OF PERITONSILLAR REGION	1	0	0	0	0	2	0	1	2	0	0	0	0	0	0	0
717	32	M	Non-Elective	HO	May2017	May2017	May2017	#NULL!	#NULL!	#NULL!		9	#NULL!	May2017	Gentamicin Injection	6.15	1			FZ20H	Appendicectomy Procedures, 19 years and over, with CC Score 1-2	#NULL!	Acute appendicitis with localized peritonitis	INTERVAL APPENDICECTOMY	1	0	0	0	0	2	0	1	2	0	1	0	0	0	0	0
718	32	F	Non-Elective	HO	Feb2016	Feb2016	Feb2016	#NULL!	#NULL!	#NULL!		0	#NULL!	#NULL!		#NULL!				WA11X	Poisoning, Toxic, Environmental and Unspecified Effects with Intermediate CC	5	Poisoning by other & unsp antipsychotics & neuroleptics		2	0	0	0	0	2	0	0	1	1	0	0	0	0	0	0
719	32	F	Non-Elective	HO	Mar2016	Mar2016	Mar2016	#NULL!	#NULL!	#NULL!		3	#NULL!	#NULL!		#NULL!				WA11X	Poisoning, Toxic, Environmental and Unspecified Effects with Intermediate CC	5	Poisoning by oth & unsp drugs medicaments & biological subs		2	0	0	0	0	2	0	0	1	0	1	0	0	0	0	0
720	33	M	Non-Elective	HO	Feb2017	Feb2017	Feb2017	#NULL!	#NULL!	#NULL!		1	#NULL!	#NULL!		#NULL!				LA09H	General Renal Disorders with length of stay 1 day or less	5	Hydronephrosis with renal and ureteral calculous obstruction		2	0	0	0	0	2	0	0	2	0	0	0	0	0	0	0
721	33	F	Non-Elective	HO	Nov2015	Nov2015	Nov2015	#NULL!	#NULL!	#NULL!		2	#NULL!	Nov2015	Co-Amoxiclav Injection	2.28333	1			CZ05V	Tonsillectomy 19 years and over with CC	5	Haemorrhage and haematoma complicating a procedure NEC	SURGICAL ARREST OF POSTOPERATIVE BLEEDING FROM TONSILLAR BED	1	0	0	0	0	2	0	1	1	0	0	0	0	0	0	0
722	33	M	Non-Elective	HO	Oct2015	Oct2015	Oct2015	#NULL!	#NULL!	#NULL!		0	#NULL!	#NULL!		#NULL!				WA11Y	Poisoning, Toxic, Environmental and Unspecified Effects without CC	5	Poisoning by other & unsp antipsychotics & neuroleptics		2	0	0	0	0	2	0	0	2	1	0	0	0	0	0	0
723	33	M	Non-Elective	HO	Apr2016	Apr2016	Apr2016	#NULL!	#NULL!	#NULL!		0	#NULL!	#NULL!		#NULL!				FZ39F	Hernia Disorders with length of stay 1 day or less	5	Unilat or unspec inguin hernia without obstruct or gangrene		2	0	0	0	0	2	0	0	2	1	0	0	0	0	0	0
724	31	F	Non-Elective	HO	Jul2016	Jul2016	Jul2016	#NULL!	#NULL!	#NULL!		0	#NULL!	#NULL!		#NULL!				NZ19Z	Ante-natal Major Disorders	#NULL!	Vomiting of pregnancy, unspecified		2	0	0	0	0	2	0	0	1	1	0	0	0	0	0	0
725	32	M	Non-Elective	HO	Jan2017	Jan2017	Jan2017	#NULL!	#NULL!	#NULL!		0	#NULL!	#NULL!		#NULL!				WA11Y	Poisoning, Toxic, Environmental and Unspecified Effects without CC	5	Poisoning by oth & unsp drugs medicaments & biological subs		2	0	0	0	0	2	0	0	2	1	0	0	0	0	0	0
726	29	F	Non-Elective	HO	Nov2015	Nov2015	Nov2015	#NULL!	#NULL!	#NULL!		0	#NULL!	#NULL!		#NULL!				MA23Z	Lower Genital Tract Minor Procedures - Category 2	5	Pain localized to other parts of lower abdomen	TRANSVAGINAL ULTRASOUND EXAMINATION OF FEMALE GENITAL TRACT	2	0	0	0	0	2	0	0	1	1	0	0	0	0	0	0
727	29	F	Non-Elective	HO	Dec2015	Dec2015	Dec2015	#NULL!	#NULL!	#NULL!		0	#NULL!	#NULL!		#NULL!				WA11X	Poisoning, Toxic, Environmental and Unspecified Effects with Intermediate CC	5	Toxic effect: Fusel oil		2	0	0	0	0	2	0	0	1	1	0	0	0	0	0	0
728	31	F	Non-Elective	HO	Nov2016	Nov2016	Nov2016	#NULL!	#NULL!	#NULL!		1	#NULL!	#NULL!		#NULL!				WA11X	Poisoning, Toxic, Environmental and Unspecified Effects with Intermediate CC	5	Poisoning by other & unsp antipsychotics & neuroleptics		2	0	0	0	0	2	0	0	1	0	0	0	0	0	0	0
729	31	F	Non-Elective	HO	Nov2016	Nov2016	Nov2016	#NULL!	#NULL!	#NULL!		0	#NULL!	#NULL!		#NULL!				NZ19Z	Ante-natal Major Disorders	#NULL!	Vomiting of pregnancy, unspecified		2	0	0	0	0	2	0	0	1	1	0	0	0	0	0	0
730	29	F	Non-Elective	HO	Jul2015	Jul2015	Jul2015	#NULL!	#NULL!	#NULL!		1	#NULL!	#NULL!		#NULL!				WA11Y	Poisoning, Toxic, Environmental and Unspecified Effects without CC	5	Poisoning: Phenothiazine antipsychotics and neuroleptics		2	0	0	0	0	2	0	0	1	0	0	0	0	0	0	0
731	42	F	Non-Elective	HO	Oct2016	Oct2016	Oct2016	#NULL!	#NULL!	#NULL!		1	#NULL!	Oct2016	Gentamicin Injection	4.53333	1			LA09H	General Renal Disorders with length of stay 1 day or less	5	Tubulo-interstitial nephritis not spec as acute or chronic		1	0	0	0	0	2	0	1	1	0	0	0	0	0	0	0
732	43	F	Non-Elective	HO	Jul2016	Jul2016	Jul2016	#NULL!	#NULL!	#NULL!		0	#NULL!	Jul2016	Gentamicin Injection	3.95	1			LA09H	General Renal Disorders with length of stay 1 day or less	5	Tubulo-interstitial nephritis not spec as acute or chronic		1	0	0	0	0	2	0	1	1	1	0	0	0	0	0	0
733	42	M	Non-Elective	HO	Jan2015	Jan2015	Jan2015	#NULL!	#NULL!	#NULL!		1	#NULL!	Jan2015	Gentamicin Injection	1.01667	1			LA09H	General Renal Disorders with length of stay 1 day or less	5	Tubulo-interstitial nephritis not spec as acute or chronic		1	0	0	0	0	2	0	1	2	0	0	0	0	0	0	0
734	33	F	Non-Elective	HO	Jan2015	Jan2015	Jan2015	#NULL!	#NULL!	#NULL!		0	#NULL!	#NULL!		#NULL!				WA11X	Poisoning, Toxic, Environmental and Unspecified Effects with Intermediate CC	5	Poisoning by other & unsp antipsychotics & neuroleptics		2	0	0	0	0	2	0	0	1	1	0	0	0	0	0	0
736	56	M	Non-Elective	HO	Mar2015	Mar2015	Mar2015	#NULL!	#NULL!	#NULL!		2	#NULL!	#NULL!		#NULL!				HA23C	Intermediate Knee Procedures category 2 for Trauma without CC	7	Fracture of upper end of tibia	CLOSED REDUCTION OF FRACTURE OF BONE AND FIXATION USING FUNC	2	0	0	0	0	2	0	0	2	0	0	0	0	0	0	0
737	70	F	Non-Elective	TR	#NULL!	Jan2016	Jan2016	#NULL!	#NULL!	#NULL!		1	#NULL!	#NULL!		#NULL!				QZ13A	Vascular Access for Renal Replacement Therapy with CC	10	Chronic kidney disease, stage 5	REMOVAL OF CENTRAL VENOUS CATHETER	2	0	0	0	0	2	0	0	1	0	0	0	0	0	0	0
739	47	M	Non-Elective	HO	Apr2017	Apr2017	Apr2017	#NULL!	#NULL!	#NULL!		8	#NULL!	Apr2017	Co-Trimoxazole	5.25	1			AA22E	Cerebrovascular Accident, Nervous System Infections or Encephalopathy, with CC Score 8-10	#NULL!	Unspecified viral encephalitis	DIAGNOSTIC SPINAL PUNCTURE, UNSPECIFIED	1	0	0	0	0	2	0	1	2	0	1	0	0	0	0	0
740	71	M	Non-Elective	HO	#NULL!	May2017	May2017	#NULL!	#NULL!	#NULL!		3	#NULL!	#NULL!		#NULL!				FZ18K	Inguinal, Umbilical or Femoral Hernia Procedures, 19 years and over, with CC Score 0	#NULL!	Unilat or unspec inguin hernia without obstruct or gangrene	PRIMARY REPAIR/INGUINAL HERNIA USING INSERT/PROSTHETIC MATER	2	0	0	0	0	2	0	0	2	0	1	0	0	0	0	0
742	47	F	Non-Elective	HO	Aug2016	Aug2016	Aug2016	#NULL!	#NULL!	#NULL!		0	#NULL!	#NULL!		#NULL!				FZ60Z	Diagnostic Endoscopic Procedures on the Upper GI Tract 19 years and over	5	Foreign body in stomach	DIAGNOSTIC FIBREOPTIC ENDOSCOPIC EXAMINATION/OESOPHAGUS, UNSPECIFIED	2	0	0	0	0	2	0	0	1	1	0	0	0	0	0	0
744	52	M	Non-Elective	HO	Jul2016	Jul2016	Jul2016	#NULL!	#NULL!	#NULL!		1	#NULL!	#NULL!		#NULL!				HA69Z	Minimal Shoulder and Upper Arm Procedures for Trauma, with length of stay 1 day or less	5	Fracture of shaft of humerus	APPLICATION OF PLASTER CAST	2	0	0	0	0	2	0	0	2	0	0	0	0	0	0	0
745	53	M	Non-Elective	HO	Jun2015	Jun2015	Jun2015	#NULL!	#NULL!	#NULL!		3	#NULL!	Jun2015	Flucloxacillin Injection	4	1			JC03A	Major Skin Procedures category 1 with Major CC	47	Cutaneous abscess, furuncle and carbuncle of limb	DEBRIDEMENT OF SKIN NEC	1	0	0	0	0	2	0	1	2	0	1	0	0	0	0	0
746	32	M	Non-Elective	HO	Jan2015	Jan2015	Feb2015	#NULL!	#NULL!	#NULL!		5	#NULL!	Jan2015	Flucloxacillin Injection	0.833333	1			HA53Z	Intermediate Hand Procedures for Trauma category 2	5	Inj exten muscl and tendon oth fing at wrist and hand level	PRIMARY SIMPLE REPAIR OF TENDON	1	0	0	0	0	2	0	1	2	0	1	0	0	0	0	0
748	43	M	Non-Elective	HO	Dec2015	Dec2015	Dec2015	#NULL!	#NULL!	#NULL!		3	#NULL!	#NULL!		#NULL!				FZ45B	Non-Malignant Large Intestinal Disorders with length of stay 2 days or more without Major CC	12	Constipation	REMOVAL OF URETHRAL CATHETER FROM BLADDER	2	0	0	0	0	2	0	0	2	0	1	0	0	0	0	0
749	45	F	Non-Elective	HO	Dec2015	Dec2015	Dec2015	Dec2015	1	41.5333	CommAqAKI	3	342	#NULL!		#NULL!				VA10D	Multiple Trauma Diagnoses score >=51, with no Interventions	66	Fracture of lower end of radius	APPLICATION OF PLASTER CAST	2	0	0	0	0	2	1	0	1	0	1	1	1	1	0	0
753	69	F	Non-Elective	HO	#NULL!	Mar2016	Mar2016	#NULL!	#NULL!	#NULL!		2	#NULL!	Mar2016	Metronidazole Injection	4.2	1			MB01A	Lower Genital Tract Disorders with CC	10	Acute vaginitis	TRANSVAGINAL ULTRASOUND EXAMINATION OF FEMALE GENITAL TRACT	1	0	0	0	0	2	0	1	1	0	0	0	0	0	0	0
754	58	F	Non-Elective	HO	Mar2015	Mar2015	Mar2015	#NULL!	#NULL!	#NULL!		4	#NULL!	Mar2015	Piperacillin & Tazobactam Injection	4.13333	1			DZ22A	Unspecified Acute Lower Respiratory Infection with Major CC	27	Unspecified acute lower respiratory infection	DIAGNOSTIC SPINAL PUNCTURE, UNSPECIFIED	1	0	0	0	0	2	0	1	1	0	1	0	0	0	0	0
755	53	M	Non-Elective	HO	Feb2016	Feb2016	Feb2016	Feb2016	1	0.883333	CommAqAKI	12	135	Feb2016	Piperacillin & Tazobactam Injection	2.83333	1	Y		HB22B	Major Knee Procedures for Non-Trauma category 1 with CC	42	Grand mal status epilepticus	RELEASE FASCIOTOMY OF ANTERIOR COMPARTMENT OF LOWER LEG	1	0	1	1	0	2	1	1	2	0	1	1	1	1	0	0
756	76	F	Non-Elective	HO	Mar2016	Mar2016	Mar2016	#NULL!	#NULL!	#NULL!		0	#NULL!	#NULL!		#NULL!				JC15Z	Skin Therapies level 3	5	Open wound of other parts of head	PRIMARY SUTURE OF SKIN OF HEAD OR NECK NEC	2	0	0	0	0	2	0	0	1	1	0	0	0	0	0	0
758	75	F	Non-Elective	HO	Jan2016	Jan2016	Jan2016	Jan2016	1	0.133333	CommAqAKI	6	193	#NULL!		#NULL!				FZ33C	Small Intestinal Disorders (excluding Inflammatory Bowel Disease) with length of stay 2 days or more with CC	32	Vascular disorder of intestine, unspecified	PERCUTANEOUS TRANSLUMINAL PERIPHERAL INSERTION OF CENTRAL CA	2	0	0	0	0	2	1	0	1	0	1	1	1	1	0	0
759	88	F	Non-Elective	HO	Feb2015	Feb2015	Feb2015	#NULL!	#NULL!	#NULL!		0	#NULL!	#NULL!		#NULL!				JC15Z	Skin Therapies level 3	5	Open wound of other parts of head	PRIMARY SUTURE OF SKIN OF HEAD OR NECK NEC	2	0	0	0	0	2	0	0	1	1	0	0	0	0	0	0
760	48	M	Non-Elective	HO	Aug2015	Aug2015	Aug2015	#NULL!	#NULL!	#NULL!		0	#NULL!	#NULL!		#NULL!				JC15Z	Skin Therapies level 3	5	Fracture of nasal bones	PRIMARY SUTURE OF SKIN OF HEAD OR NECK NEC	2	0	0	0	0	2	0	0	2	1	0	0	0	0	0	0
761	61	F	Non-Elective	HO	Jul2015	Jul2015	Jul2015	#NULL!	#NULL!	#NULL!		0	#NULL!	#NULL!		#NULL!				JC15Z	Skin Therapies level 3	5	Open wound of head, part unspecified	PRIMARY SUTURE OF SKIN OF HEAD OR NECK NEC	2	0	0	0	0	2	0	0	1	1	0	0	0	0	0	0
762	67	M	Non-Elective	HO	Jan2017	Jan2017	Jan2017	#NULL!	#NULL!	#NULL!		0	#NULL!	Jan2017	Benzylpenicillin Injection	3.71667	1			JC15Z	Skin Therapies level 3	5	Chronic obstruct pulmonary dis with acute lower resp infec	PRIMARY SUTURE OF SKIN OF HEAD OR NECK NEC	1	0	0	0	0	2	0	1	2	1	0	0	0	0	0	0
763	12	M	Non-Elective	HO	Nov2015	Nov2015	Nov2015	#NULL!	#NULL!	#NULL!		0	#NULL!	#NULL!		#NULL!				HA22C	Major Knee Procedures category 1 for Trauma without CC	13	Fracture of upper end of tibia	MANIPULATION OF FRACTURE OF BONE NEC	2	0	0	0	0	2	0	0	2	1	0	0	0	0	0	0
764	32	F	Non-Elective	HO	Apr2017	Apr2017	Apr2017	#NULL!	#NULL!	#NULL!		1	#NULL!	Apr2017	Benzylpenicillin Injection	3.53333	1			CA25A	Minimal Nose Procedures, 19 years and over	#NULL!	Acute pharyngitis, unspecified	DIAGNOSTIC ENDOSCOPIC EXAMINATION OF NASAL CAVITY, UNSPECIFIED	1	0	0	0	0	2	0	1	1	0	0	0	0	0	0	0
765	88	M	Non-Elective	HO	Aug2015	Aug2015	Sep2015	#NULL!	#NULL!	#NULL!		33	#NULL!	Aug2015	Gentamicin Injection	45.4833	1			LB20A	Infection and Mechanical Problems Related to Genito-Urinary Prostheses, Implants and Grafts with CC	11	Mechanical complication of urinary (indwelling) catheter	URETHRAL IRRIGATION OF BLADDER	1	0	0	0	0	2	0	1	2	0	1	0	0	0	0	0
766	86	M	Non-Elective	HO	Nov2015	Nov2015	Nov2015	#NULL!	#NULL!	#NULL!		10	#NULL!	Nov2015	Gentamicin Injection	166.05				LB20A	Infection and Mechanical Problems Related to Genito-Urinary Prostheses, Implants and Grafts with CC	11	Mechanical complication of urinary (indwelling) catheter	URETHRAL IRRIGATION OF BLADDER	0	0	0	0	0	2	0	0	2	0	1	0	0	0	0	0
770	26	F	Non-Elective	HO	Apr2015	Apr2015	Apr2015	#NULL!	#NULL!	#NULL!		5	#NULL!	Apr2015	Flucloxacillin Injection	29.2333	1			HA31C	Major Foot Procedures for Trauma without CC	11	Fracture of lateral malleolus	PRIMARY OPEN REDUCT/FRACTURE/LONG BONE/EXTRAMED/FIX USING PL	1	0	0	0	0	2	0	1	1	0	1	0	0	0	0	0
772	84	M	Non-Elective	HO	Feb2016	Feb2016	Feb2016	#NULL!	#NULL!	#NULL!		1	#NULL!	#NULL!		#NULL!				EB01Z	Non-Interventional Acquired Cardiac Conditions	5	Mechanical complication of heart valve prosthesis		2	1	0	0	0	2	0	0	2	0	0	0	0	0	0	0
773	85	F	Non-Elective	HO	Oct2016	Oct2016	Nov2016	#NULL!	#NULL!	#NULL!		11	#NULL!	Nov2016	Gentamicin Injection	21.4	1			FZ38D	Gastrointestinal Bleed with length of stay 2 days or more with Major CC	27	Haematemesis		1	0	0	0	0	2	0	1	1	0	1	0	0	0	0	0
775	78	F	Non-Elective	HO	Mar2017	Mar2017	Mar2017	#NULL!	#NULL!	#NULL!		3	#NULL!	Mar2017	Ciprofloxacin	42.8667	1			DZ21H	Chronic Obstructive Pulmonary Disease or Bronchitis without NIV without Intubation with Major CC	23	Chron obstruct pulmonary dis wth acute exacerbation, unspec		1	0	0	0	0	2	0	1	1	0	1	0	0	0	0	0
776	76	M	Non-Elective	HO	Dec2015	Dec2015	Dec2015	#NULL!	#NULL!	#NULL!		0	#NULL!	#NULL!		#NULL!				EB08I	Syncope or Collapse without CC	5	Orthostatic hypotension		2	0	0	0	0	2	0	0	2	1	0	0	0	0	0	0
777	77	F	Non-Elective	HO	Aug2016	Aug2016	Aug2016	#NULL!	#NULL!	#NULL!		0	#NULL!	#NULL!		#NULL!				WA18X	Admission for Unexplained Symptoms with Intermediate CC	15	Disorientation, unspecified		2	0	0	0	0	2	0	0	1	1	0	0	0	0	0	0
778	76	F	Non-Elective	HO	Feb2015	Feb2015	Feb2015	#NULL!	#NULL!	#NULL!		1	#NULL!	#NULL!		#NULL!				EB08I	Syncope or Collapse without CC	5	Orthostatic hypotension		2	0	0	0	0	2	0	0	1	0	0	0	0	0	0	0
779	77	M	Non-Elective	HO	Nov2015	Nov2015	Nov2015	#NULL!	#NULL!	#NULL!		10	#NULL!	Nov2015	Amoxicillin Injection	73			Y	FZ38D	Gastrointestinal Bleed with length of stay 2 days or more with Major CC	27	Haematemesis		0	0	0	0	1	2	0	0	2	0	1	0	0	0	0	0
780	40	M	Non-Elective	HO	Nov2016	Nov2016	Nov2016	#NULL!	#NULL!	#NULL!		4	#NULL!	Nov2016	Clarithromycin	2.55	1			DZ11C	Lobar, Atypical or Viral Pneumonia without CC	9	Pneumonia, unspecified		1	0	0	0	0	2	0	1	2	0	1	0	0	0	0	0
781	86	F	Non-Elective	HO	Dec2015	Dec2015	Jan2016	#NULL!	#NULL!	#NULL!		4	#NULL!	Dec2015	Piperacillin & Tazobactam Injection	1.3	1	Y	Y	DZ21E	Chronic Obstructive Pulmonary Disease or Bronchitis with NIV without Intubation with Major CC	28	Chronic obstruct pulmonary dis with acute lower resp infec	NON-INVASIVE VENTILATION NEC	1	0	1	0	1	2	0	1	1	0	1	0	0	0	0	0
782	85	F	Non-Elective	HO	Jan2015	Jan2015	Jan2015	#NULL!	#NULL!	#NULL!		1	#NULL!	Jan2015	Piperacillin & Tazobactam Injection	1.9	1			DZ21H	Chronic Obstructive Pulmonary Disease or Bronchitis without NIV without Intubation with Major CC	23	Chronic obstruct pulmonary dis with acute lower resp infec		1	0	0	0	0	2	0	1	1	0	0	0	0	0	0	0
783	86	F	Non-Elective	HO	Feb2015	Feb2015	Mar2015	#NULL!	#NULL!	#NULL!		5	#NULL!	Feb2015	Benzylpenicillin Injection	6.7	1			DZ21H	Chronic Obstructive Pulmonary Disease or Bronchitis without NIV without Intubation with Major CC	23	Chronic obstruct pulmonary dis with acute lower resp infec		1	0	0	0	0	2	0	1	1	0	1	0	0	0	0	0
784	86	F	Non-Elective	HO	Mar2015	Mar2015	Mar2015	#NULL!	#NULL!	#NULL!		4	#NULL!	Mar2015	Piperacillin & Tazobactam Injection	3.6	1			DZ21H	Chronic Obstructive Pulmonary Disease or Bronchitis without NIV without Intubation with Major CC	23	Chronic obstruct pulmonary dis with acute lower resp infec		1	0	0	0	0	2	0	1	1	0	1	0	0	0	0	0
785	86	F	Non-Elective	HO	Mar2015	Mar2015	Mar2015	#NULL!	#NULL!	#NULL!		1	#NULL!	#NULL!		#NULL!				EB01Z	Non-Interventional Acquired Cardiac Conditions	5	Hypotension due to drugs		2	0	0	0	0	2	0	0	1	0	0	0	0	0	0	0
786	86	F	Non-Elective	HO	Jun2015	Jun2015	Jun2015	#NULL!	#NULL!	#NULL!		8	#NULL!	#NULL!		#NULL!				DZ21H	Chronic Obstructive Pulmonary Disease or Bronchitis without NIV without Intubation with Major CC	23	Chronic obstruct pulmonary dis with acute lower resp infec		2	0	0	0	0	2	0	0	1	0	1	0	0	0	0	0
787	86	F	Non-Elective	HO	Sep2015	Sep2015	Sep2015	#NULL!	#NULL!	#NULL!		6	#NULL!	#NULL!		#NULL!			Y	DZ21H	Chronic Obstructive Pulmonary Disease or Bronchitis without NIV without Intubation with Major CC	23	Chronic obstruct pulmonary dis with acute lower resp infec		2	0	0	0	1	2	0	0	1	0	1	0	0	0	0	0
788	38	M	Non-Elective	HO	Oct2016	Oct2016	Oct2016	#NULL!	#NULL!	#NULL!		2	#NULL!	#NULL!		#NULL!				FZ36E	Intestinal Infectious Disorders with length of stay 2 days or more without Major CC	13	Gastroenteritis and colitis of unspecified origin		2	0	0	0	0	2	0	0	2	0	0	0	0	0	0	0
789	32	F	Non-Elective	HO	Nov2015	Nov2015	Nov2015	#NULL!	#NULL!	#NULL!		0	#NULL!	#NULL!		#NULL!				EB01Z	Non-Interventional Acquired Cardiac Conditions	5	Other chest pain		2	0	0	0	0	2	0	0	1	1	0	0	0	0	0	0
790	37	F	Non-Elective	HO	Feb2015	Feb2015	Feb2015	#NULL!	#NULL!	#NULL!		0	#NULL!	#NULL!		#NULL!				EB01Z	Non-Interventional Acquired Cardiac Conditions	5	Other chest pain		2	0	0	0	0	2	0	0	1	1	0	0	0	0	0	0
791	38	F	Non-Elective	HO	Oct2015	Oct2015	Oct2015	#NULL!	#NULL!	#NULL!		0	#NULL!	#NULL!		#NULL!				EB01Z	Non-Interventional Acquired Cardiac Conditions	5	Other chest pain		2	0	0	0	0	2	0	0	1	1	0	0	0	0	0	0
792	39	M	Non-Elective	HO	Nov2016	Nov2016	Nov2016	#NULL!	#NULL!	#NULL!		0	#NULL!	#NULL!		#NULL!				EB01Z	Non-Interventional Acquired Cardiac Conditions	5	Other chest pain		2	0	0	0	0	2	0	0	2	1	0	0	0	0	0	0
793	39	M	Non-Elective	HO	Dec2015	Dec2015	Dec2015	#NULL!	#NULL!	#NULL!		1	#NULL!	#NULL!		#NULL!				EB01Z	Non-Interventional Acquired Cardiac Conditions	5	Other chest pain		2	0	0	0	0	2	0	0	2	0	0	0	0	0	0	0
794	40	F	Non-Elective	HO	Sep2015	Sep2015	Sep2015	#NULL!	#NULL!	#NULL!		5	#NULL!	Sep2015	Co-Amoxiclav Injection	106.467				GA10F	Open or Laparoscopic Cholecystectomy with CC	22	Biliary acute pancreatitis	TOTAL CHOLECYSTECTOMY NEC	0	0	0	0	0	2	0	0	1	0	1	0	0	0	0	0
795	41	F	Non-Elective	HO	Oct2016	Oct2016	Oct2016	#NULL!	#NULL!	#NULL!		0	#NULL!	#NULL!		#NULL!				EB01Z	Non-Interventional Acquired Cardiac Conditions	5	Other chest pain		2	0	0	0	0	2	0	0	1	1	0	0	0	0	0	0
796	40	M	Non-Elective	HO	#NULL!	Feb2016	Feb2016	#NULL!	#NULL!	#NULL!		0	#NULL!	#NULL!		#NULL!				SA31Z	Malignant Lymphoma (including Hodgkin's and Non-Hodgkin's)	29	Diffuse large B-cell lymphoma		2	0	0	0	0	2	0	0	2	1	0	0	0	0	0	0
798	46	M	Non-Elective	HO	Mar2015	Mar2015	Mar2015	#NULL!	#NULL!	#NULL!		0	#NULL!	#NULL!		#NULL!				EB01Z	Non-Interventional Acquired Cardiac Conditions	5	Other chest pain		2	0	0	0	0	2	0	0	2	1	0	0	0	0	0	0
799	47	M	Non-Elective	HO	#NULL!	Nov2016	Nov2016	#NULL!	#NULL!	#NULL!		0	#NULL!	#NULL!		#NULL!				EB01Z	Non-Interventional Acquired Cardiac Conditions	5	Other chest pain		2	0	0	0	0	2	0	0	2	1	0	0	0	0	0	0
800	46	M	Non-Elective	HO	Aug2015	Aug2015	Aug2015	#NULL!	#NULL!	#NULL!		1	#NULL!	#NULL!		#NULL!				HA97Z	Other Trauma Diagnosis without Procedure	15	Fracture of rib		2	0	0	0	0	2	0	0	2	0	0	0	0	0	0	0
801	46	F	Non-Elective	HO	#NULL!	May2015	May2015	#NULL!	#NULL!	#NULL!		0	#NULL!	#NULL!		#NULL!				EB01Z	Non-Interventional Acquired Cardiac Conditions	5	Other chest pain		2	0	0	0	0	2	0	0	1	1	0	0	0	0	0	0
802	45	M	Non-Elective	HO	Jan2017	Jan2017	Jan2017	#NULL!	#NULL!	#NULL!		0	#NULL!	#NULL!		#NULL!				EB01Z	Non-Interventional Acquired Cardiac Conditions	5	Other chest pain		2	0	0	0	0	2	0	0	2	1	0	0	0	0	0	0
803	44	M	Non-Elective	HO	May2016	May2016	May2016	#NULL!	#NULL!	#NULL!		0	#NULL!	#NULL!		#NULL!				EB01Z	Non-Interventional Acquired Cardiac Conditions	5	Other chest pain		2	0	0	0	0	2	0	0	2	1	0	0	0	0	0	0
804	43	F	Non-Elective	HO	Feb2015	Feb2015	Feb2015	#NULL!	#NULL!	#NULL!		3	#NULL!	Feb2015	Amoxicillin Injection	4.8	1			FZ36E	Intestinal Infectious Disorders with length of stay 2 days or more without Major CC	13	Gastroenteritis and colitis of unspecified origin		1	0	0	0	0	2	0	1	1	0	1	0	0	0	0	0
805	43	M	Non-Elective	HO	May2015	May2015	May2015	#NULL!	#NULL!	#NULL!		0	#NULL!	#NULL!		#NULL!				EB01Z	Non-Interventional Acquired Cardiac Conditions	5	Other chest pain		2	0	0	0	0	2	0	0	2	1	0	0	0	0	0	0
806	44	F	Non-Elective	HO	Jun2016	Jun2016	Jun2016	Jun2016	3	0.35	CommAqAKI	0	192	Jun2016	Piperacillin & Tazobactam Injection	2.1	1		Y	WA11V	Poisoning, Toxic, Environmental and Unspecified Effects with Major CC	16	Poisoning: Heroin		1	0	0	1	1	2	1	1	1	1	0	3	3	0	0	3
807	44	M	Non-Elective	HO	Jun2016	Jun2016	Jun2016	#NULL!	#NULL!	#NULL!		0	#NULL!	#NULL!		#NULL!				EB01Z	Non-Interventional Acquired Cardiac Conditions	5	Other chest pain		2	0	0	0	0	2	0	0	2	1	0	0	0	0	0	0
808	45	M	Non-Elective	HO	Apr2017	Apr2017	Apr2017	#NULL!	#NULL!	#NULL!		1	#NULL!	#NULL!		#NULL!				FZ91M	Non-Malignant Gastrointestinal Tract Disorders without Interventions, with CC Score 0-2	#NULL!	Gastritis, unspecified		2	0	0	0	0	2	0	0	2	0	0	0	0	0	0	0
809	43	F	Non-Elective	HO	Jul2015	Jul2015	Jul2015	#NULL!	#NULL!	#NULL!		1	#NULL!	#NULL!		#NULL!				EB01Z	Non-Interventional Acquired Cardiac Conditions	5	Other chest pain		2	0	0	0	0	2	0	0	1	0	0	0	0	0	0	0
810	44	F	Non-Elective	HO	May2016	May2016	May2016	#NULL!	#NULL!	#NULL!		3	#NULL!	#NULL!		#NULL!				FZ36E	Intestinal Infectious Disorders with length of stay 2 days or more without Major CC	13	Gastroenteritis and colitis of unspecified origin		2	0	0	0	0	2	0	0	1	0	1	0	0	0	0	0
811	43	F	Non-Elective	HO	Apr2015	Apr2015	May2015	#NULL!	#NULL!	#NULL!		1	#NULL!	Apr2015	Clarithromycin	5.51667	1			EB01Z	Non-Interventional Acquired Cardiac Conditions	5	Other chest pain		1	0	0	0	0	2	0	1	1	0	0	0	0	0	0	0
812	43	M	Non-Elective	HO	Aug2015	Aug2015	Aug2015	#NULL!	#NULL!	#NULL!		0	#NULL!	#NULL!		#NULL!				EB01Z	Non-Interventional Acquired Cardiac Conditions	5	Other chest pain		2	0	0	0	0	2	0	0	2	1	0	0	0	0	0	0
813	44	F	Non-Elective	HO	#NULL!	Jan2017	Jan2017	#NULL!	#NULL!	#NULL!		0	#NULL!	#NULL!		#NULL!				EB01Z	Non-Interventional Acquired Cardiac Conditions	5	Other chest pain		2	0	0	0	0	2	0	0	1	1	0	0	0	0	0	0
814	43	F	Non-Elective	HO	Jan2017	Jan2017	Jan2017	Jan2017	2	0.55	CommAqAKI	2	127	#NULL!		#NULL!				WA11V	Poisoning, Toxic, Environmental and Unspecified Effects with Major CC	16	Poisoning: 4-Aminophenol derivatives		2	0	0	0	0	2	1	0	1	0	0	2	2	0	2	0
815	43	M	Non-Elective	HO	Mar2016	Mar2016	Mar2016	#NULL!	#NULL!	#NULL!		2	#NULL!	#NULL!		#NULL!				DZ21H	Chronic Obstructive Pulmonary Disease or Bronchitis without NIV without Intubation with Major CC	23	Chronic obstruct pulmonary dis with acute lower resp infec		2	0	0	0	0	2	0	0	2	0	0	0	0	0	0	0
817	42	M	Non-Elective	HO	May2015	May2015	May2015	#NULL!	#NULL!	#NULL!		0	#NULL!	#NULL!		#NULL!				EB01Z	Non-Interventional Acquired Cardiac Conditions	5	Other chest pain		2	0	0	0	0	2	0	0	2	1	0	0	0	0	0	0
818	74	F	Non-Elective	HO	Mar2016	Mar2016	Mar2016	#NULL!	#NULL!	#NULL!		2	#NULL!	Mar2016	Benzylpenicillin Injection	3.35	1			DZ21H	Chronic Obstructive Pulmonary Disease or Bronchitis without NIV without Intubation with Major CC	23	Chron obstruct pulmonary dis wth acute exacerbation, unspec		1	0	0	0	0	2	0	1	1	0	0	0	0	0	0	0
819	74	M	Non-Elective	HO	Feb2015	Feb2015	Feb2015	#NULL!	#NULL!	#NULL!		3	#NULL!	#NULL!		#NULL!				DZ21J	Chronic Obstructive Pulmonary Disease or Bronchitis without NIV without Intubation with CC	16	Chron obstruct pulmonary dis wth acute exacerbation, unspec		2	0	0	0	0	2	0	0	2	0	1	0	0	0	0	0
820	74	M	Non-Elective	HO	Jul2015	Jul2015	Jul2015	#NULL!	#NULL!	#NULL!		2	#NULL!	#NULL!		#NULL!				DZ21J	Chronic Obstructive Pulmonary Disease or Bronchitis without NIV without Intubation with CC	16	Chron obstruct pulmonary dis wth acute exacerbation, unspec		2	0	0	0	0	2	0	0	2	0	0	0	0	0	0	0
821	75	M	Non-Elective	HO	Mar2016	Mar2016	Apr2016	#NULL!	#NULL!	#NULL!		7	#NULL!	#NULL!		#NULL!			Y	DZ21H	Chronic Obstructive Pulmonary Disease or Bronchitis without NIV without Intubation with Major CC	23	Chron obstruct pulmonary dis wth acute exacerbation, unspec		2	0	0	0	1	2	0	0	2	0	1	0	0	0	0	0
822	75	M	Non-Elective	HO	Apr2016	Apr2016	Apr2016	Apr2016	1	42.0833	CommAqAKI	5	131	Apr2016	Vancomycin Injection	116.483			Y	DZ21H	Chronic Obstructive Pulmonary Disease or Bronchitis without NIV without Intubation with Major CC	23	Chron obstruct pulmonary dis wth acute exacerbation, unspec		0	0	0	0	1	2	1	0	2	0	1	1	1	1	0	0
823	74	F	Non-Elective	HO	Sep2015	Sep2015	Sep2015	#NULL!	#NULL!	#NULL!		2	#NULL!	Sep2015	Piperacillin & Tazobactam Injection	22.1333	1			DZ21J	Chronic Obstructive Pulmonary Disease or Bronchitis without NIV without Intubation with CC	16	Chron obstruct pulmonary dis wth acute exacerbation, unspec		1	0	0	0	0	2	0	1	1	0	0	0	0	0	0	0
824	15	M	Non-Elective	ED	Sep2015	Sep2015	Sep2015	#NULL!	#NULL!	#NULL!		1	#NULL!	Sep2015	Ceftriaxone Injection (PAED)	2.81667	1			PA17B	Intermediate Infections without CC	5	Cellulitis of other parts of limb		1	0	0	0	0	2	0	1	2	0	0	0	0	0	0	0
825	41	M	Non-Elective	HO	Jul2016	Jul2016	Jul2016	#NULL!	#NULL!	#NULL!		2	#NULL!	Jul2016	Amoxicillin Injection	3.03333	1			DZ11C	Lobar, Atypical or Viral Pneumonia without CC	9	Pneumonia, unspecified		1	0	0	0	0	2	0	1	2	0	0	0	0	0	0	0
826	89	F	Non-Elective	HO	Mar2015	Mar2015	Mar2015	Mar2015	1	27.2833	CommAqAKI	10	127	Mar2015	Piperacillin & Tazobactam Injection	3.8	1			DZ21H	Chronic Obstructive Pulmonary Disease or Bronchitis without NIV without Intubation with Major CC	23	Chronic obstruct pulmonary dis with acute lower resp infec		1	0	0	1	0	2	1	1	1	0	1	1	1	1	0	0
827	23	F	Non-Elective	HO	Jan2015	Jan2015	Jan2015	#NULL!	#NULL!	#NULL!		0	#NULL!	#NULL!		#NULL!				EB01Z	Non-Interventional Acquired Cardiac Conditions	5	Other chest pain		2	0	0	0	0	2	0	0	1	1	0	0	0	0	0	0
829	62	M	Non-Elective	HO	Mar2017	Mar2017	Mar2017	#NULL!	#NULL!	#NULL!		0	#NULL!	#NULL!		#NULL!				AA26A	Muscular, Balance, Cranial or Peripheral Nerve Disorders; Epilepsy; Head Injury with CC	13	Type 2 diabetes mellitus	COMPUTED TOMOGRAPHY OF HEAD	2	0	0	0	0	2	0	0	2	1	0	0	0	0	0	0
830	62	F	Non-Elective	HO	Dec2016	Dec2016	Dec2016	#NULL!	#NULL!	#NULL!		0	#NULL!	#NULL!		#NULL!				EB01Z	Non-Interventional Acquired Cardiac Conditions	5	Other chest pain		2	0	0	0	0	2	0	0	1	1	0	0	0	0	0	0
831	0	F	Non-Elective	HO	Apr2015	Apr2015	Apr2015	#NULL!	#NULL!	#NULL!		1	#NULL!	#NULL!		#NULL!				PA21B	Infectious and Non-Infectious Gastroenteritis without CC	5	Gastroenteritis and colitis of unspecified origin		2	0	0	0	0	2	0	0	1	0	0	0	0	0	0	0
832	62	F	Non-Elective	HO	Feb2017	Feb2017	Feb2017	#NULL!	#NULL!	#NULL!		0	#NULL!	#NULL!		#NULL!				EB01Z	Non-Interventional Acquired Cardiac Conditions	5	Other chest pain		2	0	0	0	0	2	0	0	1	1	0	0	0	0	0	0
833	68	F	Non-Elective	HO	Apr2015	Apr2015	Apr2015	Apr2015	1	120.833		13	56	Apr2015	Meropenem Injection	0.45	1			DZ21H	Chronic Obstructive Pulmonary Disease or Bronchitis without NIV without Intubation with Major CC	23	Chronic obstruct pulmonary dis with acute lower resp infec		1	1	0	0	0	2	0	1	1	0	1	1	0	0	0	0
834	0	F	Non-Elective	HO	May2015	May2015	May2015	#NULL!	#NULL!	#NULL!		0	#NULL!	#NULL!		#NULL!				PA21B	Infectious and Non-Infectious Gastroenteritis without CC	5	Gastroenteritis and colitis of unspecified origin		2	0	0	0	0	2	0	0	1	1	0	0	0	0	0	0
835	3	F	Non-Elective	HO	Aug2015	Aug2015	Aug2015	#NULL!	#NULL!	#NULL!		0	#NULL!	#NULL!		#NULL!				PA21B	Infectious and Non-Infectious Gastroenteritis without CC	5	Campylobacter enteritis		2	0	0	0	0	2	0	0	1	1	0	0	0	0	0	0
836	0	F	Non-Elective	HO	Nov2015	Nov2015	Dec2015	#NULL!	#NULL!	#NULL!		1	#NULL!	#NULL!		#NULL!				PA21B	Infectious and Non-Infectious Gastroenteritis without CC	5	Gastroenteritis and colitis of unspecified origin		2	0	0	0	0	2	0	0	1	0	0	0	0	0	0	0
837	0	M	Non-Elective	HO	Aug2015	Aug2015	Aug2015	#NULL!	#NULL!	#NULL!		1	#NULL!	#NULL!		#NULL!				PA21B	Infectious and Non-Infectious Gastroenteritis without CC	5	Gastroenteritis and colitis of unspecified origin		2	0	0	0	0	2	0	0	2	0	0	0	0	0	0	0
838	28	F	Non-Elective	HO	Apr2016	Apr2016	Apr2016	#NULL!	#NULL!	#NULL!		0	#NULL!	#NULL!		#NULL!				EB01Z	Non-Interventional Acquired Cardiac Conditions	5	Other chest pain		2	0	0	0	0	2	0	0	1	1	0	0	0	0	0	0
839	0	M	Non-Elective	HO	Jun2015	Jun2015	Jun2015	#NULL!	#NULL!	#NULL!		1	#NULL!	#NULL!		#NULL!				PA21B	Infectious and Non-Infectious Gastroenteritis without CC	5	Gastroenteritis and colitis of unspecified origin		2	0	0	0	0	2	0	0	2	0	0	0	0	0	0	0
840	61	F	Non-Elective	HO	Nov2015	Nov2015	Nov2015	#NULL!	#NULL!	#NULL!		0	#NULL!	#NULL!		#NULL!				EB01Z	Non-Interventional Acquired Cardiac Conditions	5	Other chest pain		2	0	0	0	0	2	0	0	1	1	0	0	0	0	0	0
841	21	F	Non-Elective	HO	Mar2016	Mar2016	Mar2016	#NULL!	#NULL!	#NULL!		1	#NULL!	#NULL!		#NULL!				AA31B	Headache, Migraine or Cerebrospinal Fluid Leak without CC	5	Migraine, unspecified		2	0	0	0	0	2	0	0	1	0	0	0	0	0	0	0
842	65	M	Non-Elective	HO	Feb2016	Feb2016	Feb2016	#NULL!	#NULL!	#NULL!		0	#NULL!	Feb2016	Benzylpenicillin Injection	1.28333	1			DZ21J	Chronic Obstructive Pulmonary Disease or Bronchitis without NIV without Intubation with CC	16	Chronic obstruct pulmonary dis with acute lower resp infec		1	0	0	0	0	2	0	1	2	1	0	0	0	0	0	0
843	65	M	Non-Elective	HO	Jan2016	Jan2016	Jan2016	Jan2016	1	0.05	CommAqAKI	8	141	#NULL!		#NULL!				LA07C	Acute Kidney Injury without CC	14	Acute renal failure, unspecified		2	0	0	0	0	2	1	0	2	0	1	1	1	1	0	0
844	65	F	Non-Elective	HO	Dec2015	Dec2015	Dec2015	#NULL!	#NULL!	#NULL!		3	#NULL!	#NULL!		#NULL!				DZ21J	Chronic Obstructive Pulmonary Disease or Bronchitis without NIV without Intubation with CC	16	Chronic obstruct pulmonary dis with acute lower resp infec		2	0	0	0	0	2	0	0	1	0	1	0	0	0	0	0
845	64	M	Non-Elective	HO	May2015	May2015	May2015	#NULL!	#NULL!	#NULL!		1	#NULL!	#NULL!		#NULL!				EB01Z	Non-Interventional Acquired Cardiac Conditions	5	Other chest pain		2	0	0	0	0	2	0	0	2	0	0	0	0	0	0	0
846	48	M	Non-Elective	HO	Sep2015	Sep2015	Sep2015	#NULL!	#NULL!	#NULL!		0	#NULL!	#NULL!		#NULL!				EB01Z	Non-Interventional Acquired Cardiac Conditions	5	Other chest pain		2	0	0	0	0	2	0	0	2	1	0	0	0	0	0	0
847	2	F	Non-Elective	HO	May2015	May2015	May2015	#NULL!	#NULL!	#NULL!		1	#NULL!	#NULL!		#NULL!				PA21B	Infectious and Non-Infectious Gastroenteritis without CC	5	Gastroenteritis and colitis of unspecified origin		2	0	0	0	0	2	0	0	1	0	0	0	0	0	0	0
848	63	F	Non-Elective	HO	Jul2015	Jul2015	Jul2015	#NULL!	#NULL!	#NULL!		0	#NULL!	#NULL!		#NULL!				EB01Z	Non-Interventional Acquired Cardiac Conditions	5	Other chest pain		2	0	0	0	0	2	0	0	1	1	0	0	0	0	0	0
849	37	F	Non-Elective	HO	Feb2017	Feb2017	Feb2017	#NULL!	#NULL!	#NULL!		0	#NULL!	#NULL!		#NULL!				MB08Z	Threatened or Spontaneous Miscarriage	5	Genit tract pelvic inf foll abortion ectopic molar preg		2	0	0	0	0	2	0	0	1	1	0	0	0	0	0	0
850	2	M	Non-Elective	HO	May2015	May2015	May2015	#NULL!	#NULL!	#NULL!		0	#NULL!	#NULL!		#NULL!				PA17B	Intermediate Infections without CC	5	Cellulitis of face		2	0	0	0	0	2	0	0	2	1	0	0	0	0	0	0
851	2	F	Non-Elective	HO	Apr2015	Apr2015	Apr2015	#NULL!	#NULL!	#NULL!		0	#NULL!	#NULL!		#NULL!				PA21B	Infectious and Non-Infectious Gastroenteritis without CC	5	Gastroenteritis and colitis of unspecified origin		2	0	0	0	0	2	0	0	1	1	0	0	0	0	0	0
852	3	M	Non-Elective	HO	Feb2017	Feb2017	Feb2017	#NULL!	#NULL!	#NULL!		1	#NULL!	#NULL!		#NULL!				PA21B	Infectious and Non-Infectious Gastroenteritis without CC	5	Gastroenteritis and colitis of unspecified origin		2	0	0	0	0	2	0	0	2	0	0	0	0	0	0	0
853	1	M	Non-Elective	HO	Jan2015	Jan2015	Jan2015	#NULL!	#NULL!	#NULL!		0	#NULL!	#NULL!		#NULL!				PA21B	Infectious and Non-Infectious Gastroenteritis without CC	5	Gastroenteritis and colitis of unspecified origin		2	0	0	0	0	2	0	0	2	1	0	0	0	0	0	0
854	3	M	Non-Elective	HO	Feb2017	Feb2017	Feb2017	#NULL!	#NULL!	#NULL!		1	#NULL!	#NULL!		#NULL!				PA21B	Infectious and Non-Infectious Gastroenteritis without CC	5	Gastroenteritis and colitis of unspecified origin		2	0	0	0	0	2	0	0	2	0	0	0	0	0	0	0
855	33	F	Non-Elective	HO	Feb2016	Feb2016	Feb2016	#NULL!	#NULL!	#NULL!		1	#NULL!	#NULL!		#NULL!				EB01Z	Non-Interventional Acquired Cardiac Conditions	5	Other chest pain		2	0	0	0	0	2	0	0	1	0	0	0	0	0	0	0
856	38	F	Non-Elective	HO	Dec2015	Dec2015	Dec2015	#NULL!	#NULL!	#NULL!		0	#NULL!	#NULL!		#NULL!				EB01Z	Non-Interventional Acquired Cardiac Conditions	5	Other chest pain		2	0	0	0	0	2	0	0	1	1	0	0	0	0	0	0
857	1	M	Non-Elective	HO	May2015	May2015	May2015	#NULL!	#NULL!	#NULL!		0	#NULL!	#NULL!		#NULL!				PA21B	Infectious and Non-Infectious Gastroenteritis without CC	5	Gastroenteritis and colitis of unspecified origin		2	0	0	0	0	2	0	0	2	1	0	0	0	0	0	0
858	55	F	Non-Elective	HO	May2015	May2015	May2015	#NULL!	#NULL!	#NULL!		0	#NULL!	#NULL!		#NULL!				EB01Z	Non-Interventional Acquired Cardiac Conditions	5	Other chest pain		2	0	0	0	0	2	0	0	1	1	0	0	0	0	0	0
859	55	F	Non-Elective	HO	#NULL!	Aug2015	Aug2015	#NULL!	#NULL!	#NULL!		0	#NULL!	#NULL!		#NULL!				EB01Z	Non-Interventional Acquired Cardiac Conditions	5	Other chest pain		2	0	0	0	0	2	0	0	1	1	0	0	0	0	0	0
860	55	F	Non-Elective	HO	Aug2015	Aug2015	Aug2015	#NULL!	#NULL!	#NULL!		3	#NULL!	#NULL!		#NULL!				DZ21J	Chronic Obstructive Pulmonary Disease or Bronchitis without NIV without Intubation with CC	16	Chronic obstruct pulmonary dis with acute lower resp infec		2	0	0	0	0	2	0	0	1	0	1	0	0	0	0	0
861	56	F	Non-Elective	HO	Nov2016	Nov2016	Nov2016	#NULL!	#NULL!	#NULL!		6	#NULL!	#NULL!		#NULL!				DZ21J	Chronic Obstructive Pulmonary Disease or Bronchitis without NIV without Intubation with CC	16	Chronic obstruct pulmonary dis with acute lower resp infec		2	0	0	0	0	2	0	0	1	0	1	0	0	0	0	0
862	57	F	Non-Elective	HO	May2017	May2017	May2017	#NULL!	#NULL!	#NULL!		1	#NULL!	#NULL!		#NULL!				WH04E	Poisoning Diagnosis without Interventions, with CC Score 0-1	#NULL!	Poisoning: 4-Aminophenol derivatives		2	0	0	0	0	2	0	0	1	0	0	0	0	0	0	0
863	71	F	Non-Elective	HO	Jan2015	Jan2015	Jan2015	#NULL!	#NULL!	#NULL!		2	#NULL!	#NULL!		#NULL!				DZ21H	Chronic Obstructive Pulmonary Disease or Bronchitis without NIV without Intubation with Major CC	23	Chronic obstruct pulmonary dis with acute lower resp infec		2	0	0	0	0	2	0	0	1	0	0	0	0	0	0	0
864	73	F	Non-Elective	HO	May2016	May2016	May2016	#NULL!	#NULL!	#NULL!		8	#NULL!	May2016	Benzylpenicillin Injection	2.83333	1			DZ21J	Chronic Obstructive Pulmonary Disease or Bronchitis without NIV without Intubation with CC	16	Chronic obstruct pulmonary dis with acute lower resp infec		1	0	0	0	0	2	0	1	1	0	1	0	0	0	0	0
865	43	M	Non-Elective	HO	Jul2016	Jul2016	Jul2016	#NULL!	#NULL!	#NULL!		0	#NULL!	#NULL!		#NULL!				EB01Z	Non-Interventional Acquired Cardiac Conditions	5	Other chest pain		2	0	0	0	0	2	0	0	2	1	0	0	0	0	0	0
866	73	M	Non-Elective	HO	May2016	May2016	May2016	#NULL!	#NULL!	#NULL!		2	#NULL!	May2016	Flucloxacillin Injection	2.98333	1			HA33Z	Intermediate Foot Procedures for Trauma category 1	11	Inj muscle & tendon long exten musc toe at ankle & ft level	PRIMARY SIMPLE REPAIR OF TENDON	1	0	0	0	0	2	0	1	2	0	0	0	0	0	0	0
867	80	F	Non-Elective	HO	Jul2015	Jul2015	Jul2015	#NULL!	#NULL!	#NULL!		1	#NULL!	#NULL!		#NULL!				EB01Z	Non-Interventional Acquired Cardiac Conditions	5	Other chest pain		2	1	0	0	0	2	0	0	1	0	0	0	0	0	0	0
868	27	F	Non-Elective	HO	Feb2015	Feb2015	Feb2015	#NULL!	#NULL!	#NULL!		0	#NULL!	#NULL!		#NULL!				EB01Z	Non-Interventional Acquired Cardiac Conditions	5	Other chest pain		2	0	0	0	0	2	0	0	1	1	0	0	0	0	0	0
869	73	F	Non-Elective	HO	Mar2016	Mar2016	Mar2016	#NULL!	#NULL!	#NULL!		2	#NULL!	#NULL!		#NULL!				DZ21H	Chronic Obstructive Pulmonary Disease or Bronchitis without NIV without Intubation with Major CC	23	Chronic obstruct pulmonary dis with acute lower resp infec		2	0	0	0	0	2	0	0	1	0	0	0	0	0	0	0
870	72	F	Non-Elective	HO	Jun2015	Jun2015	Jul2015	#NULL!	#NULL!	#NULL!		3	#NULL!	Jun2015	Amoxicillin Injection	1.35	1			DZ21H	Chronic Obstructive Pulmonary Disease or Bronchitis without NIV without Intubation with Major CC	23	Chronic obstruct pulmonary dis with acute lower resp infec		1	0	0	0	0	2	0	1	1	0	1	0	0	0	0	0
871	14	F	Non-Elective	HO	Nov2016	Nov2016	Nov2016	#NULL!	#NULL!	#NULL!		0	#NULL!	#NULL!		#NULL!				PA21B	Infectious and Non-Infectious Gastroenteritis without CC	5	Gastroenteritis and colitis of unspecified origin		2	0	0	0	0	2	0	0	1	1	0	0	0	0	0	0
872	72	M	Non-Elective	HO	Oct2015	Oct2015	Nov2015	#NULL!	#NULL!	#NULL!		3	#NULL!	#NULL!		#NULL!				FZ36E	Intestinal Infectious Disorders with length of stay 2 days or more without Major CC	13	Gastroenteritis and colitis of unspecified origin		2	0	0	0	0	2	0	0	2	0	1	0	0	0	0	0
874	74	F	Non-Elective	HO	May2017	May2017	May2017	#NULL!	#NULL!	#NULL!		2	#NULL!	#NULL!		#NULL!				DZ16P	Pleural Effusion without Interventions, with CC Score 11+	#NULL!	Pleural effusion, not elsewhere classified		2	0	0	0	0	2	0	0	1	0	0	0	0	0	0	0
875	22	F	Non-Elective	HO	May2016	May2016	May2016	#NULL!	#NULL!	#NULL!		0	#NULL!	#NULL!		#NULL!				EB01Z	Non-Interventional Acquired Cardiac Conditions	5	Other chest pain		2	0	0	0	0	2	0	0	1	1	0	0	0	0	0	0
876	0	M	Non-Elective	HO	Mar2015	Mar2015	Mar2015	#NULL!	#NULL!	#NULL!		0	#NULL!	#NULL!		#NULL!				PB02Z	Minor Neonatal Diagnoses	14	Bacterial sepsis of newborn, unspecified		2	0	0	0	0	2	0	0	2	1	0	0	0	0	0	0
877	0	M	Non-Elective	HO	Apr2015	Apr2015	Apr2015	#NULL!	#NULL!	#NULL!		0	#NULL!	Apr2015	Amoxicillin Injection (PAED)	2.68333	1			PB02Z	Minor Neonatal Diagnoses	14	Bacterial sepsis of newborn, unspecified		1	0	0	0	0	2	0	1	2	1	0	0	0	0	0	0
878	60	M	Non-Elective	HO	Jan2015	Jan2015	Jan2015	#NULL!	#NULL!	#NULL!		4	#NULL!	#NULL!		#NULL!				FZ38D	Gastrointestinal Bleed with length of stay 2 days or more with Major CC	27	Haematemesis		2	0	0	0	0	2	0	0	2	0	1	0	0	0	0	0
879	26	F	Non-Elective	HO	#NULL!	Oct2015	Oct2015	#NULL!	#NULL!	#NULL!		0	#NULL!	#NULL!		#NULL!				MB08Z	Threatened or Spontaneous Miscarriage	5	Spontaneous abortion		2	0	0	0	0	2	0	0	1	1	0	0	0	0	0	0
880	26	F	Non-Elective	HO	Oct2015	Oct2015	Oct2015	#NULL!	#NULL!	#NULL!		0	#NULL!	#NULL!		#NULL!				MB08Z	Threatened or Spontaneous Miscarriage	5	Spontaneous abortion		2	0	0	0	0	2	0	0	1	1	0	0	0	0	0	0
881	1	M	Non-Elective	HO	Dec2016	Dec2016	Dec2016	#NULL!	#NULL!	#NULL!		1	#NULL!	Dec2016	Ceftriaxone Injection (PAED)	2.61667	1			PA14C	Lower Respiratory Tract Disorders without Acute Bronchiolitis with length of stay 1 day or more with CC	12	Pneumonia, unspecified		1	0	0	0	0	2	0	1	2	0	0	0	0	0	0	0
882	37	F	Non-Elective	HO	#NULL!	Oct2015	Oct2015	#NULL!	#NULL!	#NULL!		0	#NULL!	#NULL!		#NULL!				MB08Z	Threatened or Spontaneous Miscarriage	5	Spontaneous abortion	BLOOD WITHDRAWAL, OTHER SPECIFIED	2	0	0	0	0	2	0	0	1	1	0	0	0	0	0	0
883	37	F	Non-Elective	HO	#NULL!	Oct2015	Oct2015	#NULL!	#NULL!	#NULL!		0	#NULL!	#NULL!		#NULL!				MB08Z	Threatened or Spontaneous Miscarriage	5	Spontaneous abortion	BLOOD WITHDRAWAL, OTHER SPECIFIED	2	0	0	0	0	2	0	0	1	1	0	0	0	0	0	0
884	0	M	Non-Elective	HO	Jan2016	Jan2016	Jan2016	#NULL!	#NULL!	#NULL!		0	#NULL!	#NULL!		#NULL!				PA15A	Acute Bronchiolitis with CC	11	Acute bronchiolitis, unspecified		2	0	0	0	0	2	0	0	2	1	0	0	0	0	0	0
885	0	F	Non-Elective	HO	Aug2015	Aug2015	Aug2015	#NULL!	#NULL!	#NULL!		0	#NULL!	#NULL!		#NULL!				PB02Z	Minor Neonatal Diagnoses	14	Cyanotic attacks of newborn		2	0	0	0	0	2	0	0	1	1	0	0	0	0	0	0
886	1	M	Non-Elective	HO	Mar2017	Mar2017	Mar2017	#NULL!	#NULL!	#NULL!		0	#NULL!	#NULL!		#NULL!				PA17B	Intermediate Infections without CC	5	Varicella without complication		2	0	0	0	0	2	0	0	2	1	0	0	0	0	0	0
887	0	M	Non-Elective	HO	Nov2015	Nov2015	Nov2015	#NULL!	#NULL!	#NULL!		1	#NULL!	#NULL!		#NULL!				PA15A	Acute Bronchiolitis with CC	11	Acute bronchiolitis, unspecified		2	0	0	0	0	2	0	0	2	0	0	0	0	0	0	0
888	59	M	Non-Elective	HO	Mar2015	Mar2015	Mar2015	#NULL!	#NULL!	#NULL!		2	#NULL!	Mar2015	Piperacillin & Tazobactam Injection	1.36667	1			DZ21J	Chronic Obstructive Pulmonary Disease or Bronchitis without NIV without Intubation with CC	16	Chron obstruct pulmonary dis wth acute exacerbation, unspec		1	0	0	0	0	2	0	1	2	0	0	0	0	0	0	0
889	37	F	Non-Elective	HO	#NULL!	Aug2015	Aug2015	#NULL!	#NULL!	#NULL!		0	#NULL!	#NULL!		#NULL!				MB08Z	Threatened or Spontaneous Miscarriage	5	Spontaneous abortion		2	0	0	0	0	2	0	0	1	1	0	0	0	0	0	0
890	29	F	Non-Elective	HO	Feb2016	Feb2016	Feb2016	#NULL!	#NULL!	#NULL!		0	#NULL!	#NULL!		#NULL!				MB08Z	Threatened or Spontaneous Miscarriage	5	Spontaneous abortion		2	0	0	0	0	2	0	0	1	1	0	0	0	0	0	0
891	30	M	Non-Elective	HO	Jan2016	Jan2016	Jan2016	#NULL!	#NULL!	#NULL!		0	#NULL!	Jan2016	Benzylpenicillin Injection	0.716667	1			DZ11C	Lobar, Atypical or Viral Pneumonia without CC	9	Pneumonia, unspecified		1	0	0	0	0	2	0	1	2	1	0	0	0	0	0	0
892	61	F	Non-Elective	HO	Apr2017	Apr2017	Apr2017	#NULL!	#NULL!	#NULL!		1	#NULL!	#NULL!		#NULL!				WH04E	Poisoning Diagnosis without Interventions, with CC Score 0-1	#NULL!	Poisoning by other antihypertensive drugs, NEC		2	0	0	0	0	2	0	0	1	0	0	0	0	0	0	0
893	87	F	Non-Elective	HO	Apr2016	Apr2016	Apr2016	#NULL!	#NULL!	#NULL!		3	#NULL!	#NULL!		#NULL!				AA26A	Muscular, Balance, Cranial or Peripheral Nerve Disorders; Epilepsy; Head Injury with CC	13	Intracranial injury, unspecified	COMPUTED TOMOGRAPHY OF HEAD	2	1	0	0	0	2	0	0	1	0	1	0	0	0	0	0
894	0	M	Non-Elective	HO	Feb2016	Feb2016	Feb2016	#NULL!	#NULL!	#NULL!		1	#NULL!	#NULL!		#NULL!				PA15A	Acute Bronchiolitis with CC	11	Acute bronchiolitis, unspecified		2	0	0	0	0	2	0	0	2	0	0	0	0	0	0	0
895	0	M	Non-Elective	HO	Mar2016	Mar2016	Mar2016	#NULL!	#NULL!	#NULL!		0	#NULL!	#NULL!		#NULL!				PA15A	Acute Bronchiolitis with CC	11	Acute bronchiolitis, unspecified		2	0	0	0	0	2	0	0	2	1	0	0	0	0	0	0
896	0	M	Non-Elective	HO	Jun2016	Jun2016	Jun2016	#NULL!	#NULL!	#NULL!		1	#NULL!	#NULL!		#NULL!				PA15A	Acute Bronchiolitis with CC	11	Acute bronchiolitis, unspecified		2	0	0	0	0	2	0	0	2	0	0	0	0	0	0	0
897	0	M	Non-Elective	HO	May2016	May2016	May2016	#NULL!	#NULL!	#NULL!		0	#NULL!	May2016	Cefotaxime Injection (PAED)	1.63333	1			PA17B	Intermediate Infections without CC	5	Cellulitis of other parts of limb		1	0	0	0	0	2	0	1	2	1	0	0	0	0	0	0
898	0	M	Non-Elective	HO	Jan2016	Jan2016	Jan2016	#NULL!	#NULL!	#NULL!		0	#NULL!	#NULL!		#NULL!				PA15A	Acute Bronchiolitis with CC	11	Acute bronchiolitis, unspecified		2	0	0	0	0	2	0	0	2	1	0	0	0	0	0	0
899	0	F	Non-Elective	HO	Oct2016	Oct2016	Oct2016	#NULL!	#NULL!	#NULL!		1	#NULL!	#NULL!		#NULL!				PA15A	Acute Bronchiolitis with CC	11	Acute bronchiolitis, unspecified		2	0	0	0	0	2	0	0	1	0	0	0	0	0	0	0
900	0	F	Non-Elective	HO	Dec2016	Dec2016	Dec2016	#NULL!	#NULL!	#NULL!		1	#NULL!	#NULL!		#NULL!				PA14C	Lower Respiratory Tract Disorders without Acute Bronchiolitis with length of stay 1 day or more with CC	12	Pneumonia, unspecified		2	0	0	0	0	2	0	0	1	0	0	0	0	0	0	0
901	0	F	Non-Elective	HO	May2016	May2016	May2016	#NULL!	#NULL!	#NULL!		0	#NULL!	#NULL!		#NULL!				PA15A	Acute Bronchiolitis with CC	11	Acute bronchiolitis, unspecified		2	0	0	0	0	2	0	0	1	1	0	0	0	0	0	0
902	85	F	Non-Elective	HO	Feb2016	Feb2016	Feb2016	#NULL!	#NULL!	#NULL!		14	#NULL!	Feb2016	Piperacillin & Tazobactam Injection	0.933333	1			DZ21H	Chronic Obstructive Pulmonary Disease or Bronchitis without NIV without Intubation with Major CC	23	Chronic obstruct pulmonary dis with acute lower resp infec		1	0	0	0	0	2	0	1	1	0	1	0	0	0	0	0
903	85	F	Non-Elective	HO	Mar2016	Mar2016	Mar2016	#NULL!	#NULL!	#NULL!		4	#NULL!	Mar2016	Benzylpenicillin Injection	3.05	1			DZ21J	Chronic Obstructive Pulmonary Disease or Bronchitis without NIV without Intubation with CC	16	Chronic obstruct pulmonary dis with acute lower resp infec		1	0	0	0	0	2	0	1	1	0	1	0	0	0	0	0
904	42	F	Non-Elective	HO	#NULL!	Feb2017	Feb2017	#NULL!	#NULL!	#NULL!		0	#NULL!	#NULL!		#NULL!				EB01Z	Non-Interventional Acquired Cardiac Conditions	5	Other chest pain		2	0	0	0	0	2	0	0	1	1	0	0	0	0	0	0
905	78	F	Non-Elective	HO	#NULL!	Sep2016	Sep2016	Sep2016	1	0.6	CommAqAKI	22	113	Sep2016	Amoxicillin Injection	3.18333	1	Y		FZ69A	Complex Small Intestine Procedures, 19 years and over	113	Gallstone ileus	OTHER OPEN OPERATIONS ON JEJUNUM, OTHER SPECIFIED	1	0	1	1	0	2	1	1	1	0	1	1	1	1	0	0
906	78	M	Non-Elective	HO	Jun2016	Jun2016	Jun2016	#NULL!	#NULL!	#NULL!		3	#NULL!	#NULL!		#NULL!				DZ21J	Chronic Obstructive Pulmonary Disease or Bronchitis without NIV without Intubation with CC	16	Chron obstruct pulmonary dis wth acute exacerbation, unspec		2	0	0	0	0	2	0	0	2	0	1	0	0	0	0	0
907	18	M	Non-Elective	HO	Oct2015	Oct2015	Oct2015	#NULL!	#NULL!	#NULL!		1	#NULL!	Oct2015	Benzylpenicillin Injection	2.16667	1			PA14C	Lower Respiratory Tract Disorders without Acute Bronchiolitis with length of stay 1 day or more with CC	12	Pneumonia, unspecified		1	0	0	0	0	2	0	1	2	0	0	0	0	0	0	0
908	76	F	Non-Elective	HO	Jan2015	Jan2015	Jan2015	#NULL!	#NULL!	#NULL!		2	#NULL!	#NULL!		#NULL!				DZ21J	Chronic Obstructive Pulmonary Disease or Bronchitis without NIV without Intubation with CC	16	Chron obstruct pulmonary dis wth acute exacerbation, unspec		2	0	0	0	0	2	0	0	1	0	0	0	0	0	0	0
909	71	M	Non-Elective	HO	Aug2016	Aug2016	Sep2016	#NULL!	#NULL!	#NULL!		20	#NULL!	Aug2016	Piperacillin & Tazobactam Injection	1.1	1	Y		DZ21J	Chronic Obstructive Pulmonary Disease or Bronchitis without NIV without Intubation with CC	16	Bronchitis, not specified as acute or chronic		1	0	1	0	0	2	0	1	2	0	1	0	0	0	0	0
910	78	M	Non-Elective	HO	Jan2017	Jan2017	Jan2017	#NULL!	#NULL!	#NULL!		4	#NULL!	Jan2017	Piperacillin & Tazobactam Injection	0.666667	1			DZ21H	Chronic Obstructive Pulmonary Disease or Bronchitis without NIV without Intubation with Major CC	23	Chron obstruct pulmonary dis wth acute exacerbation, unspec		1	0	0	0	0	2	0	1	2	0	1	0	0	0	0	0
911	84	F	Non-Elective	HO	Feb2015	Feb2015	Mar2015	#NULL!	#NULL!	#NULL!		13	#NULL!	Feb2015	Piperacillin & Tazobactam Injection	18.7333	1			DZ21H	Chronic Obstructive Pulmonary Disease or Bronchitis without NIV without Intubation with Major CC	23	Chronic obstruct pulmonary dis with acute lower resp infec		1	0	0	0	0	2	0	1	1	0	1	0	0	0	0	0
912	85	F	Non-Elective	HO	Jan2016	Jan2016	Jan2016	#NULL!	#NULL!	#NULL!		5	#NULL!	Jan2016	Benzylpenicillin Injection	2.25	1			DZ21H	Chronic Obstructive Pulmonary Disease or Bronchitis without NIV without Intubation with Major CC	23	Chronic obstruct pulmonary dis with acute lower resp infec		1	0	0	0	0	2	0	1	1	0	1	0	0	0	0	0
913	86	F	Non-Elective	HO	Feb2017	Feb2017	Feb2017	#NULL!	#NULL!	#NULL!		3	#NULL!	#NULL!		#NULL!				DZ21H	Chronic Obstructive Pulmonary Disease or Bronchitis without NIV without Intubation with Major CC	23	Chronic obstruct pulmonary dis with acute lower resp infec		2	0	0	0	0	2	0	0	1	0	1	0	0	0	0	0
914	86	F	Non-Elective	HO	#NULL!	May2017	May2017	#NULL!	#NULL!	#NULL!		6	#NULL!	#NULL!		#NULL!				SA04J	Iron Deficiency Anaemia with CC Score 6-9	#NULL!	Other iron deficiency anaemias		2	0	0	0	0	2	0	0	1	0	1	0	0	0	0	0
915	78	F	Non-Elective	HO	#NULL!	Dec2016	Dec2016	#NULL!	#NULL!	#NULL!		0	#NULL!	#NULL!		#NULL!				JD04B	Intermediate Skin Disorders category 1 with Intermediate CC	9	Cutaneous abscess, furuncle and carbuncle of buttock		2	0	0	0	0	2	0	0	1	1	0	0	0	0	0	0
916	19	F	Non-Elective	HO	Feb2017	Feb2017	Feb2017	#NULL!	#NULL!	#NULL!		0	#NULL!	#NULL!		#NULL!				MB08Z	Threatened or Spontaneous Miscarriage	5	Spontaneous abortion		2	0	0	0	0	2	0	0	1	1	0	0	0	0	0	0
917	44	F	Non-Elective	HO	#NULL!	May2015	May2015	#NULL!	#NULL!	#NULL!		0	#NULL!	#NULL!		#NULL!				MB08Z	Threatened or Spontaneous Miscarriage	5	Spontaneous abortion	BLOOD WITHDRAWAL, OTHER SPECIFIED	2	0	0	0	0	2	0	0	1	1	0	0	0	0	0	0
918	44	F	Non-Elective	HO	#NULL!	May2015	May2015	#NULL!	#NULL!	#NULL!		0	#NULL!	#NULL!		#NULL!				MB08Z	Threatened or Spontaneous Miscarriage	5	Spontaneous abortion	BLOOD WITHDRAWAL, OTHER SPECIFIED	2	0	0	0	0	2	0	0	1	1	0	0	0	0	0	0
919	18	F	Non-Elective	HO	Jul2016	Jul2016	Jul2016	#NULL!	#NULL!	#NULL!		0	#NULL!	#NULL!		#NULL!				MB08Z	Threatened or Spontaneous Miscarriage	5	Spontaneous abortion		2	0	0	0	0	2	0	0	1	1	0	0	0	0	0	0
920	77	M	Non-Elective	HO	Jan2016	Jan2016	Jan2016	#NULL!	#NULL!	#NULL!		8	#NULL!	#NULL!		#NULL!				DZ21H	Chronic Obstructive Pulmonary Disease or Bronchitis without NIV without Intubation with Major CC	23	Chron obstruct pulmonary dis wth acute exacerbation, unspec		2	0	0	0	0	2	0	0	2	0	1	0	0	0	0	0
921	66	M	Non-Elective	HO	Feb2015	Feb2015	Feb2015	#NULL!	#NULL!	#NULL!		8	#NULL!	Feb2015	Meropenem Injection	7.7	1			HC31B	Spinal Infection with CC	100	Osteomyelitis of vertebra		1	0	0	0	0	2	0	1	2	0	1	0	0	0	0	0
922	7	M	Non-Elective	HO	Mar2017	Mar2017	Mar2017	#NULL!	#NULL!	#NULL!		1	#NULL!	Mar2017	Cefotaxime Injection (PAED)	7.16667	1			PA34B	Musculoskeletal or Connective Tissue Disorders without CC	5	Reactive arthropathy, unspecified		1	0	0	0	0	2	0	1	2	0	0	0	0	0	0	0
923	68	M	Non-Elective	HO	Nov2015	Nov2015	Nov2015	#NULL!	#NULL!	#NULL!		0	#NULL!	#NULL!		#NULL!				KC05E	Fluid and Electrolyte Disorders 69 years and under with Intermediate CC	9	Disorders of magnesium metabolism		2	0	0	0	0	2	0	0	2	1	0	0	0	0	0	0
924	68	M	Non-Elective	HO	Dec2015	Dec2015	Dec2015	#NULL!	#NULL!	#NULL!		0	#NULL!	#NULL!		#NULL!				KC05E	Fluid and Electrolyte Disorders 69 years and under with Intermediate CC	9	Disorders of magnesium metabolism		2	0	0	0	0	2	0	0	2	1	0	0	0	0	0	0
925	67	F	Non-Elective	HO	#NULL!	Sep2015	Oct2015	#NULL!	#NULL!	#NULL!		50	#NULL!	#NULL!		#NULL!				LA04D	Kidney or Urinary Tract Infections with length of stay 2 days or more with Major CC	43	Urinary tract infection, site not specified		2	0	0	0	0	2	0	0	1	0	1	0	0	0	0	0
926	84	F	Non-Elective	HO	Oct2015	Oct2015	Oct2015	#NULL!	#NULL!	#NULL!		2	#NULL!	#NULL!		#NULL!				LA04D	Kidney or Urinary Tract Infections with length of stay 2 days or more with Major CC	43	Urinary tract infection, site not specified		2	0	0	0	0	2	0	0	1	0	0	0	0	0	0	0
927	83	M	Non-Elective	HO	Sep2015	Sep2015	Sep2015	#NULL!	#NULL!	#NULL!		5	#NULL!	Sep2015	Gentamicin Injection	4.5	1			LA04D	Kidney or Urinary Tract Infections with length of stay 2 days or more with Major CC	43	Urinary tract infection, site not specified	URETHRAL CATHETERISATION OF BLADDER, UNSPECIFIED	1	0	0	0	0	2	0	1	2	0	1	0	0	0	0	0
928	84	M	Non-Elective	HO	Jan2016	Jan2016	Jan2016	Jan2016	2	0.15	CommAqAKI	8	197	Jan2016	Piperacillin & Tazobactam Injection	2.25	1		Y	LA04D	Kidney or Urinary Tract Infections with length of stay 2 days or more with Major CC	43	Urinary tract infection, site not specified		1	0	0	1	1	2	1	1	2	0	1	2	2	0	2	0
929	30	F	Non-Elective	HO	Nov2016	Nov2016	Nov2016	#NULL!	#NULL!	#NULL!		0	#NULL!	#NULL!		#NULL!				FZ41F	Anal Disorders with length of stay 1 day or less	5	Haemorrhoids, unspecified		2	0	0	0	0	2	0	0	1	1	0	0	0	0	0	0
930	84	F	Non-Elective	HO	Jan2017	Jan2017	Jan2017	#NULL!	#NULL!	#NULL!		4	#NULL!	Jan2017	Piperacillin & Tazobactam Injection	2.5	1		Y	LA04D	Kidney or Urinary Tract Infections with length of stay 2 days or more with Major CC	43	Urinary tract infection, site not specified		1	1	0	0	1	2	0	1	1	0	1	0	0	0	0	0
931	83	F	Non-Elective	HO	Jun2016	Jun2016	Jun2016	#NULL!	#NULL!	#NULL!		7	#NULL!	#NULL!		#NULL!				LA04D	Kidney or Urinary Tract Infections with length of stay 2 days or more with Major CC	43	Urinary tract infection, site not specified		2	0	0	0	0	2	0	0	1	0	1	0	0	0	0	0
932	79	F	Non-Elective	HO	Dec2015	Dec2015	Dec2015	Dec2015	2	103.833		13	234	Dec2015	Benzylpenicillin Injection	4.6	1			LA04D	Kidney or Urinary Tract Infections with length of stay 2 days or more with Major CC	43	Urinary tract infection, site not specified		1	0	0	0	0	2	0	1	1	0	1	2	0	0	0	0
933	83	F	Non-Elective	HO	Sep2016	Sep2016	Oct2016	#NULL!	#NULL!	#NULL!		9	#NULL!	Sep2016	Piperacillin & Tazobactam Injection	0.0833333	1			LA04D	Kidney or Urinary Tract Infections with length of stay 2 days or more with Major CC	43	Urinary tract infection, site not specified		1	1	0	0	0	2	0	1	1	0	1	0	0	0	0	0
934	82	M	Non-Elective	HO	Mar2015	Mar2015	Mar2015	#NULL!	#NULL!	#NULL!		7	#NULL!	Mar2015	Gentamicin Injection	2.03333	1			LA04D	Kidney or Urinary Tract Infections with length of stay 2 days or more with Major CC	43	Urinary tract infection, site not specified	CHANGE OF URETHRAL CATHETER INTO BLADDER	1	0	0	0	0	2	0	1	2	0	1	0	0	0	0	0
935	83	F	Non-Elective	HO	Mar2015	Mar2015	Apr2015	#NULL!	#NULL!	#NULL!		4	#NULL!	Mar2015	Gentamicin Injection	2.78333	1			LA04D	Kidney or Urinary Tract Infections with length of stay 2 days or more with Major CC	43	Urinary tract infection, site not specified		1	0	0	0	0	2	0	1	1	0	1	0	0	0	0	0
936	84	F	Non-Elective	HO	Dec2016	Dec2016	Dec2016	Dec2016	2	6.65	CommAqAKI	7	244	#NULL!		#NULL!				LA04D	Kidney or Urinary Tract Infections with length of stay 2 days or more with Major CC	43	Urinary tract infection, site not specified		2	0	0	0	0	2	1	0	1	0	1	2	2	0	2	0
937	83	F	Non-Elective	HO	Mar2015	Mar2015	Mar2015	#NULL!	#NULL!	#NULL!		7	#NULL!	Mar2015	Piperacillin & Tazobactam Injection	13.6833	1			LA04D	Kidney or Urinary Tract Infections with length of stay 2 days or more with Major CC	43	Urinary tract infection, site not specified		1	0	0	0	0	2	0	1	1	0	1	0	0	0	0	0
938	83	F	Non-Elective	HO	Jun2015	Jun2015	Jun2015	Jun2015	1	7.48333	CommAqAKI	2	225	#NULL!		#NULL!				LA04D	Kidney or Urinary Tract Infections with length of stay 2 days or more with Major CC	43	Urinary tract infection, site not specified		2	1	0	0	0	2	1	0	1	0	0	1	1	1	0	0
939	83	F	Non-Elective	HO	Jul2015	Jul2015	Jul2015	Jul2015	1	1.76667	CommAqAKI	4	274	Jul2015	Piperacillin & Tazobactam Injection	3.48333	1			LA04D	Kidney or Urinary Tract Infections with length of stay 2 days or more with Major CC	43	Urinary tract infection, site not specified		1	1	0	1	0	2	1	1	1	0	1	1	1	1	0	0
940	83	M	Non-Elective	HO	Jan2016	Jan2016	Feb2016	Jan2016	1	2.93333	CommAqAKI	31	325	Jan2016	Gentamicin Injection	6.25	1		Y	LA04D	Kidney or Urinary Tract Infections with length of stay 2 days or more with Major CC	43	Urinary tract infection, site not specified		1	0	0	1	1	2	1	1	2	0	1	1	1	1	0	0
941	84	F	Non-Elective	HO	Dec2016	Dec2016	Dec2016	#NULL!	#NULL!	#NULL!		12	#NULL!	Dec2016	Amoxicillin Injection	1.38333	1			LA04D	Kidney or Urinary Tract Infections with length of stay 2 days or more with Major CC	43	Urinary tract infection, site not specified		1	0	0	0	0	2	0	1	1	0	1	0	0	0	0	0
942	84	M	Non-Elective	HO	Mar2017	Mar2017	Mar2017	Mar2017	1	0.183333	CommAqAKI	5	97	#NULL!		#NULL!				LA07E	Acute Kidney Injury with Major CC without Interventions	34	Acute renal failure, unspecified	COMPUTED TOMOGRAPHY OF HEAD	2	0	0	0	0	2	1	0	2	0	1	1	1	1	0	0
943	83	F	Non-Elective	HO	Jul2015	Jul2015	Jul2015	Jul2015	1	1.55	CommAqAKI	4	71	Jul2015	Gentamicin Injection	2.5	1			LA04D	Kidney or Urinary Tract Infections with length of stay 2 days or more with Major CC	43	Urinary tract infection, site not specified		1	1	0	1	0	2	1	1	1	0	1	1	1	1	0	0
944	82	F	Non-Elective	HO	May2015	May2015	May2015	#NULL!	#NULL!	#NULL!		2	#NULL!	May2015	Clarithromycin	2.8	1			LA04D	Kidney or Urinary Tract Infections with length of stay 2 days or more with Major CC	43	Urinary tract infection, site not specified		1	0	0	0	0	2	0	1	1	0	0	0	0	0	0	0
945	84	F	Non-Elective	HO	Nov2016	Nov2016	Dec2016	#NULL!	#NULL!	#NULL!		4	#NULL!	Nov2016	Piperacillin & Tazobactam Injection	0.383333	1			LA04D	Kidney or Urinary Tract Infections with length of stay 2 days or more with Major CC	43	Urinary tract infection, site not specified		1	1	0	0	0	2	0	1	1	0	1	0	0	0	0	0
946	83	F	Non-Elective	HO	Nov2015	Nov2015	Nov2015	#NULL!	#NULL!	#NULL!		2	#NULL!	Nov2015	Piperacillin & Tazobactam Injection	3.9	1			LA04D	Kidney or Urinary Tract Infections with length of stay 2 days or more with Major CC	43	Urinary tract infection, site not specified		1	0	0	0	0	2	0	1	1	0	0	0	0	0	0	0
947	83	F	Non-Elective	HO	Mar2016	Mar2016	Apr2016	Mar2016	1	28.3833	CommAqAKI	27	118	Mar2016	Gentamicin Injection	4.28333	1			LA04D	Kidney or Urinary Tract Infections with length of stay 2 days or more with Major CC	43	Urinary tract infection, site not specified		1	0	0	1	0	2	1	1	1	0	1	1	1	1	0	0
948	86	M	Non-Elective	HO	Jul2015	Jul2015	Aug2015	Jul2015	1	0.133333	CommAqAKI	15	205	Jul2015	Gentamicin Injection	2.1	1			LA04D	Kidney or Urinary Tract Infections with length of stay 2 days or more with Major CC	43	Urinary tract infection, site not specified		1	0	0	1	0	2	1	1	2	0	1	1	1	1	0	0
949	83	F	Non-Elective	HO	Mar2016	Mar2016	Mar2016	#NULL!	#NULL!	#NULL!		7	#NULL!	Mar2016	Co-Amoxiclav Injection	1.45	1			LA04D	Kidney or Urinary Tract Infections with length of stay 2 days or more with Major CC	43	Urinary tract infection, site not specified		1	0	0	0	0	2	0	1	1	0	1	0	0	0	0	0
951	83	M	Non-Elective	HO	Jul2015	Jul2015	Aug2015	#NULL!	#NULL!	#NULL!		12	#NULL!	#NULL!		#NULL!				HD26A	Musculoskeletal Signs and Symptoms with Major CC	36	Pain in joint		2	0	0	0	0	2	0	0	2	0	1	0	0	0	0	0
952	83	F	Non-Elective	HO	#NULL!	Mar2016	Mar2016	#NULL!	#NULL!	#NULL!		7	#NULL!	#NULL!		#NULL!				EB03H	Heart Failure or Shock with CC	40	Congestive heart failure		2	0	0	0	0	2	0	0	1	0	1	0	0	0	0	0
953	84	F	Non-Elective	HO	Feb2017	Feb2017	Feb2017	#NULL!	#NULL!	#NULL!		19	#NULL!	Feb2017	Clarithromycin	29.2833	1			LA04D	Kidney or Urinary Tract Infections with length of stay 2 days or more with Major CC	43	Urinary tract infection, site not specified		1	1	0	0	0	2	0	1	1	0	1	0	0	0	0	0
954	42	M	Non-Elective	HO	Dec2016	Dec2016	Dec2016	#NULL!	#NULL!	#NULL!		0	#NULL!	#NULL!		#NULL!				DZ09B	Pulmonary Embolus with CC	17	Pulmonary embolism without mention of acute cor pulmonale		2	0	0	0	0	2	0	0	2	1	0	0	0	0	0	0
955	30	M	Non-Elective	HO	Jan2015	Jan2015	Jan2015	Jan2015	2	0.266667	CommAqAKI	6	187	Jan2015	Ciprofloxacin	42.5833	1			FZ37J	Inflammatory Bowel Disease with length of stay 2 days or more without Major CC without Interventions	12	Indeterminate colitis		1	0	0	1	0	2	1	1	2	0	1	2	2	0	2	0
958	2	M	Non-Elective	HO	May2015	May2015	May2015	#NULL!	#NULL!	#NULL!		0	#NULL!	#NULL!		#NULL!				PA70Z	Other Renal Diseases	5	Retention of urine		2	0	0	0	0	2	0	0	2	1	0	0	0	0	0	0
959	20	F	Non-Elective	HO	Oct2016	Oct2016	Oct2016	#NULL!	#NULL!	#NULL!		1	#NULL!	#NULL!		#NULL!				HC20C	Vertebral Column Injury without Procedure without CC	21	Multiple fractures of thoracic spine		2	0	0	0	0	2	0	0	1	0	0	0	0	0	0	0
960	70	F	Non-Elective	HO	Jun2016	Jun2016	Jun2016	#NULL!	#NULL!	#NULL!		4	#NULL!	#NULL!		#NULL!				DZ09B	Pulmonary Embolus with CC	17	Pulmonary embolism without mention of acute cor pulmonale		2	0	0	0	0	2	0	0	1	0	1	0	0	0	0	0
961	0	F	Non-Elective	HO	Jul2015	Jul2015	Jul2015	#NULL!	#NULL!	#NULL!		1	#NULL!	Jul2015	Ceftriaxone Injection (PAED)	22.7833	1			PA16B	Major Infections without CC	5	Streptococcal sepsis, unspecified		1	0	0	0	0	2	0	1	1	0	0	0	0	0	0	0
962	92	M	Non-Elective	HO	Aug2016	Aug2016	Aug2016	#NULL!	#NULL!	#NULL!		4	#NULL!	#NULL!		#NULL!				JD04A	Intermediate Skin Disorders category 1 with Major CC	17	Corns and callosities		2	0	0	0	0	2	0	0	2	0	1	0	0	0	0	0
963	92	M	Non-Elective	HO	Sep2016	Sep2016	Sep2016	#NULL!	#NULL!	#NULL!		1	#NULL!	#NULL!		#NULL!				LB16A	Urinary Incontinence and Other Urinary Problems with Major CC	25	Unspecified urinary incontinence		2	0	0	0	0	2	0	0	2	0	0	0	0	0	0	0
964	79	F	Non-Elective	HO	Aug2015	Aug2015	Aug2015	#NULL!	#NULL!	#NULL!		3	#NULL!	#NULL!		#NULL!				DZ09B	Pulmonary Embolus with CC	17	Pulmonary embolism without mention of acute cor pulmonale		2	0	0	0	0	2	0	0	1	0	1	0	0	0	0	0
965	18	M	Non-Elective	HO	Apr2015	Apr2015	Apr2015	#NULL!	#NULL!	#NULL!		2	#NULL!	Apr2015	Gentamicin Injection	2.4	1			PA70Z	Other Renal Diseases	5	Calculus of ureter		1	0	0	0	0	2	0	1	2	0	0	0	0	0	0	0
966	19	F	Non-Elective	HO	Sep2015	Sep2015	Sep2015	#NULL!	#NULL!	#NULL!		1	#NULL!	#NULL!		#NULL!				JD05A	Minor Skin Disorders category 2 with Major CC	10	Rash and other nonspecific skin eruption		2	0	0	0	0	2	0	0	1	0	0	0	0	0	0	0
967	77	M	Non-Elective	HO	Feb2015	Feb2015	Feb2015	Feb2015	2	0.65	CommAqAKI	3	148	Feb2015	Gentamicin Injection	1.7	1			LB16A	Urinary Incontinence and Other Urinary Problems with Major CC	25	Retention of urine	REMOVAL OF URETHRAL CATHETER FROM BLADDER	1	0	0	1	0	2	1	1	2	0	1	2	2	0	2	0
968	83	M	Non-Elective	HO	Apr2017	Apr2017	Apr2017	#NULL!	#NULL!	#NULL!		3	#NULL!	#NULL!		#NULL!				KC05L	Fluid or Electrolyte Disorders, without Interventions, with CC Score 4-6	#NULL!	Hypo-osmolality and hyponatraemia		2	0	0	0	0	2	0	0	2	0	1	0	0	0	0	0
969	79	M	Non-Elective	HO	Sep2016	Sep2016	Sep2016	#NULL!	#NULL!	#NULL!		4	#NULL!	#NULL!		#NULL!				LB16A	Urinary Incontinence and Other Urinary Problems with Major CC	25	Retention of urine	REMOVAL OF URETHRAL CATHETER FROM BLADDER	2	0	0	0	0	2	0	0	2	0	1	0	0	0	0	0
970	18	M	Non-Elective	HO	Apr2015	Apr2015	Apr2015	#NULL!	#NULL!	#NULL!		1	#NULL!	#NULL!		#NULL!				PA34B	Musculoskeletal or Connective Tissue Disorders without CC	5	Other dorsalgia		2	0	0	0	0	2	0	0	2	0	0	0	0	0	0	0
971	79	M	Non-Elective	HO	Nov2016	Nov2016	Jan2017	#NULL!	#NULL!	#NULL!		76	#NULL!	Nov2016	Benzylpenicillin Injection	8.05	1			AA23A	Haemorrhagic Cerebrovascular Disorders with CC	45	Intracerebral haemorrhage, unspecified	REMOVAL OF URETHRAL CATHETER FROM BLADDER	1	0	0	0	0	2	0	1	2	0	1	0	0	0	0	0
972	79	F	Non-Elective	HO	May2017	May2017	May2017	#NULL!	#NULL!	#NULL!		0	#NULL!	#NULL!		#NULL!				CB02D	Non-Malignant, Ear, Nose, Mouth, Throat or Neck Disorders, without Interventions, with CC Score 5+	#NULL!	Epistaxis		2	0	0	0	0	2	0	0	1	1	0	0	0	0	0	0
974	61	F	Non-Elective	HO	#NULL!	Aug2016	Aug2016	#NULL!	#NULL!	#NULL!		2	#NULL!	#NULL!		#NULL!				KC05E	Fluid and Electrolyte Disorders 69 years and under with Intermediate CC	9	Disorders of magnesium metabolism		2	0	0	0	0	2	0	0	1	0	0	0	0	0	0	0
975	56	M	Non-Elective	HO	Mar2016	Mar2016	Mar2016	#NULL!	#NULL!	#NULL!		0	#NULL!	#NULL!		#NULL!				HD23B	Inflammatory Spine, Joint or Connective Tissue Disorders with CC	10	Effusion of joint		2	0	0	0	0	2	0	0	2	1	0	0	0	0	0	0
976	10	M	Non-Elective	HO	Oct2015	Oct2015	Oct2015	#NULL!	#NULL!	#NULL!		1	#NULL!	#NULL!		#NULL!				PA34B	Musculoskeletal or Connective Tissue Disorders without CC	5	Pain in limb		2	0	0	0	0	2	0	0	2	0	0	0	0	0	0	0
977	38	F	Non-Elective	HO	#NULL!	Jan2016	Feb2016	#NULL!	#NULL!	#NULL!		7	#NULL!	Jan2016	Co-Amoxiclav Injection	3.16667	1			FZ37J	Inflammatory Bowel Disease with length of stay 2 days or more without Major CC without Interventions	12	Crohn disease of large intestine		1	0	0	0	0	2	0	1	1	0	1	0	0	0	0	0
978	66	F	Non-Elective	HO	Jun2015	Jun2015	Jun2015	#NULL!	#NULL!	#NULL!		1	#NULL!	#NULL!		#NULL!				FZ24A	Major Therapeutic Open or Endoscopic Procedures 19 years and over with Major CC	41	Foreign body in oesophagus	ENDOSCOPIC REMOVAL OF FOREIGN BODY FROM OESOPHAGUS USING RIG	2	0	0	0	0	2	0	0	1	0	0	0	0	0	0	0
979	66	F	Non-Elective	HO	Dec2015	Dec2015	Dec2015	Dec2015	1	0.516667	CommAqAKI	2	132	#NULL!		#NULL!				FZ24A	Major Therapeutic Open or Endoscopic Procedures 19 years and over with Major CC	41	Foreign body in oesophagus	ENDOSCOPIC REMOVAL OF FOREIGN BODY FROM OESOPHAGUS USING RIG	2	0	0	0	0	2	1	0	1	0	0	1	1	1	0	0
980	62	M	Non-Elective	HO	Apr2015	Apr2015	May2015	#NULL!	#NULL!	#NULL!		8	#NULL!	#NULL!		#NULL!				KA03A	Parathyroid Procedures with CC	51	Benign neoplasm: Parathyroid gland	EXCISION OF PARATHYROID GLAND, UNSPECIFIED	2	0	0	0	0	2	0	0	2	0	1	0	0	0	0	0
981	77	M	Non-Elective	HO	Sep2015	Sep2015	Sep2015	#NULL!	#NULL!	#NULL!		1	#NULL!	#NULL!		#NULL!				EB03H	Heart Failure or Shock with CC	40	Congestive heart failure		2	0	0	0	0	2	0	0	2	0	0	0	0	0	0	0
982	78	M	Non-Elective	HO	Jan2017	Jan2017	Jan2017	#NULL!	#NULL!	#NULL!		1	#NULL!	#NULL!		#NULL!				EB03H	Heart Failure or Shock with CC	40	Heart failure, unspecified		2	0	0	0	0	2	0	0	2	0	0	0	0	0	0	0
983	66	M	Non-Elective	HO	Dec2015	Dec2015	Jan2016	#NULL!	#NULL!	#NULL!		31	#NULL!	Dec2015	Piperacillin & Tazobactam Injection	46.1	1			AA23A	Haemorrhagic Cerebrovascular Disorders with CC	45	Intracerebral haemorrhage in hemisphere, unspecified		1	0	0	0	0	2	0	1	2	0	1	0	0	0	0	0
984	93	M	Non-Elective	HO	Nov2016	Nov2016	Nov2016	#NULL!	#NULL!	#NULL!		3	#NULL!	#NULL!		#NULL!				FZ46A	Malignant Large Intestinal Disorders with length of stay 2 days or more with Major CC	38	Malignant neoplasm of rectum		2	0	0	0	0	2	0	0	2	0	1	0	0	0	0	0
985	84	M	Non-Elective	HO	Mar2017	Mar2017	Mar2017	#NULL!	#NULL!	#NULL!		17	#NULL!	Mar2017	Piperacillin & Tazobactam Injection	0.7	1		Y	EB03H	Heart Failure or Shock with CC	40	Congestive heart failure	COMPUTED TOMOGRAPHY OF HEAD	1	0	0	0	1	2	0	1	2	0	1	0	0	0	0	0
986	29	F	Non-Elective	HO	Jan2017	Jan2017	Jan2017	#NULL!	#NULL!	#NULL!		1	#NULL!	Jan2017	Flucloxacillin Injection	10.5	1			JD03C	Intermediate Skin Disorders category 2 without CC	8	Cellulitis of other parts of limb		1	0	0	0	0	2	0	1	1	0	0	0	0	0	0	0
987	94	M	Non-Elective	HO	Apr2017	Apr2017	Apr2017	#NULL!	#NULL!	#NULL!		0	#NULL!	Apr2017	Clarithromycin	6.13333	1			CB02D	Non-Malignant, Ear, Nose, Mouth, Throat or Neck Disorders, without Interventions, with CC Score 5+	#NULL!	Open wound of other parts of head		1	0	0	0	0	2	0	1	2	1	0	0	0	0	0	0
988	31	M	Non-Elective	HO	Jul2016	Jul2016	Jul2016	#NULL!	#NULL!	#NULL!		0	#NULL!	Jul2016	Flucloxacillin Injection	4.28333	1			JD03C	Intermediate Skin Disorders category 2 without CC	8	Cellulitis of other parts of limb		1	0	0	0	0	2	0	1	2	1	0	0	0	0	0	0
989	93	F	Non-Elective	HO	Dec2016	Dec2016	Dec2016	#NULL!	#NULL!	#NULL!		1	#NULL!	#NULL!		#NULL!				EB08H	Syncope or Collapse with CC	21	Orthostatic hypotension		2	0	0	0	0	2	0	0	1	0	0	0	0	0	0	0
990	75	M	Non-Elective	HO	Dec2016	Dec2016	Dec2016	#NULL!	#NULL!	#NULL!		0	#NULL!	#NULL!		#NULL!				EB08H	Syncope or Collapse with CC	21	Orthostatic hypotension		2	0	0	0	0	2	0	0	2	1	0	0	0	0	0	0
991	92	F	Non-Elective	HO	May2016	May2016	Jun2016	#NULL!	#NULL!	#NULL!		7	#NULL!	#NULL!		#NULL!				HD26A	Musculoskeletal Signs and Symptoms with Major CC	36	Pain in joint	COMPUTED TOMOGRAPHY OF HEAD	2	0	0	0	0	2	0	0	1	0	1	0	0	0	0	0
992	67	F	Non-Elective	HO	Oct2015	Oct2015	Oct2015	#NULL!	#NULL!	#NULL!		0	#NULL!	#NULL!		#NULL!				EB08H	Syncope or Collapse with CC	21	Orthostatic hypotension		2	0	0	0	0	2	0	0	1	1	0	0	0	0	0	0
993	71	M	Non-Elective	HO	Mar2017	Mar2017	Mar2017	#NULL!	#NULL!	#NULL!		0	#NULL!	#NULL!		#NULL!				EB08H	Syncope or Collapse with CC	21	Orthostatic hypotension		2	0	0	0	0	2	0	0	2	1	0	0	0	0	0	0
994	92	M	Non-Elective	HO	Oct2016	Oct2016	Oct2016	#NULL!	#NULL!	#NULL!		9	#NULL!	Oct2016	Co-Amoxiclav Injection	1.33333	1			EB03H	Heart Failure or Shock with CC	40	Congestive heart failure		1	0	0	0	0	2	0	1	2	0	1	0	0	0	0	0
995	26	F	Non-Elective	HO	Feb2017	Feb2017	Feb2017	#NULL!	#NULL!	#NULL!		0	#NULL!	#NULL!		#NULL!				JD06B	Minor Skin Disorders category 1 without CC	5	Acne vulgaris		2	0	0	0	0	2	0	0	1	1	0	0	0	0	0	0
996	90	F	Non-Elective	HO	Feb2015	Feb2015	Mar2015	#NULL!	#NULL!	#NULL!		12	#NULL!	#NULL!		#NULL!				HC20C	Vertebral Column Injury without Procedure without CC	21	Fracture of lumbar vertebra		2	0	0	0	0	2	0	0	1	0	1	0	0	0	0	0
997	80	M	Non-Elective	HO	Jun2016	Jun2016	Jul2016	#NULL!	#NULL!	#NULL!		48	#NULL!	Jun2016	Benzylpenicillin Injection	20.2667	1			LA04D	Kidney or Urinary Tract Infections with length of stay 2 days or more with Major CC	43	Urinary tract infection, site not specified		1	1	0	0	0	2	0	1	2	0	1	0	0	0	0	0
998	81	F	Non-Elective	HO	Apr2017	Apr2017	Apr2017	#NULL!	#NULL!	#NULL!		1	#NULL!	Apr2017	Piperacillin & Tazobactam Injection	1.58333	1			DZ22N	Unspecified Acute Lower Respiratory Infection without Interventions, with CC Score 9-12	#NULL!	Unspecified acute lower respiratory infection		1	0	0	0	0	2	0	1	1	0	0	0	0	0	0	0
999	81	M	Non-Elective	HO	Apr2017	Apr2017	Apr2017	#NULL!	#NULL!	#NULL!		5	#NULL!	Apr2017	Benzylpenicillin Injection	4.6	1			FZ91G	Non-Malignant Gastrointestinal Tract Disorders with Single Intervention, with CC Score 3-4	#NULL!	Oesophagitis	FIBREOPTIC ENDOSCOPIC EXAMINATION OF UPPER GASTROINTESTINAL	1	0	0	0	0	2	0	1	2	0	1	0	0	0	0	0
1000	53	M	Non-Elective	HO	Jun2016	Jun2016	Jun2016	#NULL!	#NULL!	#NULL!		7	#NULL!	Jun2016	Flucloxacillin Injection	8.28333	1			JD03C	Intermediate Skin Disorders category 2 without CC	8	Cellulitis of other parts of limb		1	0	0	0	0	2	0	1	2	0	1	0	0	0	0	0
1001	79	M	Non-Elective	HO	Jun2016	Jun2016	Jun2016	#NULL!	#NULL!	#NULL!		1	#NULL!	#NULL!		#NULL!				EB08H	Syncope or Collapse with CC	21	Orthostatic hypotension		2	0	0	0	0	2	0	0	2	0	0	0	0	0	0	0
1002	79	M	Non-Elective	HO	Jun2016	Jun2016	Jun2016	#NULL!	#NULL!	#NULL!		8	#NULL!	#NULL!		#NULL!				EB08H	Syncope or Collapse with CC	21	Orthostatic hypotension		2	0	0	0	0	2	0	0	2	0	1	0	0	0	0	0
1003	80	F	Non-Elective	HO	Oct2016	Oct2016	Oct2016	Oct2016	1	44.6333	CommAqAKI	6	143	Oct2016	Benzylpenicillin Injection	2.71667	1			EB03H	Heart Failure or Shock with CC	40	Congestive heart failure		1	0	0	1	0	2	1	1	1	0	1	1	1	1	0	0
1004	31	M	Non-Elective	HO	Jun2016	Jun2016	Jun2016	#NULL!	#NULL!	#NULL!		1	#NULL!	Jun2016	Flucloxacillin Injection	2.6	1			JD03C	Intermediate Skin Disorders category 2 without CC	8	Cellulitis of other parts of limb		1	0	0	0	0	2	0	1	2	0	0	0	0	0	0	0
1005	34	M	Non-Elective	HO	Apr2017	Apr2017	Apr2017	#NULL!	#NULL!	#NULL!		0	#NULL!	Apr2017	Co-Trimoxazole	2.56667	1			DZ11V	Lobar, Atypical or Viral Pneumonia, without Interventions, with CC Score 0-3	#NULL!	Pneumonia, unspecified		1	0	0	0	0	2	0	1	2	1	0	0	0	0	0	0
1006	72	M	Non-Elective	HO	Aug2016	Aug2016	Aug2016	#NULL!	#NULL!	#NULL!		0	#NULL!	#NULL!		#NULL!				AA26A	Muscular, Balance, Cranial or Peripheral Nerve Disorders; Epilepsy; Head Injury with CC	13	Other and unspecified abnormalities of gait and mobility		2	0	0	0	0	2	0	0	2	1	0	0	0	0	0	0
1007	72	M	Non-Elective	HO	Sep2016	Sep2016	Sep2016	#NULL!	#NULL!	#NULL!		1	#NULL!	#NULL!		#NULL!				AA26A	Muscular, Balance, Cranial or Peripheral Nerve Disorders; Epilepsy; Head Injury with CC	13	Other and unspecified convulsions		2	0	0	0	0	2	0	0	2	0	0	0	0	0	0	0
1008	41	F	Non-Elective	HO	Nov2016	Dec2016	Dec2016	#NULL!	#NULL!	#NULL!		0	#NULL!	#NULL!		#NULL!				EB01Z	Non-Interventional Acquired Cardiac Conditions	5	Unstable angina		2	0	0	0	0	2	0	0	1	1	0	0	0	0	0	0
1009	41	F	Non-Elective	HO	Jan2017	Jan2017	Jan2017	#NULL!	#NULL!	#NULL!		3	#NULL!	#NULL!		#NULL!				AA26A	Muscular, Balance, Cranial or Peripheral Nerve Disorders; Epilepsy; Head Injury with CC	13	Dizziness and giddiness	COMPUTED TOMOGRAPHY OF HEAD	2	0	0	0	0	2	0	0	1	0	1	0	0	0	0	0
1010	71	F	Non-Elective	HO	Jan2015	Jan2015	Jan2015	#NULL!	#NULL!	#NULL!		3	#NULL!	#NULL!		#NULL!				AA26A	Muscular, Balance, Cranial or Peripheral Nerve Disorders; Epilepsy; Head Injury with CC	13	Other and unspecified convulsions	COMPUTED TOMOGRAPHY OF HEAD	2	0	0	0	0	2	0	0	1	0	1	0	0	0	0	0
1011	74	F	Non-Elective	HO	May2017	May2017	May2017	#NULL!	#NULL!	#NULL!		0	#NULL!	#NULL!		#NULL!				FZ91M	Non-Malignant Gastrointestinal Tract Disorders without Interventions, with CC Score 0-2	#NULL!	Constipation		2	0	0	0	0	2	0	0	1	1	0	0	0	0	0	0
1012	81	F	Non-Elective	HO	Feb2017	Feb2017	Feb2017	#NULL!	#NULL!	#NULL!		2	#NULL!	#NULL!		#NULL!				AA26A	Muscular, Balance, Cranial or Peripheral Nerve Disorders; Epilepsy; Head Injury with CC	13	Dizziness and giddiness	COMPUTED TOMOGRAPHY OF HEAD	2	0	0	0	0	2	0	0	1	0	0	0	0	0	0	0
1013	65	M	Non-Elective	HO	Nov2016	Nov2016	Nov2016	#NULL!	#NULL!	#NULL!		1	#NULL!	#NULL!		#NULL!				AA26A	Muscular, Balance, Cranial or Peripheral Nerve Disorders; Epilepsy; Head Injury with CC	13	Dizziness and giddiness		2	0	0	0	0	2	0	0	2	0	0	0	0	0	0	0
1014	51	M	Non-Elective	HO	Jun2015	Jun2015	Jun2015	#NULL!	#NULL!	#NULL!		4	#NULL!	#NULL!		#NULL!				HC32C	Low Back Pain without CC	8	Low back pain		2	0	0	0	0	2	0	0	2	0	1	0	0	0	0	0
1015	54	F	Non-Elective	HO	Jun2015	Jun2015	Jun2015	#NULL!	#NULL!	#NULL!		0	#NULL!	#NULL!		#NULL!				CZ13V	Intermediate Nose Procedures 19 years and over with CC	6	Oedema of larynx	DIAGNOSTIC ENDOSCOPIC EXAMINATION OF NASAL CAVITY, UNSPECIFIED	2	0	0	0	0	2	0	0	1	1	0	0	0	0	0	0
1016	54	M	Non-Elective	TG	#NULL!	Feb2016	Aug2016	May2016	1	1761.63		165	39	Feb2016	Co-Trimoxazole	0.95	1	Y		HC01Z	Extradural Spine Major 2	14	Plasma cell leukaemia	POSTERIOR INSTRUMENTED FUSION OF THORACIC SPINE NEC	1	0	1	0	0	2	0	1	2	0	1	1	0	0	0	0
1018	69	M	Non-Elective	HO	Oct2016	Oct2016	Oct2016	#NULL!	#NULL!	#NULL!		1	#NULL!	Oct2016	Metronidazole	22.2833	1			CZ13V	Intermediate Nose Procedures 19 years and over with CC	6	Acute pharyngitis, unspecified	DIAGNOSTIC ENDOSCOPIC EXAMINATION OF NASAL CAVITY, UNSPECIFIED	1	0	0	0	0	2	0	1	2	0	0	0	0	0	0	0
1020	57	M	Non-Elective	HO	Jul2016	Jul2016	Jul2016	#NULL!	#NULL!	#NULL!		0	#NULL!	#NULL!		#NULL!				JC27Z	Nursing Procedures and Dressings 1	5	Open wound of other parts of wrist and hand	DRESSING OF SKIN NEC	2	0	0	0	0	2	0	0	2	1	0	0	0	0	0	0
1021	93	F	Non-Elective	HO	Aug2016	Aug2016	Sep2016	Sep2016	1	475.217		42	50	Sep2016	Gentamicin Injection	453.533				HA22B	Major Knee Procedures category 1 for Trauma with CC	62	Fracture of lower end of femur	MANIPULATION OF FRACTURE OF BONE NEC	0	1	0	0	0	2	0	0	1	0	1	1	0	0	0	0
1022	30	M	Non-Elective	HO	Feb2016	Feb2016	Mar2016	#NULL!	#NULL!	#NULL!		2	#NULL!	Feb2016	Benzylpenicillin Injection	2.25	1			CZ13V	Intermediate Nose Procedures 19 years and over with CC	6	Acute pharyngitis, unspecified	DIAGNOSTIC ENDOSCOPIC EXAMINATION OF NASAL CAVITY, UNSPECIFIED	1	0	0	0	0	2	0	1	2	0	0	0	0	0	0	0
1024	37	M	Non-Elective	HO	Dec2015	Dec2015	Dec2015	#NULL!	#NULL!	#NULL!		2	#NULL!	Dec2015	Benzylpenicillin Injection	3.58333	1			CZ13V	Intermediate Nose Procedures 19 years and over with CC	6	Acute pharyngitis, unspecified	DIAGNOSTIC ENDOSCOPIC EXAMINATION OF NASAL CAVITY, UNSPECIFIED	1	0	0	0	0	2	0	1	2	0	0	0	0	0	0	0
1025	72	F	Non-Elective	HO	Mar2017	Mar2017	Mar2017	#NULL!	#NULL!	#NULL!		6	#NULL!	Mar2017	Flucloxacillin Injection	16.8833	1			VA12D	Multiple Trauma Diagnoses score >=51, with Interventions score 9-18	85	Fracture of shaft of femur	CLOSED REDUCTION FRACTURE BONE FIXATION USING NAIL OR SCREW	1	0	0	0	0	2	0	1	1	0	1	0	0	0	0	0
1027	23	F	Non-Elective	HO	#NULL!	Feb2017	Feb2017	#NULL!	#NULL!	#NULL!		0	#NULL!	#NULL!		#NULL!				FZ13C	Minor Therapeutic or Diagnostic General Abdominal Procedures, 19 years and over	5	Other specified pregnancy-related conditions	DIAGNOSTIC ENDOSCOPIC EXAMINATION OF PERITONEUM, UNSPECIFIED	2	0	0	0	0	2	0	0	1	1	0	0	0	0	0	0
1028	57	M	Non-Elective	HO	#NULL!	Apr2016	May2016	Apr2016	3	15.7	CommAqAKI	32	193	Apr2016	Amoxicillin Injection	17.55	1	Y		QZ05A	Miscellaneous Vascular Procedures with CC	32	Pulmonary embolism without mention of acute cor pulmonale	LIGATION OF VEIN NEC	1	0	1	1	0	2	1	1	2	0	1	3	3	0	0	3
1030	83	F	Non-Elective	HO	Feb2017	Feb2017	Mar2017	#NULL!	#NULL!	#NULL!		25	#NULL!	Feb2017	Levofloxacin Injection	214.217				HA34Z	Minor Foot Procedures for Trauma category 2	10	Fractures of other parts of lower leg	MANIPULATION OF FRACTURE OF BONE NEC	0	0	0	0	0	2	0	0	1	0	1	0	0	0	0	0
1034	21	F	Non-Elective	HO	Aug2016	Aug2016	Aug2016	#NULL!	#NULL!	#NULL!		4	#NULL!	Aug2016	Piperacillin & Tazobactam Injection	1.26667	1			LA09G	General Renal Disorders with length of stay 2 days or more without CC	7	Tubulo-interstitial nephritis not spec as acute or chronic	COMPUTED TOMOGRAPHY NEC	1	0	0	0	0	2	0	1	1	0	1	0	0	0	0	0
1036	63	F	Non-Elective	HO	#NULL!	May2017	May2017	#NULL!	#NULL!	#NULL!		2	#NULL!	May2017	Amoxicillin Injection	6.65	1			FZ90B	Abdominal Pain without Interventions	#NULL!	Pain localized to other parts of lower abdomen	COMPUTED TOMOGRAPHY NEC	1	0	0	0	0	2	0	1	1	0	0	0	0	0	0	0
1037	61	F	Non-Elective	HO	Jan2015	Jan2015	Jan2015	Jan2015	1	0.716667	CommAqAKI	4	103	Jan2015	Piperacillin & Tazobactam Injection	3.1	1			LA09G	General Renal Disorders with length of stay 2 days or more without CC	7	Tubulo-interstitial nephritis not spec as acute or chronic	COMPUTED TOMOGRAPHY NEC	1	0	0	1	0	2	1	1	1	0	1	1	1	1	0	0
1038	44	F	Non-Elective	HO	Nov2015	Nov2015	Nov2015	#NULL!	#NULL!	#NULL!		3	#NULL!	Nov2015	Gentamicin Injection	1.5	1			LA09G	General Renal Disorders with length of stay 2 days or more without CC	7	Tubulo-interstitial nephritis not spec as acute or chronic		1	0	0	0	0	2	0	1	1	0	1	0	0	0	0	0
1040	50	F	Non-Elective	HO	May2017	May2017	May2017	#NULL!	#NULL!	#NULL!		1	#NULL!	#NULL!		#NULL!				FZ90B	Abdominal Pain without Interventions	#NULL!	Pain localized to other parts of lower abdomen	COMPUTED TOMOGRAPHY NEC	2	0	0	0	0	2	0	0	1	0	0	0	0	0	0	0
1041	23	F	Non-Elective	HO	#NULL!	Oct2016	Oct2016	#NULL!	#NULL!	#NULL!		10	#NULL!	#NULL!		#NULL!				FZ43B	Non-Malignant Stomach or Duodenum Disorders with length of stay 2 days or more without Major CC	12	Duodenitis	FIBREOPTIC ENDOSCOPIC EXAMINATION OF UPPER GASTROINTESTINAL	2	0	0	0	0	2	0	0	1	0	1	0	0	0	0	0
1042	22	F	Non-Elective	HO	Jun2015	Jun2015	Jun2015	#NULL!	#NULL!	#NULL!		4	#NULL!	Jun2015	Gentamicin Injection	6.88333	1			LA09G	General Renal Disorders with length of stay 2 days or more without CC	7	Tubulo-interstitial nephritis not spec as acute or chronic		1	0	0	0	0	2	0	1	1	0	1	0	0	0	0	0
1043	68	F	Non-Elective	HO	Jun2016	Jun2016	Jul2016	#NULL!	#NULL!	#NULL!		1	#NULL!	#NULL!		#NULL!				HA81B	Sprains, Strains, or Minor Open Wounds with CC	13	Sprain and strain of hip	MAGNETIC RESONANCE IMAGING OF PELVIS	2	0	0	0	0	2	0	0	1	0	0	0	0	0	0	0
1044	31	M	Non-Elective	HO	Mar2015	Mar2015	Mar2015	#NULL!	#NULL!	#NULL!		1	#NULL!	#NULL!		#NULL!				LB54A	Scrotum, Testis or Vas Deferens Minor Procedures 19 years and over	5	Torsion of testis	FIXATION OF TESTIS	2	0	0	0	0	2	0	0	2	0	0	0	0	0	0	0
1046	42	M	Non-Elective	HO	Nov2015	Nov2015	Dec2015	Nov2015	1	201.983		19	94	Nov2015	Gentamicin Injection	7.41667	1	Y		FZ74A	Complex Large Intestine Procedures, 19 years and over with Major CC	62	Malignant neoplasm: Specified parts of peritoneum	RIGHT HEMICOLECTOMY AND ILEOSTOMY HFQ	1	0	1	0	0	2	0	1	2	0	1	1	0	0	0	0
1054	29	F	Non-Elective	HO	Apr2015	Apr2015	Apr2015	#NULL!	#NULL!	#NULL!		2	#NULL!	Apr2015	Benzylpenicillin Injection	1.23333	1			CZ05V	Tonsillectomy 19 years and over with CC	5	Peritonsillar abscess	DRAINAGE OF ABSCESS OF PERITONSILLAR REGION	1	0	0	0	0	2	0	1	1	0	0	0	0	0	0	0
1055	53	M	Non-Elective	HO	Apr2015	Apr2015	May2015	#NULL!	#NULL!	#NULL!		2	#NULL!	Apr2015	Benzylpenicillin Injection	1.81667	1			CZ05V	Tonsillectomy 19 years and over with CC	5	Peritonsillar abscess	DRAINAGE OF ABSCESS OF PERITONSILLAR REGION	1	0	0	0	0	2	0	1	2	0	0	0	0	0	0	0
1058	63	M	Non-Elective	HO	Feb2016	Feb2016	Feb2016	#NULL!	#NULL!	#NULL!		5	#NULL!	Feb2016	Benzylpenicillin Injection	0.516667	1	Y		DZ37A	Non-Invasive Ventilation Support Assessment 19 years and over	13	Lobar pneumonia, unspecified	NON-INVASIVE VENTILATION NEC	1	0	1	0	0	2	0	1	2	0	1	0	0	0	0	0
1059	12	M	Non-Elective	HO	Nov2016	Nov2016	Nov2016	#NULL!	#NULL!	#NULL!		0	#NULL!	#NULL!		#NULL!				PA07B	Head Injury without Intracranial Injury without CC	5	Unspecified injury of head		2	0	0	0	0	2	0	0	2	1	0	0	0	0	0	0
1060	30	F	Non-Elective	HO	Feb2015	Feb2015	Feb2015	#NULL!	#NULL!	#NULL!		0	#NULL!	#NULL!		#NULL!				HD23C	Inflammatory Spine, Joint or Connective Tissue Disorders without CC	5	Gout, unspecified		2	0	0	0	0	2	0	0	1	1	0	0	0	0	0	0
1061	62	F	Non-Elective	HO	Mar2017	Mar2017	Mar2017	#NULL!	#NULL!	#NULL!		0	#NULL!	#NULL!		#NULL!				WA11X	Poisoning, Toxic, Environmental and Unspecified Effects with Intermediate CC	5	Poisoning by antiepileptic and sedative-hypnotic drugs, unsp		2	0	0	0	0	2	0	0	1	1	0	0	0	0	0	0
1062	0	F	Non-Elective	HO	Feb2015	Feb2015	Feb2015	#NULL!	#NULL!	#NULL!		1	#NULL!	#NULL!		#NULL!				PA07B	Head Injury without Intracranial Injury without CC	5	Unspecified injury of head		2	0	0	0	0	2	0	0	1	0	0	0	0	0	0	0
1063	2	M	Non-Elective	HO	Feb2015	Feb2015	Feb2015	#NULL!	#NULL!	#NULL!		0	#NULL!	#NULL!		#NULL!				PA07B	Head Injury without Intracranial Injury without CC	5	Unspecified injury of head		2	0	0	0	0	2	0	0	2	1	0	0	0	0	0	0
1064	1	M	Non-Elective	HO	Aug2016	Aug2016	Aug2016	#NULL!	#NULL!	#NULL!		0	#NULL!	Aug2016	Clarithromycin (PAED)	3.58333	1			PA14E	Lower Respiratory Tract Disorders without Acute Bronchiolitis with length of stay 0 days	5	Bronchopneumonia, unspecified		1	0	0	0	0	2	0	1	2	1	0	0	0	0	0	0
1065	55	F	Non-Elective	HO	Mar2017	Mar2017	Mar2017	Mar2017	1	0.616667	CommAqAKI	0	43	#NULL!		#NULL!				JD01B	Major Skin Disorders category 2 with Intermediate CC	21	Ulcer of lower limb, not elsewhere classified		2	0	0	0	0	2	1	0	1	1	0	1	1	1	0	0
1066	16	F	Non-Elective	HO	Dec2016	Dec2016	Dec2016	#NULL!	#NULL!	#NULL!		0	#NULL!	#NULL!		#NULL!				PA22Z	Chest Pain	5	Other chest pain		2	0	0	0	0	2	0	0	1	1	0	0	0	0	0	0
1067	16	F	Non-Elective	HO	Dec2016	Dec2016	Dec2016	#NULL!	#NULL!	#NULL!		0	#NULL!	#NULL!		#NULL!				PA22Z	Chest Pain	5	Other chest pain		2	0	0	0	0	2	0	0	1	1	0	0	0	0	0	0
1068	64	F	Non-Elective	HO	Nov2016	Nov2016	Nov2016	#NULL!	#NULL!	#NULL!		0	#NULL!	#NULL!		#NULL!				FZ17B	Abdominal Hernia Procedures 19 years and over with Intermediate CC	15	Other unspecified ventral hernia obstrn without gangrene	PRIMARY REPAIR/INCISIONAL HERNIA USING INSERT OF PROSTHETIC	2	0	0	0	0	2	0	0	1	1	0	0	0	0	0	0
1069	68	F	Non-Elective	HO	May2016	May2016	Jun2016	#NULL!	#NULL!	#NULL!		44	#NULL!	May2016	Piperacillin & Tazobactam Injection	289.517			Y	HD24A	Non-Inflammatory Bone or Joint Disorders with Major CC	50	Fract bone fllg ins orthopae implt jnt prosthesis/bone plate		0	1	0	0	1	2	0	0	1	0	1	0	0	0	0	0
1070	38	M	Non-Elective	HO	Jun2015	Jun2015	Jun2015	#NULL!	#NULL!	#NULL!		0	#NULL!	#NULL!		#NULL!				WA11X	Poisoning, Toxic, Environmental and Unspecified Effects with Intermediate CC	5	Poisoning: 4-Aminophenol derivatives		2	0	0	0	0	2	0	0	2	1	0	0	0	0	0	0
1071	50	M	Non-Elective	HO	Dec2016	Dec2016	Dec2016	#NULL!	#NULL!	#NULL!		0	#NULL!	#NULL!		#NULL!				WA11X	Poisoning, Toxic, Environmental and Unspecified Effects with Intermediate CC	5	Poisoning: 4-Aminophenol derivatives		2	0	0	0	0	2	0	0	2	1	0	0	0	0	0	0
1072	51	M	Non-Elective	HO	Apr2016	Apr2016	Apr2016	#NULL!	#NULL!	#NULL!		2	#NULL!	#NULL!		#NULL!				WA11X	Poisoning, Toxic, Environmental and Unspecified Effects with Intermediate CC	5	Poisoning: 4-Aminophenol derivatives		2	0	0	0	0	2	0	0	2	0	0	0	0	0	0	0
1073	84	F	Non-Elective	HO	Dec2016	Dec2016	Jan2017	Dec2016	1	0.433333	CommAqAKI	35	199	Dec2016	Piperacillin & Tazobactam Injection	333.483				HB55B	Minor Hand Procedures for Non-Trauma category 2 with CC	5	Poisoning by cardiac-stim glycosides & drugs of sim action	ASPIRATION OF JOINT	0	1	0	0	0	2	1	0	1	0	1	1	1	1	0	0
1074	82	F	Non-Elective	HO	Oct2015	Oct2015	Oct2015	#NULL!	#NULL!	#NULL!		9	#NULL!	#NULL!		#NULL!				HA91Z	Hip Trauma Diagnosis without Procedure	48	Fracture of acetabulum		2	0	0	0	0	2	0	0	1	0	1	0	0	0	0	0
1075	23	F	Non-Elective	HO	Aug2016	Aug2016	Aug2016	#NULL!	#NULL!	#NULL!		0	#NULL!	#NULL!		#NULL!				WA11X	Poisoning, Toxic, Environmental and Unspecified Effects with Intermediate CC	5	Poisoning: 4-Aminophenol derivatives		2	0	0	0	0	2	0	0	1	1	0	0	0	0	0	0
1076	24	M	Non-Elective	HO	Jan2017	Jan2017	Jan2017	#NULL!	#NULL!	#NULL!		0	#NULL!	#NULL!		#NULL!				WA11X	Poisoning, Toxic, Environmental and Unspecified Effects with Intermediate CC	5	Poisoning: 4-Aminophenol derivatives		2	0	0	0	0	2	0	0	2	1	0	0	0	0	0	0
1077	83	F	Non-Elective	HO	Apr2015	Apr2015	Apr2015	Apr2015	2	0.366667	CommAqAKI	5	340	#NULL!		#NULL!				LA07D	Acute Kidney Injury with Major CC with Interventions	57	Acute renal failure, unspecified	URETHRAL CATHETERISATION OF BLADDER, UNSPECIFIED	2	1	0	0	0	2	1	0	1	0	1	2	2	0	2	0
1078	22	F	Non-Elective	HO	Jun2015	Jun2015	Jun2015	#NULL!	#NULL!	#NULL!		0	#NULL!	#NULL!		#NULL!				WA11Y	Poisoning, Toxic, Environmental and Unspecified Effects without CC	5	Poisoning: 4-Aminophenol derivatives		2	0	0	0	0	2	0	0	1	1	0	0	0	0	0	0
1079	23	F	Non-Elective	HO	Sep2015	Sep2015	Sep2015	#NULL!	#NULL!	#NULL!		0	#NULL!	#NULL!		#NULL!				WA11Y	Poisoning, Toxic, Environmental and Unspecified Effects without CC	5	Poisoning: 4-Aminophenol derivatives		2	0	0	0	0	2	0	0	1	1	0	0	0	0	0	0
1080	39	M	Non-Elective	HO	Feb2017	Feb2017	Feb2017	#NULL!	#NULL!	#NULL!		1	#NULL!	#NULL!		#NULL!				WA11X	Poisoning, Toxic, Environmental and Unspecified Effects with Intermediate CC	5	Poisoning: 4-Aminophenol derivatives		2	0	0	0	0	2	0	0	2	0	0	0	0	0	0	0
1081	84	F	Non-Elective	HO	Apr2017	Apr2017	Apr2017	#NULL!	#NULL!	#NULL!		1	#NULL!	#NULL!		#NULL!				AA25F	Cerebral Degenerations or Miscellaneous Disorders of Nervous System, with CC Score 5-7	#NULL!	Cramp and spasm		2	0	0	0	0	2	0	0	1	0	0	0	0	0	0	0
1082	83	F	Non-Elective	HO	Jun2016	Jun2016	Jul2016	#NULL!	#NULL!	#NULL!		7	#NULL!	Jun2016	Benzylpenicillin Injection	26.8	1			HD24A	Non-Inflammatory Bone or Joint Disorders with Major CC	50	Fract bone fllg ins orthopae implt jnt prosthesis/bone plate		1	0	0	0	0	2	0	1	1	0	1	0	0	0	0	0
1083	62	M	Non-Elective	HO	Jan2015	Jan2015	Jan2015	#NULL!	#NULL!	#NULL!		0	#NULL!	#NULL!		#NULL!				KA06A	Non Pituitary Neoplasia and Hypoplasia with CC	32	Primary hyperparathyroidism		2	0	0	0	0	2	0	0	2	1	0	0	0	0	0	0
1084	62	M	Non-Elective	HO	#NULL!	Mar2015	Mar2015	#NULL!	#NULL!	#NULL!		3	#NULL!	#NULL!		#NULL!				KA06A	Non Pituitary Neoplasia and Hypoplasia with CC	32	Primary hyperparathyroidism		2	0	0	0	0	2	0	0	2	0	1	0	0	0	0	0
1085	62	M	Non-Elective	HO	#NULL!	Apr2015	Apr2015	#NULL!	#NULL!	#NULL!		1	#NULL!	#NULL!		#NULL!				KA06A	Non Pituitary Neoplasia and Hypoplasia with CC	32	Primary hyperparathyroidism		2	0	0	0	0	2	0	0	2	0	0	0	0	0	0	0
1086	43	F	Non-Elective	HO	Jun2015	Jun2015	Jun2015	#NULL!	#NULL!	#NULL!		0	#NULL!	#NULL!		#NULL!				HD23C	Inflammatory Spine, Joint or Connective Tissue Disorders without CC	5	Sicca syndrome [Sjögren]		2	0	0	0	0	2	0	0	1	1	0	0	0	0	0	0
1087	30	F	Non-Elective	HO	#NULL!	May2015	May2015	#NULL!	#NULL!	#NULL!		0	#NULL!	#NULL!		#NULL!				MA23Z	Lower Genital Tract Minor Procedures - Category 2	5	Haemorrhage in early pregnancy, unspecified	TRANSVAGINAL ULTRASOUND EXAMINATION OF FEMALE GENITAL TRACT	2	0	0	0	0	2	0	0	1	1	0	0	0	0	0	0
1088	67	M	Non-Elective	HO	May2017	May2017	May2017	#NULL!	#NULL!	#NULL!		0	#NULL!	#NULL!		#NULL!				HD26G	Musculoskeletal Signs or Symptoms, with CC Score 0-3	#NULL!	Pain in joint		2	0	0	0	0	2	0	0	2	1	0	0	0	0	0	0
1089	34	F	Non-Elective	HO	#NULL!	Jul2015	Jul2015	#NULL!	#NULL!	#NULL!		0	#NULL!	#NULL!		#NULL!				MA23Z	Lower Genital Tract Minor Procedures - Category 2	5	Haemorrhage in early pregnancy, unspecified	TRANSVAGINAL ULTRASOUND EXAMINATION OF FEMALE GENITAL TRACT	2	0	0	0	0	2	0	0	1	1	0	0	0	0	0	0
1090	27	F	Non-Elective	HO	Mar2017	Mar2017	Mar2017	#NULL!	#NULL!	#NULL!		0	#NULL!	#NULL!		#NULL!				MA25Z	Upper Genital Tract Minor Procedures - Category 2	5	Excessive and frequent menstruation with regular cycle	BIOPSY OF LESION OF UTERUS NEC	2	0	0	0	0	2	0	0	1	1	0	0	0	0	0	0
1091	5	F	Non-Elective	HO	Sep2016	Sep2016	Sep2016	#NULL!	#NULL!	#NULL!		0	#NULL!	#NULL!		#NULL!				PA49Z	Coagulation Disorders	5	Spontaneous ecchymoses		2	0	0	0	0	2	0	0	1	1	0	0	0	0	0	0
1092	36	F	Non-Elective	HO	May2015	May2015	May2015	#NULL!	#NULL!	#NULL!		0	#NULL!	#NULL!		#NULL!				MA23Z	Lower Genital Tract Minor Procedures - Category 2	5	Haemorrhage in early pregnancy, unspecified	TRANSVAGINAL ULTRASOUND EXAMINATION OF FEMALE GENITAL TRACT	2	0	0	0	0	2	0	0	1	1	0	0	0	0	0	0
1093	67	M	Non-Elective	HO	Mar2017	Mar2017	Mar2017	#NULL!	#NULL!	#NULL!		5	#NULL!	Mar2017	Ciprofloxacin	32.05	1			GC15B	Non-Malignant Liver Disorders with Severe CCs	41	Hepatic failure, unspecified	PARACENTESIS ABDOMINIS FOR ASCITES	1	0	0	0	0	2	0	1	2	0	1	0	0	0	0	0
1094	36	F	Non-Elective	HO	#NULL!	Jul2015	Jul2015	#NULL!	#NULL!	#NULL!		0	#NULL!	#NULL!		#NULL!				MA23Z	Lower Genital Tract Minor Procedures - Category 2	5	Haemorrhage in early pregnancy, unspecified	TRANSVAGINAL ULTRASOUND EXAMINATION OF FEMALE GENITAL TRACT	2	0	0	0	0	2	0	0	1	1	0	0	0	0	0	0
1095	88	F	Non-Elective	HO	Sep2015	Sep2015	Nov2015	#NULL!	#NULL!	#NULL!		85	#NULL!	Oct2015	Gentamicin Injection	1018.88				HD23C	Inflammatory Spine, Joint or Connective Tissue Disorders without CC	5	Pseudarthrosis after fusion or arthrodesis		0	0	0	0	0	2	0	0	1	0	1	0	0	0	0	0
1096	48	M	Non-Elective	HO	Feb2016	Feb2016	Feb2016	#NULL!	#NULL!	#NULL!		0	#NULL!	#NULL!		#NULL!				WA11X	Poisoning, Toxic, Environmental and Unspecified Effects with Intermediate CC	5	Poisoning: Other opioids		2	0	0	0	0	2	0	0	2	1	0	0	0	0	0	0
1097	49	M	Non-Elective	HO	Nov2016	Nov2016	Nov2016	#NULL!	#NULL!	#NULL!		0	#NULL!	#NULL!		#NULL!				WA11X	Poisoning, Toxic, Environmental and Unspecified Effects with Intermediate CC	5	Poisoning: Other opioids		2	0	0	0	0	2	0	0	2	1	0	0	0	0	0	0
1098	48	M	Non-Elective	HO	Feb2016	Feb2016	Feb2016	#NULL!	#NULL!	#NULL!		1	#NULL!	#NULL!		#NULL!				WA11X	Poisoning, Toxic, Environmental and Unspecified Effects with Intermediate CC	5	Poisoning: Other opioids		2	0	0	0	0	2	0	0	2	0	0	0	0	0	0	0
1099	24	F	Non-Elective	HO	#NULL!	Apr2017	Apr2017	#NULL!	#NULL!	#NULL!		0	#NULL!	#NULL!		#NULL!				FZ38P	Gastrointestinal Bleed without Interventions, with CC Score 0-4	#NULL!	Haematemesis		2	0	0	0	0	2	0	0	1	1	0	0	0	0	0	0
1100	80	M	Non-Elective	HO	Jun2016	Jun2016	Jun2016	#NULL!	#NULL!	#NULL!		0	#NULL!	Jun2016	Teicoplanin Injection	6.03333	1			JD03B	Intermediate Skin Disorders category 2 with Intermediate CC	14	Cellulitis of other parts of limb		1	0	0	0	0	2	0	1	2	1	0	0	0	0	0	0
1101	20	F	Non-Elective	HO	Aug2015	Aug2015	Aug2015	#NULL!	#NULL!	#NULL!		2	#NULL!	#NULL!		#NULL!				NZ19Z	Ante-natal Major Disorders	#NULL!	Diseases digestive system compl pregnancy childbirth puerp		2	0	0	0	0	2	0	0	1	0	0	0	0	0	0	0
1102	26	F	Non-Elective	HO	#NULL!	Jun2015	Jun2015	#NULL!	#NULL!	#NULL!		0	#NULL!	#NULL!		#NULL!				MA23Z	Lower Genital Tract Minor Procedures - Category 2	5	Spontaneous abortion	TRANSVAGINAL ULTRASOUND EXAMINATION OF FEMALE GENITAL TRACT	2	0	0	0	0	2	0	0	1	1	0	0	0	0	0	0
1103	26	F	Non-Elective	HO	#NULL!	Jun2015	Jun2015	#NULL!	#NULL!	#NULL!		0	#NULL!	#NULL!		#NULL!				MA23Z	Lower Genital Tract Minor Procedures - Category 2	5	Spontaneous abortion	TRANSVAGINAL ULTRASOUND EXAMINATION OF FEMALE GENITAL TRACT	2	0	0	0	0	2	0	0	1	1	0	0	0	0	0	0
1104	78	M	Non-Elective	HO	Jul2015	Jul2015	Jul2015	#NULL!	#NULL!	#NULL!		0	#NULL!	Jul2015	Ciprofloxacin	5.83333	1			LB28A	Non-Malignant Prostate Disorders with CC	12	Acute prostatitis		1	0	0	0	0	2	0	1	2	1	0	0	0	0	0	0
1105	78	M	Non-Elective	HO	Aug2015	Aug2015	Aug2015	#NULL!	#NULL!	#NULL!		1	#NULL!	Aug2015	Ciprofloxacin	9.06667	1			LB28A	Non-Malignant Prostate Disorders with CC	12	Acute prostatitis		1	0	0	0	0	2	0	1	2	0	0	0	0	0	0	0
1106	78	M	Non-Elective	HO	Jul2015	Jul2015	Jul2015	#NULL!	#NULL!	#NULL!		10	#NULL!	Jul2015	Flucloxacillin Injection	1.3	1			JD03B	Intermediate Skin Disorders category 2 with Intermediate CC	14	Cellulitis of other parts of limb		1	0	0	0	0	2	0	1	2	0	1	0	0	0	0	0
1107	78	M	Non-Elective	HO	May2015	May2015	May2015	#NULL!	#NULL!	#NULL!		1	#NULL!	May2015	Co-Amoxiclav Injection	3.98333	1			JD03B	Intermediate Skin Disorders category 2 with Intermediate CC	14	Cellulitis of other parts of limb		1	0	0	0	0	2	0	1	2	0	0	0	0	0	0	0
1108	21	F	Non-Elective	HO	#NULL!	Apr2015	Apr2015	#NULL!	#NULL!	#NULL!		0	#NULL!	#NULL!		#NULL!				MA23Z	Lower Genital Tract Minor Procedures - Category 2	5	Spontaneous abortion	TRANSVAGINAL ULTRASOUND EXAMINATION OF FEMALE GENITAL TRACT	2	0	0	0	0	2	0	0	1	1	0	0	0	0	0	0
1109	79	M	Non-Elective	HO	Jan2016	Jan2016	Feb2016	#NULL!	#NULL!	#NULL!		14	#NULL!	Jan2016	Benzylpenicillin Injection	4.11667	1			GB01A	Very Major Endoscopic or Percutaneous, Hepatobiliary or Pancreatic Procedures, with Major CC	66	Acute cholecystitis	PERCUTANEOUS DRAINAGE OF GALL BLADDER	1	0	0	0	0	2	0	1	2	0	1	0	0	0	0	0
1110	78	F	Non-Elective	HO	Mar2015	Mar2015	Mar2015	#NULL!	#NULL!	#NULL!		1	#NULL!	#NULL!		#NULL!				WA11X	Poisoning, Toxic, Environmental and Unspecified Effects with Intermediate CC	5	Poisoning: Anticoagulants		2	0	0	0	0	2	0	0	1	0	0	0	0	0	0	0
1111	24	F	Non-Elective	HO	#NULL!	Feb2015	Feb2015	#NULL!	#NULL!	#NULL!		0	#NULL!	#NULL!		#NULL!				MA23Z	Lower Genital Tract Minor Procedures - Category 2	5	Haemorrhage in early pregnancy, unspecified	TRANSVAGINAL ULTRASOUND EXAMINATION OF FEMALE GENITAL TRACT	2	0	0	0	0	2	0	0	1	1	0	0	0	0	0	0
1112	24	F	Non-Elective	HO	#NULL!	Mar2015	Mar2015	#NULL!	#NULL!	#NULL!		0	#NULL!	#NULL!		#NULL!				MA23Z	Lower Genital Tract Minor Procedures - Category 2	5	Haemorrhage in early pregnancy, unspecified	TRANSVAGINAL ULTRASOUND EXAMINATION OF FEMALE GENITAL TRACT	2	0	0	0	0	2	0	0	1	1	0	0	0	0	0	0
1113	78	M	Non-Elective	HO	Sep2015	Sep2015	Sep2015	#NULL!	#NULL!	#NULL!		0	#NULL!	#NULL!		#NULL!				JD03B	Intermediate Skin Disorders category 2 with Intermediate CC	14	Cellulitis of other parts of limb		2	0	0	0	0	2	0	0	2	1	0	0	0	0	0	0
1114	19	M	Non-Elective	HO	May2016	May2016	May2016	#NULL!	#NULL!	#NULL!		0	#NULL!	#NULL!		#NULL!				WA11X	Poisoning, Toxic, Environmental and Unspecified Effects with Intermediate CC	5	Poisoning: Other opioids		2	0	0	0	0	2	0	0	2	1	0	0	0	0	0	0
1115	19	M	Non-Elective	HO	Jul2016	Jul2016	Jul2016	#NULL!	#NULL!	#NULL!		0	#NULL!	#NULL!		#NULL!				WA11X	Poisoning, Toxic, Environmental and Unspecified Effects with Intermediate CC	5	Poisoning: Other opioids		2	0	0	0	0	2	0	0	2	1	0	0	0	0	0	0
1116	78	M	Non-Elective	HO	Nov2015	Nov2015	Nov2015	#NULL!	#NULL!	#NULL!		0	#NULL!	#NULL!		#NULL!				HA81A	Sprains, Strains, or Minor Open Wounds with Major CC	34	Other superficial injuries of forearm		2	0	0	0	0	2	0	0	2	1	0	0	0	0	0	0
1117	78	F	Non-Elective	HO	Jun2016	Jun2016	Jun2016	#NULL!	#NULL!	#NULL!		0	#NULL!	#NULL!		#NULL!				JD03B	Intermediate Skin Disorders category 2 with Intermediate CC	14	Cellulitis of other parts of limb		2	0	0	0	0	2	0	0	1	1	0	0	0	0	0	0
1118	28	M	Non-Elective	HO	Mar2016	Mar2016	Mar2016	#NULL!	#NULL!	#NULL!		0	#NULL!	#NULL!		#NULL!				WA11X	Poisoning, Toxic, Environmental and Unspecified Effects with Intermediate CC	5	Poisoning: Other opioids		2	0	0	0	0	2	0	0	2	1	0	0	0	0	0	0
1119	94	F	Non-Elective	HO	Apr2017	Apr2017	May2017	#NULL!	#NULL!	#NULL!		12	#NULL!	Apr2017	Piperacillin & Tazobactam Injection	10.4	1			LA04Q	Kidney or Urinary Tract Infections, without Interventions, with CC Score 4-7	#NULL!	Urinary tract infection, site not specified	COMPUTED TOMOGRAPHY OF HEAD	1	0	0	0	0	2	0	1	1	0	1	0	0	0	0	0
1120	93	F	Non-Elective	HO	Oct2015	Oct2015	Nov2015	#NULL!	#NULL!	#NULL!		13	#NULL!	#NULL!		#NULL!				CZ08V	Minor Ear Procedures 19 years and over with CC	16	Open wound of other parts of head	SUCTION CLEARANCE OF MIDDLE EAR	2	0	0	0	0	2	0	0	1	0	1	0	0	0	0	0
1121	26	F	Non-Elective	HO	#NULL!	Jan2015	Jan2015	#NULL!	#NULL!	#NULL!		0	#NULL!	#NULL!		#NULL!				MA23Z	Lower Genital Tract Minor Procedures - Category 2	5	Spontaneous abortion	TRANSVAGINAL ULTRASOUND EXAMINATION OF FEMALE GENITAL TRACT	2	0	0	0	0	2	0	0	1	1	0	0	0	0	0	0
1122	27	F	Non-Elective	HO	#NULL!	Jun2015	Jun2015	#NULL!	#NULL!	#NULL!		0	#NULL!	#NULL!		#NULL!				MA23Z	Lower Genital Tract Minor Procedures - Category 2	5	Spontaneous abortion	TRANSVAGINAL ULTRASOUND EXAMINATION OF FEMALE GENITAL TRACT	2	0	0	0	0	2	0	0	1	1	0	0	0	0	0	0
1123	57	F	Non-Elective	HO	Apr2016	Apr2016	Apr2016	#NULL!	#NULL!	#NULL!		3	#NULL!	Apr2016	Clindamycin Injection	3.11667	1			HB55B	Minor Hand Procedures for Non-Trauma category 2 with CC	5	Polyarthritis, unspecified	ASPIRATION OF JOINT	1	0	0	0	0	2	0	1	1	0	1	0	0	0	0	0
1124	28	M	Non-Elective	HO	Jun2015	Jun2015	Jun2015	#NULL!	#NULL!	#NULL!		0	#NULL!	#NULL!		#NULL!				WA11X	Poisoning, Toxic, Environmental and Unspecified Effects with Intermediate CC	5	Poisoning: Other opioids		2	0	0	0	0	2	0	0	2	1	0	0	0	0	0	0
1125	28	F	Non-Elective	HO	Oct2016	Oct2016	Oct2016	#NULL!	#NULL!	#NULL!		1	#NULL!	#NULL!		#NULL!				MA23Z	Lower Genital Tract Minor Procedures - Category 2	5	Spontaneous abortion	TRANSVAGINAL ULTRASOUND EXAMINATION OF FEMALE GENITAL TRACT	2	0	0	0	0	2	0	0	1	0	0	0	0	0	0	0
1126	68	F	Non-Elective	HO	Jun2016	Jun2016	Jun2016	#NULL!	#NULL!	#NULL!		1	#NULL!	Jun2016	Flucloxacillin Injection	3.13333	1			JD03B	Intermediate Skin Disorders category 2 with Intermediate CC	14	Cellulitis of other parts of limb		1	0	0	0	0	2	0	1	1	0	0	0	0	0	0	0
1127	68	F	Non-Elective	HO	Jun2016	Jun2016	Jun2016	#NULL!	#NULL!	#NULL!		11	#NULL!	Jun2016	Flucloxacillin Injection	1.35	1			JD03B	Intermediate Skin Disorders category 2 with Intermediate CC	14	Cellulitis of other parts of limb		1	0	0	0	0	2	0	1	1	0	1	0	0	0	0	0
1128	69	F	Non-Elective	HO	Jan2017	Jan2017	Feb2017	#NULL!	#NULL!	#NULL!		13	#NULL!	#NULL!		#NULL!				HC20B	Vertebral Column Injury without Procedure with CC	51	Fracture of thoracic vertebra		2	0	0	0	0	2	0	0	1	0	1	0	0	0	0	0
1129	28	M	Non-Elective	HO	Jun2016	Jun2016	Jun2016	#NULL!	#NULL!	#NULL!		1	#NULL!	#NULL!		#NULL!				WA11X	Poisoning, Toxic, Environmental and Unspecified Effects with Intermediate CC	5	Poisoning: Other opioids		2	0	0	0	0	2	0	0	2	0	0	0	0	0	0	0
1130	27	F	Non-Elective	HO	Feb2015	Feb2015	Feb2015	#NULL!	#NULL!	#NULL!		0	#NULL!	#NULL!		#NULL!				NZ05C	Ante-natal or Post-natal Investigation age between 16 and 40 years with length of stay 0 days	#NULL!	Diseases digestive system compl pregnancy childbirth puerp		2	0	0	0	0	2	0	0	1	1	0	0	0	0	0	0
1131	27	F	Non-Elective	HI	#NULL!	Mar2015	Mar2015	#NULL!	#NULL!	#NULL!		0	#NULL!	#NULL!		#NULL!				MA23Z	Lower Genital Tract Minor Procedures - Category 2	5	Spontaneous abortion	TRANSVAGINAL ULTRASOUND EXAMINATION OF FEMALE GENITAL TRACT	2	0	0	0	0	2	0	0	1	1	0	0	0	0	0	0
1132	28	M	Non-Elective	HO	Aug2015	Aug2015	Aug2015	#NULL!	#NULL!	#NULL!		0	#NULL!	#NULL!		#NULL!				WA11Y	Poisoning, Toxic, Environmental and Unspecified Effects without CC	5	Poisoning: Other synthetic narcotics		2	0	0	0	0	2	0	0	2	1	0	0	0	0	0	0
1133	29	F	Non-Elective	HO	Sep2016	Sep2016	Sep2016	#NULL!	#NULL!	#NULL!		1	#NULL!	#NULL!		#NULL!				WA11Y	Poisoning, Toxic, Environmental and Unspecified Effects without CC	5	Poisoning: Other opioids		2	0	0	0	0	2	0	0	1	0	0	0	0	0	0	0
1134	26	F	Non-Elective	HO	Feb2015	Feb2015	Feb2015	#NULL!	#NULL!	#NULL!		0	#NULL!	#NULL!		#NULL!				WA11Y	Poisoning, Toxic, Environmental and Unspecified Effects without CC	5	Poisoning: Other synthetic narcotics		2	0	0	0	0	2	0	0	1	1	0	0	0	0	0	0
1135	49	M	Non-Elective	HO	Jul2015	Jul2015	Jul2015	#NULL!	#NULL!	#NULL!		1	#NULL!	#NULL!		#NULL!				WA11X	Poisoning, Toxic, Environmental and Unspecified Effects with Intermediate CC	5	Poisoning: Other opioids		2	0	0	0	0	2	0	0	2	0	0	0	0	0	0	0
1136	44	M	Non-Elective	HO	Jan2015	Jan2015	Jan2015	#NULL!	#NULL!	#NULL!		0	#NULL!	#NULL!		#NULL!				WA11Y	Poisoning, Toxic, Environmental and Unspecified Effects without CC	5	Poisoning: Benzodiazepines		2	0	0	0	0	2	0	0	2	1	0	0	0	0	0	0
1137	34	M	Non-Elective	HO	Jul2015	Jul2015	Jul2015	#NULL!	#NULL!	#NULL!		1	#NULL!	#NULL!		#NULL!				WA11X	Poisoning, Toxic, Environmental and Unspecified Effects with Intermediate CC	5	Poisoning: Benzodiazepines		2	0	0	0	0	2	0	0	2	0	0	0	0	0	0	0
1138	34	M	Non-Elective	HO	Sep2015	Sep2015	Sep2015	#NULL!	#NULL!	#NULL!		0	#NULL!	#NULL!		#NULL!				WA11X	Poisoning, Toxic, Environmental and Unspecified Effects with Intermediate CC	5	Poisoning: Benzodiazepines		2	0	0	0	0	2	0	0	2	1	0	0	0	0	0	0
1139	73	M	Non-Elective	HO	Jun2016	Jun2016	Jun2016	#NULL!	#NULL!	#NULL!		0	#NULL!	#NULL!		#NULL!				FZ39F	Hernia Disorders with length of stay 1 day or less	5	Incisional hernia without obstruction or gangrene		2	0	0	0	0	2	0	0	2	1	0	0	0	0	0	0
1140	44	M	Non-Elective	HO	Dec2015	Dec2015	Dec2015	#NULL!	#NULL!	#NULL!		1	#NULL!	#NULL!		#NULL!				WA11X	Poisoning, Toxic, Environmental and Unspecified Effects with Intermediate CC	5	Poisoning: Heroin		2	0	0	0	0	2	0	0	2	0	0	0	0	0	0	0
1141	44	M	Non-Elective	HO	Jan2016	Jan2016	Jan2016	#NULL!	#NULL!	#NULL!		0	#NULL!	#NULL!		#NULL!				WA11Y	Poisoning, Toxic, Environmental and Unspecified Effects without CC	5	Poisoning: Heroin		2	0	0	0	0	2	0	0	2	1	0	0	0	0	0	0
1142	85	F	Non-Elective	HO	Jun2015	Jun2015	Jun2015	Jun2015	1	18.6	CommAqAKI	11	144	Jun2015	Piperacillin & Tazobactam Injection	2.06667	1			HB55B	Minor Hand Procedures for Non-Trauma category 2 with CC	5	Gout, unspecified	ASPIRATION OF JOINT	1	0	0	1	0	2	1	1	1	0	1	1	1	1	0	0
1143	85	F	Non-Elective	HO	Nov2015	Nov2015	Nov2015	#NULL!	#NULL!	#NULL!		2	#NULL!	#NULL!		#NULL!				HA81A	Sprains, Strains, or Minor Open Wounds with Major CC	34	Superficial injury of hip and thigh, unspecified		2	1	0	0	0	2	0	0	1	0	0	0	0	0	0	0
1144	84	F	Non-Elective	HO	Sep2015	Sep2015	Sep2015	#NULL!	#NULL!	#NULL!		3	#NULL!	#NULL!		#NULL!				WA11X	Poisoning, Toxic, Environmental and Unspecified Effects with Intermediate CC	5	Poisoning: Other opioids		2	0	0	0	0	2	0	0	1	0	1	0	0	0	0	0
1145	84	F	Non-Elective	HO	Feb2016	Feb2016	Feb2016	#NULL!	#NULL!	#NULL!		0	#NULL!	Feb2016	Flucloxacillin Injection	3.75	1			JD03B	Intermediate Skin Disorders category 2 with Intermediate CC	14	Cellulitis of other parts of limb		1	0	0	0	0	2	0	1	1	1	0	0	0	0	0	0
1146	65	M	Non-Elective	HO	Feb2015	Feb2015	Feb2015	#NULL!	#NULL!	#NULL!		7	#NULL!	Feb2015	Piperacillin & Tazobactam Injection	19.1833	1			JD03B	Intermediate Skin Disorders category 2 with Intermediate CC	14	Cellulitis of other parts of limb		1	0	0	0	0	2	0	1	2	0	1	0	0	0	0	0
1147	60	M	Non-Elective	HO	Feb2016	Feb2016	Feb2016	#NULL!	#NULL!	#NULL!		0	#NULL!	#NULL!		#NULL!				JD03B	Intermediate Skin Disorders category 2 with Intermediate CC	14	Cellulitis of other parts of limb		2	0	0	0	0	2	0	0	2	1	0	0	0	0	0	0
1148	43	M	Non-Elective	HO	Dec2015	Dec2015	Dec2015	#NULL!	#NULL!	#NULL!		17	#NULL!	Dec2015	Flucloxacillin Injection	253.833				HC20B	Vertebral Column Injury without Procedure with CC	51	Fracture of lumbar vertebra		0	0	0	0	0	2	0	0	2	0	1	0	0	0	0	0
1149	46	F	Non-Elective	HO	Jan2016	Jan2016	Jan2016	#NULL!	#NULL!	#NULL!		1	#NULL!	#NULL!		#NULL!				WA11X	Poisoning, Toxic, Environmental and Unspecified Effects with Intermediate CC	5	Poisoning: Other opioids		2	0	0	0	0	2	0	0	1	0	0	0	0	0	0	0
1150	77	M	Non-Elective	HO	Aug2015	Aug2015	Aug2015	#NULL!	#NULL!	#NULL!		0	#NULL!	Aug2015	Flucloxacillin Injection	3.36667	1			JD03B	Intermediate Skin Disorders category 2 with Intermediate CC	14	Cellulitis of other parts of limb		1	0	0	0	0	2	0	1	2	1	0	0	0	0	0	0
1151	43	M	Non-Elective	HO	Sep2016	Sep2016	Sep2016	#NULL!	#NULL!	#NULL!		1	#NULL!	#NULL!		#NULL!				WA11X	Poisoning, Toxic, Environmental and Unspecified Effects with Intermediate CC	5	Poisoning: Other synthetic narcotics		2	0	0	0	0	2	0	0	2	0	0	0	0	0	0	0
1152	84	M	Non-Elective	HO	Aug2015	Aug2015	Aug2015	#NULL!	#NULL!	#NULL!		0	#NULL!	#NULL!		#NULL!			Y	HD40A	Malignancy of Bone and Connective Tissue with Major CC	42	Secondary malignant neoplasm of bone and bone marrow		2	0	0	0	1	2	0	0	2	1	0	0	0	0	0	0
1153	17	F	Non-Elective	HO	#NULL!	Jul2015	Jul2015	#NULL!	#NULL!	#NULL!		0	#NULL!	#NULL!		#NULL!				MA23Z	Lower Genital Tract Minor Procedures - Category 2	5	Spontaneous abortion	TRANSVAGINAL ULTRASOUND EXAMINATION OF FEMALE GENITAL TRACT	2	0	0	0	0	2	0	0	1	1	0	0	0	0	0	0
1154	46	M	Non-Elective	HO	Aug2016	Aug2016	Aug2016	#NULL!	#NULL!	#NULL!		0	#NULL!	#NULL!		#NULL!				WA11X	Poisoning, Toxic, Environmental and Unspecified Effects with Intermediate CC	5	Poisoning: Benzodiazepines		2	0	0	0	0	2	0	0	2	1	0	0	0	0	0	0
1155	79	F	Non-Elective	HO	Mar2017	Mar2017	Mar2017	#NULL!	#NULL!	#NULL!		0	#NULL!	#NULL!		#NULL!				WA11X	Poisoning, Toxic, Environmental and Unspecified Effects with Intermediate CC	5	Poisoning by insulin & oral hypoglycaemic [antidiabet] drugs		2	0	0	0	0	2	0	0	1	1	0	0	0	0	0	0
1156	27	M	Non-Elective	HO	Dec2016	Dec2016	Dec2016	#NULL!	#NULL!	#NULL!		0	#NULL!	#NULL!		#NULL!				WA11X	Poisoning, Toxic, Environmental and Unspecified Effects with Intermediate CC	5	Poisoning: Other opioids		2	0	0	0	0	2	0	0	2	1	0	0	0	0	0	0
1157	32	F	Non-Elective	HO	Sep2016	Sep2016	Sep2016	#NULL!	#NULL!	#NULL!		0	#NULL!	#NULL!		#NULL!				NZ19Z	Ante-natal Major Disorders	#NULL!	Unspecified infection of urinary tract in pregnancy		2	0	0	0	0	2	0	0	1	1	0	0	0	0	0	0
1158	0	M	Non-Elective	HO	Apr2016	Apr2016	Apr2016	#NULL!	#NULL!	#NULL!		1	#NULL!	#NULL!		#NULL!				PA01B	Nervous System Disorders without CC	5	Other and unspecified abnormal involuntary movements		2	0	0	0	0	2	0	0	2	0	0	0	0	0	0	0
1159	21	M	Non-Elective	HO	Jan2017	Jan2017	Jan2017	#NULL!	#NULL!	#NULL!		5	#NULL!	Jan2017	Vancomycin Injection	44.1	1			WA05Q	Pyrexia of Unknown Origin with length of stay 5 days or more with CC	18	Fever, unspecified		1	0	0	0	0	2	0	1	2	0	1	0	0	0	0	0
1160	44	F	Non-Elective	HO	Feb2016	Feb2016	Feb2016	#NULL!	#NULL!	#NULL!		0	#NULL!	#NULL!		#NULL!				NZ19Z	Ante-natal Major Disorders	#NULL!	Unspecified infection of urinary tract in pregnancy		2	0	0	0	0	2	0	0	1	1	0	0	0	0	0	0
1161	10	F	Non-Elective	HO	Jul2016	Jul2016	Jul2016	#NULL!	#NULL!	#NULL!		0	#NULL!	#NULL!		#NULL!				PA35B	Skin Disorders without CC	5	Prurigo nodularis		2	0	0	0	0	2	0	0	1	1	0	0	0	0	0	0
1162	7	F	Non-Elective	HO	Jul2016	Jul2016	Jul2016	#NULL!	#NULL!	#NULL!		0	#NULL!	#NULL!		#NULL!				PA35B	Skin Disorders without CC	5	Prurigo nodularis		2	0	0	0	0	2	0	0	1	1	0	0	0	0	0	0
1163	5	F	Non-Elective	HO	Jul2016	Jul2016	Jul2016	#NULL!	#NULL!	#NULL!		0	#NULL!	#NULL!		#NULL!				PA35B	Skin Disorders without CC	5	Prurigo nodularis		2	0	0	0	0	2	0	0	1	1	0	0	0	0	0	0
1164	19	M	Non-Elective	HO	Apr2016	Apr2016	Apr2016	#NULL!	#NULL!	#NULL!		1	#NULL!	#NULL!		#NULL!				KB02E	Diabetes with Hyperglycaemic Disorders 69 years and under with Intermediate CC	9	Type 1 diabetes mellitus		2	0	0	0	0	2	0	0	2	0	0	0	0	0	0	0
1165	24	F	Non-Elective	HO	May2016	May2016	May2016	#NULL!	#NULL!	#NULL!		2	#NULL!	#NULL!		#NULL!				KB02E	Diabetes with Hyperglycaemic Disorders 69 years and under with Intermediate CC	9	Type 1 diabetes mellitus		2	0	0	0	0	2	0	0	1	0	0	0	0	0	0	0
1166	0	M	Non-Elective	HO	Aug2016	Aug2016	Aug2016	#NULL!	#NULL!	#NULL!		0	#NULL!	#NULL!		#NULL!				PA49Z	Coagulation Disorders	5	Spontaneous ecchymoses		2	0	0	0	0	2	0	0	2	1	0	0	0	0	0	0
1167	19	F	Non-Elective	HO	Jul2016	Jul2016	Jul2016	#NULL!	#NULL!	#NULL!		0	#NULL!	#NULL!		#NULL!				WA11Y	Poisoning, Toxic, Environmental and Unspecified Effects without CC	5	Poisoning: Other antiepileptic and sedative-hypnotic drugs		2	0	0	0	0	2	0	0	1	1	0	0	0	0	0	0
1168	59	F	Non-Elective	HO	Jan2016	Jan2016	Feb2016	#NULL!	#NULL!	#NULL!		43	#NULL!	#NULL!		#NULL!				HA81A	Sprains, Strains, or Minor Open Wounds with Major CC	34	Injury of muscle(s) and tendon(s) of rotator cuff shoulder		2	1	0	0	0	2	0	0	1	0	1	0	0	0	0	0
1169	32	M	Non-Elective	HO	#NULL!	Nov2016	Nov2016	#NULL!	#NULL!	#NULL!		0	#NULL!	#NULL!		#NULL!				QZ17C	Non-Surgical Peripheral Vascular Disease without CC	8	Phlebitis and thrombophlebitis of other sites		2	0	0	0	0	2	0	0	2	1	0	0	0	0	0	0
1170	24	F	Non-Elective	HO	Feb2017	Feb2017	Feb2017	#NULL!	#NULL!	#NULL!		0	#NULL!	#NULL!		#NULL!				NZ19Z	Ante-natal Major Disorders	#NULL!	Infections of the genital tract in pregnancy		2	0	0	0	0	2	0	0	1	1	0	0	0	0	0	0
1171	58	M	Non-Elective	HO	Mar2015	Mar2015	Mar2015	#NULL!	#NULL!	#NULL!		2	#NULL!	Mar2015	Amoxicillin Injection	1.05	1			KB02E	Diabetes with Hyperglycaemic Disorders 69 years and under with Intermediate CC	9	Type 1 diabetes mellitus		1	0	0	0	0	2	0	1	2	0	0	0	0	0	0	0
1172	60	M	Non-Elective	HO	Apr2017	Apr2017	Apr2017	#NULL!	#NULL!	#NULL!		0	#NULL!	#NULL!		#NULL!				HD23J	Inflammatory, Spine, Joint or Connective Tissue Disorders, with CC Score 0-2	#NULL!	Gout, unspecified		2	0	0	0	0	2	0	0	2	1	0	0	0	0	0	0
1173	22	F	Non-Elective	HO	Apr2015	Apr2015	Apr2015	#NULL!	#NULL!	#NULL!		1	#NULL!	Apr2015	Co-Amoxiclav Injection	2.18333	1			MA23Z	Lower Genital Tract Minor Procedures - Category 2	5	Medical abortion	TRANSVAGINAL ULTRASOUND EXAMINATION OF FEMALE GENITAL TRACT	1	0	0	0	0	2	0	1	1	0	0	0	0	0	0	0
1174	42	F	Non-Elective	HO	#NULL!	Apr2015	Apr2015	#NULL!	#NULL!	#NULL!		0	#NULL!	#NULL!		#NULL!				MA23Z	Lower Genital Tract Minor Procedures - Category 2	5	Haemorrhage in early pregnancy, unspecified	TRANSVAGINAL ULTRASOUND EXAMINATION OF FEMALE GENITAL TRACT	2	0	0	0	0	2	0	0	1	1	0	0	0	0	0	0
1175	28	F	Non-Elective	HO	Aug2016	Aug2016	Aug2016	#NULL!	#NULL!	#NULL!		0	#NULL!	#NULL!		#NULL!				NZ19Z	Ante-natal Major Disorders	#NULL!	Abnorm biochemical finding on antenatal screen of mother		2	0	0	0	0	2	0	0	1	1	0	0	0	0	0	0
1176	35	F	Non-Elective	HO	#NULL!	Aug2016	Aug2016	#NULL!	#NULL!	#NULL!		0	#NULL!	#NULL!		#NULL!				NZ19Z	Ante-natal Major Disorders	#NULL!	Abnorm biochemical finding on antenatal screen of mother	BLOOD WITHDRAWAL, OTHER SPECIFIED	2	0	0	0	0	2	0	0	1	1	0	0	0	0	0	0
1177	26	F	Non-Elective	HO	#NULL!	Jul2015	Jul2015	#NULL!	#NULL!	#NULL!		7	#NULL!	#NULL!		#NULL!				KA06A	Non Pituitary Neoplasia and Hypoplasia with CC	32	Hyperparathyroidism, unspecified		2	0	0	0	0	2	0	0	1	0	1	0	0	0	0	0
1178	61	M	Non-Elective	HO	Feb2016	Feb2016	Feb2016	#NULL!	#NULL!	#NULL!		1	#NULL!	#NULL!		#NULL!				WA11X	Poisoning, Toxic, Environmental and Unspecified Effects with Intermediate CC	5	Poisoning: 4-Aminophenol derivatives		2	0	0	0	0	2	0	0	2	0	0	0	0	0	0	0
1179	31	F	Non-Elective	HO	Aug2016	Aug2016	Aug2016	#NULL!	#NULL!	#NULL!		4	#NULL!	#NULL!		#NULL!				WA11X	Poisoning, Toxic, Environmental and Unspecified Effects with Intermediate CC	5	Poisoning: 4-Aminophenol derivatives		2	0	0	0	0	2	0	0	1	0	1	0	0	0	0	0
1180	20	F	Non-Elective	HO	Feb2017	Feb2017	Feb2017	#NULL!	#NULL!	#NULL!		0	#NULL!	#NULL!		#NULL!				WA11Y	Poisoning, Toxic, Environmental and Unspecified Effects without CC	5	Poisoning: 4-Aminophenol derivatives		2	0	0	0	0	2	0	0	1	1	0	0	0	0	0	0
1181	19	F	Non-Elective	HO	Mar2015	Mar2015	Mar2015	#NULL!	#NULL!	#NULL!		0	#NULL!	#NULL!		#NULL!				WA11X	Poisoning, Toxic, Environmental and Unspecified Effects with Intermediate CC	5	Poisoning: 4-Aminophenol derivatives		2	0	0	0	0	2	0	0	1	1	0	0	0	0	0	0
1182	30	F	Non-Elective	HO	Feb2015	Feb2015	Feb2015	#NULL!	#NULL!	#NULL!		3	#NULL!	#NULL!		#NULL!				WA11X	Poisoning, Toxic, Environmental and Unspecified Effects with Intermediate CC	5	Poisoning: 4-Aminophenol derivatives		2	0	0	0	0	2	0	0	1	0	1	0	0	0	0	0
1183	80	M	Non-Elective	HO	Apr2017	Apr2017	Apr2017	#NULL!	#NULL!	#NULL!		1	#NULL!	#NULL!		#NULL!				EB14C	Other Acquired Cardiac Conditions with CC Score 6-8	#NULL!	Hypotension due to drugs		2	0	0	0	0	2	0	0	2	0	0	0	0	0	0	0
1184	19	F	Non-Elective	HO	Sep2015	Sep2015	Sep2015	#NULL!	#NULL!	#NULL!		1	#NULL!	#NULL!		#NULL!				WA11X	Poisoning, Toxic, Environmental and Unspecified Effects with Intermediate CC	5	Poisoning: 4-Aminophenol derivatives		2	0	0	0	0	2	0	0	1	0	0	0	0	0	0	0
1185	20	F	Non-Elective	HO	Feb2017	Feb2017	Feb2017	#NULL!	#NULL!	#NULL!		0	#NULL!	Feb2017	Co-Trimoxazole	5.3	1			HC27C	Degenerative Spinal Conditions without CC	8	Cervicalgia		1	0	0	0	0	2	0	1	1	1	0	0	0	0	0	0
1186	20	F	Non-Elective	HO	Mar2017	Mar2017	Mar2017	#NULL!	#NULL!	#NULL!		1	#NULL!	#NULL!		#NULL!				WA11X	Poisoning, Toxic, Environmental and Unspecified Effects with Intermediate CC	5	Poisoning: 4-Aminophenol derivatives		2	0	0	0	0	2	0	0	1	0	0	0	0	0	0	0
1187	19	F	Non-Elective	HO	#NULL!	Oct2015	Oct2015	#NULL!	#NULL!	#NULL!		0	#NULL!	#NULL!		#NULL!				NZ19Z	Ante-natal Major Disorders	#NULL!	Abnormal ultrasonic finding on antenatal screening of mother	BLOOD WITHDRAWAL, OTHER SPECIFIED	2	0	0	0	0	2	0	0	1	1	0	0	0	0	0	0
1188	35	F	Non-Elective	HO	Dec2016	Dec2016	Dec2016	#NULL!	#NULL!	#NULL!		1	#NULL!	#NULL!		#NULL!				WA11Y	Poisoning, Toxic, Environmental and Unspecified Effects without CC	5	Poisoning: 4-Aminophenol derivatives		2	0	0	0	0	2	0	0	1	0	0	0	0	0	0	0
1189	35	F	Non-Elective	HO	Jan2017	Jan2017	Jan2017	#NULL!	#NULL!	#NULL!		1	#NULL!	#NULL!		#NULL!				WA11X	Poisoning, Toxic, Environmental and Unspecified Effects with Intermediate CC	5	Poisoning: 4-Aminophenol derivatives		2	0	0	0	0	2	0	0	1	0	0	0	0	0	0	0
1190	16	F	Non-Elective	HO	Feb2015	Feb2015	Feb2015	#NULL!	#NULL!	#NULL!		1	#NULL!	Feb2015	Co-Amoxiclav Injection	16.45	1			FZ13Z	General Abdominal - Diagnostic Procedures	5	Gastroenteritis and colitis of unspecified origin	IRRIGATION OF PERITONEAL CAVITY	1	0	0	0	0	2	0	1	1	0	0	0	0	0	0	0
1191	64	M	Non-Elective	HO	Oct2016	Oct2016	Oct2016	#NULL!	#NULL!	#NULL!		1	#NULL!	Oct2016	Co-Amoxiclav Injection	3.15	1			WA11Y	Poisoning, Toxic, Environmental and Unspecified Effects without CC	5	Poisoning: 4-Aminophenol derivatives		1	0	0	0	0	2	0	1	2	0	0	0	0	0	0	0
1192	38	F	Non-Elective	HO	Mar2015	Mar2015	Mar2015	#NULL!	#NULL!	#NULL!		0	#NULL!	#NULL!		#NULL!				WA11X	Poisoning, Toxic, Environmental and Unspecified Effects with Intermediate CC	5	Poisoning: Thyroid hormones and substitutes		2	0	0	0	0	2	0	0	1	1	0	0	0	0	0	0
1193	47	M	Non-Elective	HO	Feb2016	Feb2016	Feb2016	#NULL!	#NULL!	#NULL!		2	#NULL!	#NULL!		#NULL!				WA11X	Poisoning, Toxic, Environmental and Unspecified Effects with Intermediate CC	5	Poisoning: 4-Aminophenol derivatives		2	0	0	0	0	2	0	0	2	0	0	0	0	0	0	0
1194	25	F	Non-Elective	HO	Mar2015	Mar2015	Mar2015	#NULL!	#NULL!	#NULL!		1	#NULL!	#NULL!		#NULL!				WA11X	Poisoning, Toxic, Environmental and Unspecified Effects with Intermediate CC	5	Poisoning: 4-Aminophenol derivatives		2	0	0	0	0	2	0	0	1	0	0	0	0	0	0	0
1195	77	M	Non-Elective	TG	#NULL!	Apr2017	May2017	#NULL!	#NULL!	#NULL!		35	#NULL!	Apr2017	Co-Trimoxazole	553.75				LA08G	Chronic Kidney Disease with Interventions, with CC Score 6+	#NULL!	Recurrent and persistent haematuria	PERCUTANEOUS NEEDLE BIOPSY OF LESION OF KIDNEY	0	0	0	0	0	2	0	0	2	0	1	0	0	0	0	0
1196	43	M	Non-Elective	HO	Jun2015	Jun2015	Jun2015	#NULL!	#NULL!	#NULL!		0	#NULL!	#NULL!		#NULL!				WA11X	Poisoning, Toxic, Environmental and Unspecified Effects with Intermediate CC	5	Poisoning: 4-Aminophenol derivatives		2	0	0	0	0	2	0	0	2	1	0	0	0	0	0	0
1197	31	F	Non-Elective	HO	Sep2015	Sep2015	Sep2015	#NULL!	#NULL!	#NULL!		0	#NULL!	#NULL!		#NULL!				KB02E	Diabetes with Hyperglycaemic Disorders 69 years and under with Intermediate CC	9	Type 2 diabetes mellitus		2	0	0	0	0	2	0	0	1	1	0	0	0	0	0	0
1198	4	M	Non-Elective	HO	Sep2015	Sep2015	Sep2015	#NULL!	#NULL!	#NULL!		0	#NULL!	#NULL!		#NULL!				PA14E	Lower Respiratory Tract Disorders without Acute Bronchiolitis with length of stay 0 days	5	Unspecified acute lower respiratory infection		2	0	0	0	0	2	0	0	2	1	0	0	0	0	0	0
1199	4	F	Non-Elective	HO	Feb2015	Feb2015	Feb2015	#NULL!	#NULL!	#NULL!		0	#NULL!	#NULL!		#NULL!				PA14E	Lower Respiratory Tract Disorders without Acute Bronchiolitis with length of stay 0 days	5	Unspecified acute lower respiratory infection		2	0	0	0	0	2	0	0	1	1	0	0	0	0	0	0
1200	34	F	Non-Elective	HO	Jul2015	Jul2015	Jul2015	#NULL!	#NULL!	#NULL!		0	#NULL!	#NULL!		#NULL!				MA23Z	Lower Genital Tract Minor Procedures - Category 2	5	Spontaneous abortion	TRANSVAGINAL ULTRASOUND EXAMINATION OF FEMALE GENITAL TRACT	2	0	0	0	0	2	0	0	1	1	0	0	0	0	0	0
1201	72	F	Non-Elective	HO	#NULL!	Nov2015	Nov2015	#NULL!	#NULL!	#NULL!		0	#NULL!	Nov2015	Meropenem Injection	3.15	1			SA09D	Other Red Blood Cell Disorders with CC	19	Oth comps following infusion transfusion & therap inject		1	0	0	0	0	2	0	1	1	1	0	0	0	0	0	0
1202	24	F	Non-Elective	HO	Oct2015	Oct2015	Oct2015	#NULL!	#NULL!	#NULL!		0	#NULL!	#NULL!		#NULL!				NZ19Z	Ante-natal Major Disorders	#NULL!	Mild hyperemesis gravidarum		2	0	0	0	0	2	0	0	1	1	0	0	0	0	0	0
1203	25	F	Non-Elective	HO	Jan2017	Jan2017	Jan2017	#NULL!	#NULL!	#NULL!		0	#NULL!	#NULL!		#NULL!				NZ19Z	Ante-natal Major Disorders	#NULL!	Mild hyperemesis gravidarum		2	0	0	0	0	2	0	0	1	1	0	0	0	0	0	0
1204	31	M	Non-Elective	HO	Jul2016	Jul2016	Jul2016	#NULL!	#NULL!	#NULL!		0	#NULL!	#NULL!		#NULL!				LB40A	Urinary Tract Stone Disease with CC	6	Unspecified renal colic		2	0	0	0	0	2	0	0	2	1	0	0	0	0	0	0
1205	22	F	Non-Elective	HO	Jan2016	Jan2016	Jan2016	#NULL!	#NULL!	#NULL!		1	#NULL!	#NULL!		#NULL!				KB02E	Diabetes with Hyperglycaemic Disorders 69 years and under with Intermediate CC	9	Type 2 diabetes mellitus		2	0	0	0	0	2	0	0	1	0	0	0	0	0	0	0
1206	36	M	Non-Elective	HO	Apr2015	Apr2015	Apr2015	#NULL!	#NULL!	#NULL!		3	#NULL!	#NULL!		#NULL!				LB40A	Urinary Tract Stone Disease with CC	6	Calculus of kidney	ENDOSCOPIC INSERTION OF TUBAL PROSTHESIS INTO URETER NEC	2	0	0	0	0	2	0	0	2	0	1	0	0	0	0	0
1207	36	M	Non-Elective	HO	May2015	May2015	May2015	#NULL!	#NULL!	#NULL!		0	#NULL!	May2015	Gentamicin Injection	3.5	1			LB40A	Urinary Tract Stone Disease with CC	6	Calculus of kidney		1	0	0	0	0	2	0	1	2	1	0	0	0	0	0	0
1208	25	M	Non-Elective	HO	Aug2016	Aug2016	Aug2016	#NULL!	#NULL!	#NULL!		0	#NULL!	#NULL!		#NULL!				LB40A	Urinary Tract Stone Disease with CC	6	Unspecified renal colic		2	0	0	0	0	2	0	0	2	1	0	0	0	0	0	0
1209	81	M	Non-Elective	HO	#NULL!	Oct2016	Oct2016	#NULL!	#NULL!	#NULL!		1	#NULL!	#NULL!		#NULL!				LB28A	Non-Malignant Prostate Disorders with CC	12	Hyperplasia of prostate		2	0	0	0	0	2	0	0	2	0	0	0	0	0	0	0
1210	81	F	Non-Elective	HO	Aug2016	Aug2016	Aug2016	#NULL!	#NULL!	#NULL!		5	#NULL!	#NULL!		#NULL!				HA91Z	Hip Trauma Diagnosis without Procedure	48	Fracture of pubis		2	0	0	0	0	2	0	0	1	0	1	0	0	0	0	0
1211	22	F	Non-Elective	HO	#NULL!	Mar2015	Mar2015	#NULL!	#NULL!	#NULL!		0	#NULL!	#NULL!		#NULL!				MA23Z	Lower Genital Tract Minor Procedures - Category 2	5	Other specified pregnancy-related conditions	TRANSVAGINAL ULTRASOUND EXAMINATION OF FEMALE GENITAL TRACT	2	0	0	0	0	2	0	0	1	1	0	0	0	0	0	0
1212	22	F	Non-Elective	HO	#NULL!	Mar2015	Mar2015	#NULL!	#NULL!	#NULL!		0	#NULL!	#NULL!		#NULL!				MA23Z	Lower Genital Tract Minor Procedures - Category 2	5	Other specified pregnancy-related conditions	TRANSVAGINAL ULTRASOUND EXAMINATION OF FEMALE GENITAL TRACT	2	0	0	0	0	2	0	0	1	1	0	0	0	0	0	0
1213	69	F	Non-Elective	HO	Feb2016	Feb2016	Feb2016	#NULL!	#NULL!	#NULL!		0	#NULL!	#NULL!		#NULL!				HD23C	Inflammatory Spine, Joint or Connective Tissue Disorders without CC	5	Other giant cell arteritis		2	0	0	0	0	2	0	0	1	1	0	0	0	0	0	0
1214	84	F	Non-Elective	HO	Nov2015	Nov2015	Dec2015	#NULL!	#NULL!	#NULL!		23	#NULL!	Nov2015	Piperacillin & Tazobactam Injection	78.45				HA91Z	Hip Trauma Diagnosis without Procedure	48	Fracture of pubis		0	0	0	0	0	2	0	0	1	0	1	0	0	0	0	0
1215	21	M	Non-Elective	HO	Apr2016	Apr2016	Apr2016	#NULL!	#NULL!	#NULL!		0	#NULL!	#NULL!		#NULL!				WA11Y	Poisoning, Toxic, Environmental and Unspecified Effects without CC	5	Poisoning: Histamine H?-receptor antagonists		2	0	0	0	0	2	0	0	2	1	0	0	0	0	0	0
1216	84	F	Non-Elective	HO	Mar2016	Mar2016	Mar2016	#NULL!	#NULL!	#NULL!		3	#NULL!	#NULL!		#NULL!				HD24A	Non-Inflammatory Bone or Joint Disorders with Major CC	50	Gonarthrosis, unspecified		2	0	0	0	0	2	0	0	1	0	1	0	0	0	0	0
1217	85	F	Non-Elective	HO	Sep2016	Sep2016	Sep2016	#NULL!	#NULL!	#NULL!		2	#NULL!	#NULL!		#NULL!				HA91Z	Hip Trauma Diagnosis without Procedure	48	Fracture of pubis		2	0	0	0	0	2	0	0	1	0	0	0	0	0	0	0
1218	85	F	Non-Elective	HO	Jul2016	Jul2016	Jul2016	#NULL!	#NULL!	#NULL!		1	#NULL!	#NULL!		#NULL!				HD24A	Non-Inflammatory Bone or Joint Disorders with Major CC	50	Gonarthrosis, unspecified		2	0	0	0	0	2	0	0	1	0	0	0	0	0	0	0
1219	85	F	Non-Elective	HO	Aug2016	Aug2016	Aug2016	#NULL!	#NULL!	#NULL!		5	#NULL!	#NULL!		#NULL!				HD24A	Non-Inflammatory Bone or Joint Disorders with Major CC	50	Gonarthrosis, unspecified		2	0	0	0	0	2	0	0	1	0	1	0	0	0	0	0
1220	35	F	Non-Elective	HO	Aug2016	Aug2016	Aug2016	#NULL!	#NULL!	#NULL!		0	#NULL!	#NULL!		#NULL!				NZ19Z	Ante-natal Major Disorders	#NULL!	Abnorm biochemical finding on antenatal screen of mother		2	0	0	0	0	2	0	0	1	1	0	0	0	0	0	0
1221	34	F	Non-Elective	HO	Jul2016	Jul2016	Jul2016	#NULL!	#NULL!	#NULL!		0	#NULL!	#NULL!		#NULL!				NZ19Z	Ante-natal Major Disorders	#NULL!	Unspecified infection of urinary tract in pregnancy		2	0	0	0	0	2	0	0	1	1	0	0	0	0	0	0
1222	29	M	Non-Elective	HO	Aug2016	Aug2016	Aug2016	#NULL!	#NULL!	#NULL!		3	#NULL!	#NULL!		#NULL!		Y		KB02E	Diabetes with Hyperglycaemic Disorders 69 years and under with Intermediate CC	9	Type 1 diabetes mellitus		2	0	1	0	0	2	0	0	2	0	1	0	0	0	0	0
1223	20	M	Non-Elective	HO	Nov2016	Nov2016	Nov2016	#NULL!	#NULL!	#NULL!		2	#NULL!	#NULL!		#NULL!		Y		KB02E	Diabetes with Hyperglycaemic Disorders 69 years and under with Intermediate CC	9	Type 1 diabetes mellitus		2	0	1	0	0	2	0	0	2	0	0	0	0	0	0	0
1224	0	F	Non-Elective	HO	Apr2017	Apr2017	Apr2017	#NULL!	#NULL!	#NULL!		1	#NULL!	Apr2017	Cefotaxime Injection (PAED)	4.31667	1			PE24C	Paediatric Arrhythmia or Conduction Disorders, with CC Score 0	#NULL!	Atrial fibrillation and atrial flutter, unspecified		1	0	0	0	0	2	0	1	1	0	0	0	0	0	0	0
1225	35	F	Non-Elective	HO	#NULL!	Oct2016	Oct2016	#NULL!	#NULL!	#NULL!		0	#NULL!	#NULL!		#NULL!				MA23Z	Lower Genital Tract Minor Procedures - Category 2	5	Haemorrhage in early pregnancy, unspecified	TRANSVAGINAL ULTRASOUND EXAMINATION OF FEMALE GENITAL TRACT	2	0	0	0	0	2	0	0	1	1	0	0	0	0	0	0
1226	34	F	Non-Elective	HO	#NULL!	Oct2016	Oct2016	#NULL!	#NULL!	#NULL!		0	#NULL!	#NULL!		#NULL!				MA23Z	Lower Genital Tract Minor Procedures - Category 2	5	Haemorrhage in early pregnancy, unspecified	TRANSVAGINAL ULTRASOUND EXAMINATION OF FEMALE GENITAL TRACT	2	0	0	0	0	2	0	0	1	1	0	0	0	0	0	0
1227	55	F	Non-Elective	HO	Feb2017	Feb2017	Feb2017	#NULL!	#NULL!	#NULL!		1	#NULL!	#NULL!		#NULL!				WA11X	Poisoning, Toxic, Environmental and Unspecified Effects with Intermediate CC	5	Poisoning: Other antiepileptic and sedative-hypnotic drugs		2	0	0	0	0	2	0	0	1	0	0	0	0	0	0	0
1228	34	F	Non-Elective	HO	Oct2015	Oct2015	Oct2015	#NULL!	#NULL!	#NULL!		1	#NULL!	#NULL!		#NULL!				KB02E	Diabetes with Hyperglycaemic Disorders 69 years and under with Intermediate CC	9	Type 1 diabetes mellitus		2	0	0	0	0	2	0	0	1	0	0	0	0	0	0	0
1229	23	M	Non-Elective	HO	Jun2016	Jun2016	Jun2016	#NULL!	#NULL!	#NULL!		7	#NULL!	#NULL!		#NULL!				KB02E	Diabetes with Hyperglycaemic Disorders 69 years and under with Intermediate CC	9	Type 1 diabetes mellitus		2	0	0	0	0	2	0	0	2	0	1	0	0	0	0	0
1230	24	M	Non-Elective	HO	Jan2017	Jan2017	Jan2017	Jan2017	1	112.317		10	45	Jan2017	Piperacillin & Tazobactam Injection	2.55	1			KB02E	Diabetes with Hyperglycaemic Disorders 69 years and under with Intermediate CC	9	Type 1 diabetes mellitus		1	0	0	0	0	2	0	1	2	0	1	1	0	0	0	0
1231	82	F	Non-Elective	HO	Oct2015	Oct2015	Oct2015	#NULL!	#NULL!	#NULL!		1	#NULL!	#NULL!		#NULL!				HA91Z	Hip Trauma Diagnosis without Procedure	48	Pertrochanteric fracture		2	0	0	0	0	2	0	0	1	0	0	0	0	0	0	0
1232	22	F	Non-Elective	HO	Oct2015	Oct2015	Oct2015	#NULL!	#NULL!	#NULL!		0	#NULL!	#NULL!		#NULL!				MA23Z	Lower Genital Tract Minor Procedures - Category 2	5	Haemorrhage in early pregnancy, unspecified	TRANSVAGINAL ULTRASOUND EXAMINATION OF FEMALE GENITAL TRACT	2	0	0	0	0	2	0	0	1	1	0	0	0	0	0	0
1233	83	M	Non-Elective	HO	Jul2016	Jul2016	Jul2016	Jul2016	2	6.11667	CommAqAKI	7	154	Jul2016	Co-Amoxiclav Injection	0.4	1	Y		RC16Z	IR Procedures - Vascular - Minor	47	Respiratory failure, unspecified	INSERTION OF CENTRAL VENOUS CATHETER NEC	1	0	1	1	0	2	1	1	2	0	1	2	2	0	2	0
1234	22	F	Non-Elective	HO	Jul2015	Jul2015	Jul2015	#NULL!	#NULL!	#NULL!		0	#NULL!	#NULL!		#NULL!				KB02E	Diabetes with Hyperglycaemic Disorders 69 years and under with Intermediate CC	9	Type 1 diabetes mellitus		2	0	0	0	0	2	0	0	1	1	0	0	0	0	0	0
1235	23	F	Non-Elective	HO	Oct2016	Oct2016	Oct2016	#NULL!	#NULL!	#NULL!		1	#NULL!	#NULL!		#NULL!				KB02E	Diabetes with Hyperglycaemic Disorders 69 years and under with Intermediate CC	9	Type 1 diabetes mellitus		2	0	0	0	0	2	0	0	1	0	0	0	0	0	0	0
1236	20	F	Non-Elective	HO	#NULL!	Feb2015	Feb2015	#NULL!	#NULL!	#NULL!		0	#NULL!	#NULL!		#NULL!				MA23Z	Lower Genital Tract Minor Procedures - Category 2	5	Haemorrhage in early pregnancy, unspecified	TRANSVAGINAL ULTRASOUND EXAMINATION OF FEMALE GENITAL TRACT	2	0	0	0	0	2	0	0	1	1	0	0	0	0	0	0
1237	32	F	Non-Elective	HO	#NULL!	May2015	May2015	#NULL!	#NULL!	#NULL!		0	#NULL!	#NULL!		#NULL!				MA23Z	Lower Genital Tract Minor Procedures - Category 2	5	Haemorrhage in early pregnancy, unspecified	TRANSVAGINAL ULTRASOUND EXAMINATION OF FEMALE GENITAL TRACT	2	0	0	0	0	2	0	0	1	1	0	0	0	0	0	0
1238	22	M	Non-Elective	HO	Mar2015	Mar2015	Mar2015	#NULL!	#NULL!	#NULL!		4	#NULL!	Mar2015	Co-Amoxiclav Injection	2.86667	1			HB56B	Minor Hand Procedures for Non-Trauma category 1 with CC	15	Open wound of finger(s) without damage to nail	OPEN DEBRIDEMENT AND IRRIGATION OF JOINT	1	0	0	0	0	2	0	1	2	0	1	0	0	0	0	0
1239	78	F	Non-Elective	HO	Feb2015	Feb2015	Feb2015	#NULL!	#NULL!	#NULL!		0	#NULL!	#NULL!		#NULL!				HC27C	Degenerative Spinal Conditions without CC	8	Pain in thoracic spine		2	0	0	0	0	2	0	0	1	1	0	0	0	0	0	0
1240	20	F	Non-Elective	HO	Oct2016	Oct2016	Oct2016	#NULL!	#NULL!	#NULL!		1	#NULL!	#NULL!		#NULL!				WA11Y	Poisoning, Toxic, Environmental and Unspecified Effects without CC	5	Poisoning: Other opioids		2	0	0	0	0	2	0	0	1	0	0	0	0	0	0	0
1241	21	F	Non-Elective	HO	Dec2016	Dec2016	Dec2016	#NULL!	#NULL!	#NULL!		0	#NULL!	#NULL!		#NULL!				WA11Y	Poisoning, Toxic, Environmental and Unspecified Effects without CC	5	Poisoning: Benzodiazepines		2	0	0	0	0	2	0	0	1	1	0	0	0	0	0	0
1242	28	M	Non-Elective	HO	Apr2017	Apr2017	Apr2017	#NULL!	#NULL!	#NULL!		0	#NULL!	#NULL!		#NULL!				HE52F	Other Injury of Arm without Interventions, with CC Score 0-1	#NULL!	Multiple open wounds of forearm		2	0	0	0	0	2	0	0	2	1	0	0	0	0	0	0
1243	38	F	Non-Elective	HO	Jun2016	Jun2016	Jun2016	#NULL!	#NULL!	#NULL!		0	#NULL!	#NULL!		#NULL!				WA11X	Poisoning, Toxic, Environmental and Unspecified Effects with Intermediate CC	5	Poisoning: Other opioids		2	0	0	0	0	2	0	0	1	1	0	0	0	0	0	0
1244	85	M	Non-Elective	HO	Apr2015	Apr2015	May2015	#NULL!	#NULL!	#NULL!		6	#NULL!	Apr2015	Flucloxacillin Injection	3.18333	1			JD03B	Intermediate Skin Disorders category 2 with Intermediate CC	14	Cellulitis of other parts of limb		1	0	0	0	0	2	0	1	2	0	1	0	0	0	0	0
1245	61	M	Non-Elective	HO	Jun2015	Jun2015	Jun2015	#NULL!	#NULL!	#NULL!		0	#NULL!	#NULL!		#NULL!				WA11X	Poisoning, Toxic, Environmental and Unspecified Effects with Intermediate CC	5	Poisoning: Tricyclic and tetracyclic antidepressants		2	0	0	0	0	2	0	0	2	1	0	0	0	0	0	0
1246	90	F	Non-Elective	HO	Mar2015	Mar2015	Mar2015	#NULL!	#NULL!	#NULL!		20	#NULL!	Mar2015	Clarithromycin Injection	3.9	1			HA91Z	Hip Trauma Diagnosis without Procedure	48	Fracture of acetabulum		1	1	0	0	0	2	0	1	1	0	1	0	0	0	0	0
1247	27	F	Non-Elective	HO	Sep2016	Sep2016	Sep2016	#NULL!	#NULL!	#NULL!		3	#NULL!	Sep2016	Clarithromycin	2.58333	1			DZ15D	Asthma with Major CC without Intubation	15	Predominantly allergic asthma		1	0	0	0	0	2	0	1	1	0	1	0	0	0	0	0
1248	26	F	Non-Elective	HO	#NULL!	Jun2016	Jun2016	#NULL!	#NULL!	#NULL!		0	#NULL!	#NULL!		#NULL!				MA23Z	Lower Genital Tract Minor Procedures - Category 2	5	Spontaneous abortion	TRANSVAGINAL ULTRASOUND EXAMINATION OF FEMALE GENITAL TRACT	2	0	0	0	0	2	0	0	1	1	0	0	0	0	0	0
1249	92	F	Non-Elective	HO	Nov2016	Nov2016	Dec2016	#NULL!	#NULL!	#NULL!		25	#NULL!	#NULL!		#NULL!				HA91Z	Hip Trauma Diagnosis without Procedure	48	Fracture of acetabulum	COMPUTED TOMOGRAPHY OF HEAD	2	1	0	0	0	2	0	0	1	0	1	0	0	0	0	0
1250	45	F	Non-Elective	HO	Jan2016	Jan2016	Jan2016	#NULL!	#NULL!	#NULL!		1	#NULL!	#NULL!		#NULL!				WA11Y	Poisoning, Toxic, Environmental and Unspecified Effects without CC	5	Poisoning: Other opioids		2	0	0	0	0	2	0	0	1	0	0	0	0	0	0	0
1251	45	F	Non-Elective	HO	Jun2016	Jun2016	Jun2016	#NULL!	#NULL!	#NULL!		1	#NULL!	#NULL!		#NULL!				WA11X	Poisoning, Toxic, Environmental and Unspecified Effects with Intermediate CC	5	Poisoning: Other opioids		2	0	0	0	0	2	0	0	1	0	0	0	0	0	0	0
1252	46	F	Non-Elective	HO	Sep2016	Sep2016	Sep2016	#NULL!	#NULL!	#NULL!		1	#NULL!	#NULL!		#NULL!				WA11X	Poisoning, Toxic, Environmental and Unspecified Effects with Intermediate CC	5	Poisoning: Other opioids		2	0	0	0	0	2	0	0	1	0	0	0	0	0	0	0
1253	46	F	Non-Elective	HO	Sep2016	Sep2016	Sep2016	#NULL!	#NULL!	#NULL!		1	#NULL!	#NULL!		#NULL!				WA11X	Poisoning, Toxic, Environmental and Unspecified Effects with Intermediate CC	5	Poisoning: Other opioids		2	0	0	0	0	2	0	0	1	0	0	0	0	0	0	0
1254	35	M	Non-Elective	HO	Nov2015	Nov2015	Nov2015	#NULL!	#NULL!	#NULL!		0	#NULL!	#NULL!		#NULL!				WA11Y	Poisoning, Toxic, Environmental and Unspecified Effects without CC	5	Poisoning: Benzodiazepines		2	0	0	0	0	2	0	0	2	1	0	0	0	0	0	0
1255	62	F	Non-Elective	HO	Aug2016	Aug2016	Aug2016	#NULL!	#NULL!	#NULL!		5	#NULL!	Aug2016	Flucloxacillin Injection	3.38333	1			JD03B	Intermediate Skin Disorders category 2 with Intermediate CC	14	Cellulitis of other parts of limb		1	0	0	0	0	2	0	1	1	0	1	0	0	0	0	0
1256	28	M	Non-Elective	HO	Dec2016	Dec2016	Dec2016	#NULL!	#NULL!	#NULL!		0	#NULL!	Dec2016	Flucloxacillin Injection	2.48333	1			JD03B	Intermediate Skin Disorders category 2 with Intermediate CC	14	Cellulitis of other parts of limb		1	0	0	0	0	2	0	1	2	1	0	0	0	0	0	0
1257	93	F	Non-Elective	HO	Aug2015	Aug2015	Aug2015	#NULL!	#NULL!	#NULL!		3	#NULL!	#NULL!		#NULL!				HC27C	Degenerative Spinal Conditions without CC	8	Other dorsalgia		2	0	0	0	0	2	0	0	1	0	1	0	0	0	0	0
1258	28	F	Non-Elective	HO	Nov2015	Nov2015	Nov2015	#NULL!	#NULL!	#NULL!		2	#NULL!	#NULL!		#NULL!				WA11X	Poisoning, Toxic, Environmental and Unspecified Effects with Intermediate CC	5	Poisoning: Other opioids		2	0	0	0	0	2	0	0	1	0	0	0	0	0	0	0
1259	36	F	Non-Elective	HO	#NULL!	May2015	May2015	#NULL!	#NULL!	#NULL!		0	#NULL!	#NULL!		#NULL!				MA23Z	Lower Genital Tract Minor Procedures - Category 2	5	Spontaneous abortion	TRANSVAGINAL ULTRASOUND EXAMINATION OF FEMALE GENITAL TRACT	2	0	0	0	0	2	0	0	1	1	0	0	0	0	0	0
1260	27	F	Non-Elective	HO	Mar2015	Mar2015	Mar2015	#NULL!	#NULL!	#NULL!		1	#NULL!	#NULL!		#NULL!				WA11Y	Poisoning, Toxic, Environmental and Unspecified Effects without CC	5	Poisoning: Other opioids		2	0	0	0	0	2	0	0	1	0	0	0	0	0	0	0
1261	28	F	Non-Elective	HO	Dec2015	Dec2015	Dec2015	#NULL!	#NULL!	#NULL!		0	#NULL!	#NULL!		#NULL!				WA11Y	Poisoning, Toxic, Environmental and Unspecified Effects without CC	5	Poisoning: Other opioids		2	0	0	0	0	2	0	0	1	1	0	0	0	0	0	0
1262	29	F	Non-Elective	HO	Oct2016	Oct2016	Oct2016	#NULL!	#NULL!	#NULL!		0	#NULL!	#NULL!		#NULL!				WA11Y	Poisoning, Toxic, Environmental and Unspecified Effects without CC	5	Poisoning: Other opioids		2	0	0	0	0	2	0	0	1	1	0	0	0	0	0	0
1267	81	F	Non-Elective	HO	Feb2017	Feb2017	Feb2017	#NULL!	#NULL!	#NULL!		3	#NULL!	#NULL!		#NULL!				VA11C	Multiple Trauma Diagnoses score 33-50, with Interventions score 1-8	35	Fracture of lower end of radius	PRIMARY SUTURE OF SKIN OF HEAD OR NECK NEC	2	0	0	0	0	2	0	0	1	0	1	0	0	0	0	0
1271	56	M	Non-Elective	HO	Jun2015	Jun2015	Jun2015	#NULL!	#NULL!	#NULL!		1	#NULL!	#NULL!		#NULL!				EB01Z	Non-Interventional Acquired Cardiac Conditions	5	Other chest pain		2	0	0	0	0	2	0	0	2	0	0	0	0	0	0	0
1272	56	F	Non-Elective	HO	Sep2015	Sep2015	Sep2015	#NULL!	#NULL!	#NULL!		0	#NULL!	#NULL!		#NULL!				EB01Z	Non-Interventional Acquired Cardiac Conditions	5	Other chest pain		2	0	0	0	0	2	0	0	1	1	0	0	0	0	0	0
1273	56	F	Non-Elective	HO	Apr2015	Apr2015	Apr2015	#NULL!	#NULL!	#NULL!		1	#NULL!	#NULL!		#NULL!				EB01Z	Non-Interventional Acquired Cardiac Conditions	5	Other chest pain		2	0	0	0	0	2	0	0	1	0	0	0	0	0	0	0
1274	57	F	Non-Elective	HO	Apr2016	Apr2016	Apr2016	#NULL!	#NULL!	#NULL!		0	#NULL!	#NULL!		#NULL!				EB01Z	Non-Interventional Acquired Cardiac Conditions	5	Other chest pain		2	0	0	0	0	2	0	0	1	1	0	0	0	0	0	0
1275	57	F	Non-Elective	HO	Jan2016	Jan2016	Feb2016	#NULL!	#NULL!	#NULL!		19	#NULL!	#NULL!		#NULL!				DZ21H	Chronic Obstructive Pulmonary Disease or Bronchitis without NIV without Intubation with Major CC	23	Chronic obstruct pulmonary dis with acute lower resp infec		2	0	0	0	0	2	0	0	1	0	1	0	0	0	0	0
1276	56	M	Non-Elective	HO	#NULL!	Mar2015	Mar2015	#NULL!	#NULL!	#NULL!		4	#NULL!	Mar2015	Piperacillin & Tazobactam Injection	1.65	1			JD04B	Intermediate Skin Disorders category 1 with Intermediate CC	9	Cellulitis of face		1	0	0	0	0	2	0	1	2	0	1	0	0	0	0	0
1277	59	M	Non-Elective	HO	Dec2016	Dec2016	Dec2016	#NULL!	#NULL!	#NULL!		0	#NULL!	#NULL!		#NULL!				EB01Z	Non-Interventional Acquired Cardiac Conditions	5	Other chest pain		2	0	0	0	0	2	0	0	2	1	0	0	0	0	0	0
1278	58	F	Non-Elective	HO	Nov2015	Nov2015	Nov2015	#NULL!	#NULL!	#NULL!		0	#NULL!	#NULL!		#NULL!				EB01Z	Non-Interventional Acquired Cardiac Conditions	5	Other chest pain		2	0	0	0	0	2	0	0	1	1	0	0	0	0	0	0
1279	58	M	Non-Elective	HO	Apr2016	Apr2016	Apr2016	#NULL!	#NULL!	#NULL!		0	#NULL!	#NULL!		#NULL!				EB01Z	Non-Interventional Acquired Cardiac Conditions	5	Other chest pain		2	0	0	0	0	2	0	0	2	1	0	0	0	0	0	0
1280	50	M	Non-Elective	HO	May2017	May2017	May2017	#NULL!	#NULL!	#NULL!		1	#NULL!	#NULL!		#NULL!				WH04E	Poisoning Diagnosis without Interventions, with CC Score 0-1	#NULL!	Poisoning: 4-Aminophenol derivatives		2	0	0	0	0	2	0	0	2	0	0	0	0	0	0	0
1281	53	M	Non-Elective	HO	May2015	May2015	May2015	#NULL!	#NULL!	#NULL!		1	#NULL!	#NULL!		#NULL!				EB01Z	Non-Interventional Acquired Cardiac Conditions	5	Hypotension due to drugs		2	1	0	0	0	2	0	0	2	0	0	0	0	0	0	0
1282	3	M	Non-Elective	HO	Dec2016	Dec2016	Dec2016	#NULL!	#NULL!	#NULL!		0	#NULL!	Dec2016	Clarithromycin (PAED)	4.25	1			PA21B	Infectious and Non-Infectious Gastroenteritis without CC	5	Gastroenteritis and colitis of unspecified origin		1	0	0	0	0	2	0	1	2	1	0	0	0	0	0	0
1283	62	M	Non-Elective	HO	Jul2015	Jul2015	Aug2015	#NULL!	#NULL!	#NULL!		1	#NULL!	#NULL!		#NULL!				EB01Z	Non-Interventional Acquired Cardiac Conditions	5	Other chest pain		2	0	0	0	0	2	0	0	2	0	0	0	0	0	0	0
1284	63	M	Non-Elective	HO	Dec2015	Dec2015	Dec2015	#NULL!	#NULL!	#NULL!		0	#NULL!	#NULL!		#NULL!				EB01Z	Non-Interventional Acquired Cardiac Conditions	5	Other chest pain		2	0	0	0	0	2	0	0	2	1	0	0	0	0	0	0
1285	63	M	Non-Elective	HO	Feb2016	Feb2016	Feb2016	#NULL!	#NULL!	#NULL!		0	#NULL!	#NULL!		#NULL!				EB01Z	Non-Interventional Acquired Cardiac Conditions	5	Other chest pain		2	0	0	0	0	2	0	0	2	1	0	0	0	0	0	0
1286	63	M	Non-Elective	HO	Oct2015	Oct2015	Oct2015	#NULL!	#NULL!	#NULL!		0	#NULL!	#NULL!		#NULL!				EB01Z	Non-Interventional Acquired Cardiac Conditions	5	Other chest pain		2	0	0	0	0	2	0	0	2	1	0	0	0	0	0	0
1287	50	M	Non-Elective	HO	May2015	May2015	May2015	#NULL!	#NULL!	#NULL!		0	#NULL!	#NULL!		#NULL!				EB01Z	Non-Interventional Acquired Cardiac Conditions	5	Other chest pain		2	0	0	0	0	2	0	0	2	1	0	0	0	0	0	0
1288	50	F	Non-Elective	HO	Jun2015	Jun2015	Jun2015	#NULL!	#NULL!	#NULL!		1	#NULL!	#NULL!		#NULL!				EB01Z	Non-Interventional Acquired Cardiac Conditions	5	Other chest pain		2	0	0	0	0	2	0	0	1	0	0	0	0	0	0	0
1289	67	M	Non-Elective	HO	Jul2016	Jul2016	Jul2016	#NULL!	#NULL!	#NULL!		0	#NULL!	#NULL!		#NULL!				EB01Z	Non-Interventional Acquired Cardiac Conditions	5	Chest pain, unspecified		2	0	0	0	0	2	0	0	2	1	0	0	0	0	0	0
1290	61	M	Non-Elective	HO	Jan2016	Jan2016	Jan2016	#NULL!	#NULL!	#NULL!		1	#NULL!	#NULL!		#NULL!				EB01Z	Non-Interventional Acquired Cardiac Conditions	5	Chest pain, unspecified		2	0	0	0	0	2	0	0	2	0	0	0	0	0	0	0
1291	54	M	Non-Elective	HO	Feb2015	Feb2015	Feb2015	#NULL!	#NULL!	#NULL!		2	#NULL!	#NULL!		#NULL!				EB01Z	Non-Interventional Acquired Cardiac Conditions	5	Chest pain, unspecified		2	0	0	0	0	2	0	0	2	0	0	0	0	0	0	0
1292	61	F	Non-Elective	HO	Apr2016	Apr2016	Apr2016	#NULL!	#NULL!	#NULL!		0	#NULL!	#NULL!		#NULL!				EB01Z	Non-Interventional Acquired Cardiac Conditions	5	Chest pain, unspecified		2	0	0	0	0	2	0	0	1	1	0	0	0	0	0	0
1293	0	F	Non-Elective	HO	Feb2015	Feb2015	Feb2015	#NULL!	#NULL!	#NULL!		1	#NULL!	#NULL!		#NULL!				PB02Z	Minor Neonatal Diagnoses	14	Transient tachypnoea of newborn		2	0	0	0	0	2	0	0	1	0	0	0	0	0	0	0
1294	34	F	Non-Elective	HO	#NULL!	Jan2015	Jan2015	#NULL!	#NULL!	#NULL!		0	#NULL!	#NULL!		#NULL!				MB08Z	Threatened or Spontaneous Miscarriage	5	Haemorrhage in early pregnancy, unspecified		2	0	0	0	0	2	0	0	1	1	0	0	0	0	0	0
1295	54	M	Non-Elective	HO	Aug2015	Aug2015	Aug2015	#NULL!	#NULL!	#NULL!		0	#NULL!	#NULL!		#NULL!				EB01Z	Non-Interventional Acquired Cardiac Conditions	5	Angina pectoris, unspecified		2	0	0	0	0	2	0	0	2	1	0	0	0	0	0	0
1296	26	F	Non-Elective	HO	#NULL!	Apr2015	Apr2015	#NULL!	#NULL!	#NULL!		0	#NULL!	#NULL!		#NULL!				MB08Z	Threatened or Spontaneous Miscarriage	5	Haemorrhage in early pregnancy, unspecified	BLOOD WITHDRAWAL, OTHER SPECIFIED	2	0	0	0	0	2	0	0	1	1	0	0	0	0	0	0
1297	0	M	Non-Elective	HO	Mar2015	Mar2015	Mar2015	#NULL!	#NULL!	#NULL!		0	#NULL!	#NULL!		#NULL!				PB02Z	Minor Neonatal Diagnoses	14	Underfeeding of newborn		2	0	0	0	0	2	0	0	2	1	0	0	0	0	0	0
1298	62	M	Non-Elective	HO	Apr2016	Apr2016	Apr2016	#NULL!	#NULL!	#NULL!		1	#NULL!	#NULL!		#NULL!				EB01Z	Non-Interventional Acquired Cardiac Conditions	5	Chest pain, unspecified		2	0	0	0	0	2	0	0	2	0	0	0	0	0	0	0
1299	31	M	Non-Elective	HO	Mar2015	Mar2015	Mar2015	#NULL!	#NULL!	#NULL!		0	#NULL!	#NULL!		#NULL!				HD21C	Soft Tissue Disorders without CC	5	Metatarsalgia		2	0	0	0	0	2	0	0	2	1	0	0	0	0	0	0
1300	36	F	Non-Elective	HO	Mar2016	Mar2016	Mar2016	#NULL!	#NULL!	#NULL!		1	#NULL!	#NULL!		#NULL!				MB08Z	Threatened or Spontaneous Miscarriage	5	Haemorrhage in early pregnancy, unspecified		2	0	0	0	0	2	0	0	1	0	0	0	0	0	0	0
1301	25	F	Non-Elective	HO	Mar2017	Mar2017	Mar2017	#NULL!	#NULL!	#NULL!		0	#NULL!	#NULL!		#NULL!				MB08Z	Threatened or Spontaneous Miscarriage	5	Haemorrhage in early pregnancy, unspecified		2	0	0	0	0	2	0	0	1	1	0	0	0	0	0	0
1302	40	F	Non-Elective	HO	#NULL!	Oct2015	Oct2015	#NULL!	#NULL!	#NULL!		0	#NULL!	#NULL!		#NULL!				MB08Z	Threatened or Spontaneous Miscarriage	5	Haemorrhage in early pregnancy, unspecified		2	0	0	0	0	2	0	0	1	1	0	0	0	0	0	0
1303	32	F	Non-Elective	HO	#NULL!	Apr2015	Apr2015	#NULL!	#NULL!	#NULL!		0	#NULL!	#NULL!		#NULL!				MB08Z	Threatened or Spontaneous Miscarriage	5	Haemorrhage in early pregnancy, unspecified		2	0	0	0	0	2	0	0	1	1	0	0	0	0	0	0
1304	60	F	Non-Elective	HO	Jul2015	Jul2015	Jul2015	#NULL!	#NULL!	#NULL!		0	#NULL!	#NULL!		#NULL!				EB01Z	Non-Interventional Acquired Cardiac Conditions	5	Chest pain, unspecified		2	0	0	0	0	2	0	0	1	1	0	0	0	0	0	0
1305	32	F	Non-Elective	HO	Sep2015	Sep2015	Sep2015	#NULL!	#NULL!	#NULL!		0	#NULL!	#NULL!		#NULL!				EB01Z	Non-Interventional Acquired Cardiac Conditions	5	Chest pain, unspecified		2	0	0	0	0	2	0	0	1	1	0	0	0	0	0	0
1306	64	F	Non-Elective	TR	#NULL!	Sep2016	Sep2016	#NULL!	#NULL!	#NULL!		0	#NULL!	#NULL!		#NULL!				EB01Z	Non-Interventional Acquired Cardiac Conditions	5	Angina pectoris, unspecified		2	0	0	0	0	2	0	0	1	1	0	0	0	0	0	0
1307	63	M	Non-Elective	HO	Sep2015	Sep2015	Sep2015	#NULL!	#NULL!	#NULL!		0	#NULL!	#NULL!		#NULL!				EB01Z	Non-Interventional Acquired Cardiac Conditions	5	Chest pain, unspecified		2	0	0	0	0	2	0	0	2	1	0	0	0	0	0	0
1308	59	F	Non-Elective	HO	Jun2016	Jun2016	Jun2016	#NULL!	#NULL!	#NULL!		1	#NULL!	#NULL!		#NULL!				EB01Z	Non-Interventional Acquired Cardiac Conditions	5	Chest pain, unspecified		2	0	0	0	0	2	0	0	1	0	0	0	0	0	0	0
1309	49	F	Non-Elective	HO	Nov2015	Nov2015	Nov2015	#NULL!	#NULL!	#NULL!		0	#NULL!	#NULL!		#NULL!				EB01Z	Non-Interventional Acquired Cardiac Conditions	5	Chest pain, unspecified		2	0	0	0	0	2	0	0	1	1	0	0	0	0	0	0
1310	34	F	Non-Elective	HO	#NULL!	Feb2015	Feb2015	#NULL!	#NULL!	#NULL!		0	#NULL!	#NULL!		#NULL!				MB08Z	Threatened or Spontaneous Miscarriage	5	Haemorrhage in early pregnancy, unspecified	BLOOD WITHDRAWAL, OTHER SPECIFIED	2	0	0	0	0	2	0	0	1	1	0	0	0	0	0	0
1311	50	F	Non-Elective	HO	Mar2015	Mar2015	Mar2015	#NULL!	#NULL!	#NULL!		0	#NULL!	#NULL!		#NULL!				EB01Z	Non-Interventional Acquired Cardiac Conditions	5	Chest pain, unspecified		2	0	0	0	0	2	0	0	1	1	0	0	0	0	0	0
1312	64	M	Non-Elective	HO	Mar2017	Mar2017	Mar2017	#NULL!	#NULL!	#NULL!		1	#NULL!	#NULL!		#NULL!				EB01Z	Non-Interventional Acquired Cardiac Conditions	5	Chest pain, unspecified		2	0	0	0	0	2	0	0	2	0	0	0	0	0	0	0
1313	22	F	Non-Elective	HO	Oct2016	Oct2016	Oct2016	#NULL!	#NULL!	#NULL!		1	#NULL!	#NULL!		#NULL!				MB08Z	Threatened or Spontaneous Miscarriage	5	Haemorrhage in early pregnancy, unspecified		2	0	0	0	0	2	0	0	1	0	0	0	0	0	0	0
1314	29	F	Non-Elective	HO	Nov2016	Nov2016	Nov2016	#NULL!	#NULL!	#NULL!		0	#NULL!	#NULL!		#NULL!				MB08Z	Threatened or Spontaneous Miscarriage	5	Haemorrhage in early pregnancy, unspecified		2	0	0	0	0	2	0	0	1	1	0	0	0	0	0	0
1315	39	M	Non-Elective	HO	Feb2016	Feb2016	Feb2016	#NULL!	#NULL!	#NULL!		1	#NULL!	#NULL!		#NULL!				EB01Z	Non-Interventional Acquired Cardiac Conditions	5	Chest pain, unspecified		2	0	0	0	0	2	0	0	2	0	0	0	0	0	0	0
1316	66	M	Non-Elective	HO	Apr2015	Apr2015	Apr2015	#NULL!	#NULL!	#NULL!		1	#NULL!	Apr2015	Benzylpenicillin Injection	1.93333	1			WA18X	Admission for Unexplained Symptoms with Intermediate CC	15	Malaise and fatigue		1	0	0	0	0	2	0	1	2	0	0	0	0	0	0	0
1317	56	F	Non-Elective	HO	Sep2015	Sep2015	Sep2015	#NULL!	#NULL!	#NULL!		0	#NULL!	#NULL!		#NULL!				EB01Z	Non-Interventional Acquired Cardiac Conditions	5	Chest pain, unspecified		2	0	0	0	0	2	0	0	1	1	0	0	0	0	0	0
1318	39	F	Non-Elective	HO	Apr2015	Apr2015	Apr2015	#NULL!	#NULL!	#NULL!		0	#NULL!	#NULL!		#NULL!				MB08Z	Threatened or Spontaneous Miscarriage	5	Haemorrhage in early pregnancy, unspecified		2	0	0	0	0	2	0	0	1	1	0	0	0	0	0	0
1319	66	M	Non-Elective	HO	Aug2015	Aug2015	Aug2015	#NULL!	#NULL!	#NULL!		8	#NULL!	#NULL!		#NULL!				EB01Z	Non-Interventional Acquired Cardiac Conditions	5	Unstable angina		2	0	0	0	0	2	0	0	2	0	1	0	0	0	0	0
1320	64	M	Non-Elective	HO	Apr2015	Apr2015	May2015	#NULL!	#NULL!	#NULL!		1	#NULL!	#NULL!		#NULL!				EB01Z	Non-Interventional Acquired Cardiac Conditions	5	Angina pectoris, unspecified		2	0	0	0	0	2	0	0	2	0	0	0	0	0	0	0
1321	32	F	Non-Elective	HO	#NULL!	Jan2015	Jan2015	#NULL!	#NULL!	#NULL!		0	#NULL!	#NULL!		#NULL!				MB08Z	Threatened or Spontaneous Miscarriage	5	Haemorrhage in early pregnancy, unspecified		2	0	0	0	0	2	0	0	1	1	0	0	0	0	0	0
1322	71	M	Non-Elective	HO	May2015	May2015	May2015	#NULL!	#NULL!	#NULL!		1	#NULL!	#NULL!		#NULL!				EB01Z	Non-Interventional Acquired Cardiac Conditions	5	Chest pain, unspecified		2	0	0	0	0	2	0	0	2	0	0	0	0	0	0	0
1323	83	F	Non-Elective	HO	Jul2015	Jul2015	Jul2015	#NULL!	#NULL!	#NULL!		0	#NULL!	#NULL!		#NULL!				EB01Z	Non-Interventional Acquired Cardiac Conditions	5	Chest pain, unspecified		2	0	0	0	0	2	0	0	1	1	0	0	0	0	0	0
1324	29	F	Non-Elective	HO	Aug2016	Aug2016	Aug2016	#NULL!	#NULL!	#NULL!		0	#NULL!	#NULL!		#NULL!				MB08Z	Threatened or Spontaneous Miscarriage	5	Haemorrhage in early pregnancy, unspecified		2	0	0	0	0	2	0	0	1	1	0	0	0	0	0	0
1325	71	F	Non-Elective	HO	Oct2015	Oct2015	Oct2015	#NULL!	#NULL!	#NULL!		0	#NULL!	#NULL!		#NULL!				EB01Z	Non-Interventional Acquired Cardiac Conditions	5	Angina pectoris, unspecified		2	0	0	0	0	2	0	0	1	1	0	0	0	0	0	0
1326	62	M	Non-Elective	HO	Jan2015	Jan2015	Jan2015	#NULL!	#NULL!	#NULL!		0	#NULL!	#NULL!		#NULL!				EB01Z	Non-Interventional Acquired Cardiac Conditions	5	Chest pain, unspecified		2	0	0	0	0	2	0	0	2	1	0	0	0	0	0	0
1327	34	M	Non-Elective	HO	Mar2016	Mar2016	Mar2016	#NULL!	#NULL!	#NULL!		0	#NULL!	#NULL!		#NULL!				EB01Z	Non-Interventional Acquired Cardiac Conditions	5	Chest pain, unspecified		2	0	0	0	0	2	0	0	2	1	0	0	0	0	0	0
1328	70	F	Non-Elective	HO	Oct2015	Oct2015	Oct2015	#NULL!	#NULL!	#NULL!		0	#NULL!	#NULL!		#NULL!				EB01Z	Non-Interventional Acquired Cardiac Conditions	5	Chest pain, unspecified		2	0	0	0	0	2	0	0	1	1	0	0	0	0	0	0
1329	70	F	Non-Elective	HO	May2016	May2016	May2016	#NULL!	#NULL!	#NULL!		1	#NULL!	#NULL!		#NULL!				EB01Z	Non-Interventional Acquired Cardiac Conditions	5	Chest pain, unspecified		2	0	0	0	0	2	0	0	1	0	0	0	0	0	0	0
1330	60	M	Non-Elective	HO	Mar2016	Mar2016	Mar2016	#NULL!	#NULL!	#NULL!		0	#NULL!	#NULL!		#NULL!				EB01Z	Non-Interventional Acquired Cardiac Conditions	5	Angina pectoris, unspecified		2	0	0	0	0	2	0	0	2	1	0	0	0	0	0	0
1331	53	M	Non-Elective	HO	#NULL!	Nov2016	Nov2016	#NULL!	#NULL!	#NULL!		6	#NULL!	#NULL!		#NULL!				EB01Z	Non-Interventional Acquired Cardiac Conditions	5	Chest pain, unspecified		2	0	0	0	0	2	0	0	2	0	1	0	0	0	0	0
1332	41	F	Non-Elective	HO	Aug2016	Aug2016	Aug2016	#NULL!	#NULL!	#NULL!		0	#NULL!	#NULL!		#NULL!				EB01Z	Non-Interventional Acquired Cardiac Conditions	5	Chest pain, unspecified		2	0	0	0	0	2	0	0	1	1	0	0	0	0	0	0
1333	71	M	Non-Elective	HO	Aug2016	Aug2016	Aug2016	#NULL!	#NULL!	#NULL!		0	#NULL!	#NULL!		#NULL!				EB01Z	Non-Interventional Acquired Cardiac Conditions	5	Chest pain, unspecified		2	0	0	0	0	2	0	0	2	1	0	0	0	0	0	0
1334	70	M	Non-Elective	HO	Feb2015	Feb2015	Feb2015	#NULL!	#NULL!	#NULL!		0	#NULL!	#NULL!		#NULL!				EB01Z	Non-Interventional Acquired Cardiac Conditions	5	Chest pain, unspecified		2	0	0	0	0	2	0	0	2	1	0	0	0	0	0	0
1335	71	F	Non-Elective	HO	Jun2016	Jun2016	Jun2016	#NULL!	#NULL!	#NULL!		5	#NULL!	#NULL!		#NULL!				EB01Z	Non-Interventional Acquired Cardiac Conditions	5	Chest pain, unspecified		2	0	0	0	0	2	0	0	1	0	1	0	0	0	0	0
1336	71	F	Non-Elective	HO	Jul2016	Jul2016	Jul2016	#NULL!	#NULL!	#NULL!		0	#NULL!	#NULL!		#NULL!				EB01Z	Non-Interventional Acquired Cardiac Conditions	5	Chest pain, unspecified		2	0	0	0	0	2	0	0	1	1	0	0	0	0	0	0
1337	39	F	Non-Elective	HO	May2016	May2016	May2016	#NULL!	#NULL!	#NULL!		1	#NULL!	#NULL!		#NULL!				MB08Z	Threatened or Spontaneous Miscarriage	5	Haemorrhage in early pregnancy, unspecified		2	0	0	0	0	2	0	0	1	0	0	0	0	0	0	0
1338	77	F	Non-Elective	HO	Aug2015	Aug2015	Aug2015	#NULL!	#NULL!	#NULL!		0	#NULL!	#NULL!		#NULL!				EB01Z	Non-Interventional Acquired Cardiac Conditions	5	Angina pectoris, unspecified		2	0	0	0	0	2	0	0	1	1	0	0	0	0	0	0
1339	77	F	Non-Elective	HO	May2015	May2015	Jun2015	#NULL!	#NULL!	#NULL!		1	#NULL!	#NULL!		#NULL!			Y	EB01Z	Non-Interventional Acquired Cardiac Conditions	5	Angina pectoris, unspecified		2	0	0	0	1	2	0	0	1	0	0	0	0	0	0	0
1340	59	F	Non-Elective	HO	May2016	May2016	May2016	#NULL!	#NULL!	#NULL!		1	#NULL!	#NULL!		#NULL!				DZ11C	Lobar, Atypical or Viral Pneumonia without CC	9	Influenza with pneumonia, virus not identified		2	0	0	0	0	2	0	0	1	0	0	0	0	0	0	0
1341	68	F	Non-Elective	HO	Mar2017	Mar2017	Mar2017	#NULL!	#NULL!	#NULL!		0	#NULL!	#NULL!		#NULL!				EB01Z	Non-Interventional Acquired Cardiac Conditions	5	Angina pectoris, unspecified		2	0	0	0	0	2	0	0	1	1	0	0	0	0	0	0
1342	68	F	Non-Elective	HO	Jul2016	Jul2016	Jul2016	Jul2016	1	157.717		11	113	#NULL!		#NULL!				EB01Z	Non-Interventional Acquired Cardiac Conditions	5	Angina pectoris, unspecified		2	0	0	0	0	2	0	0	1	0	1	1	0	0	0	0
1343	77	F	Non-Elective	HO	Sep2015	Sep2015	Sep2015	#NULL!	#NULL!	#NULL!		2	#NULL!	#NULL!		#NULL!				EB01Z	Non-Interventional Acquired Cardiac Conditions	5	Chest pain, unspecified		2	0	0	0	0	2	0	0	1	0	0	0	0	0	0	0
1344	77	F	Non-Elective	HO	May2015	May2015	Jun2015	#NULL!	#NULL!	#NULL!		5	#NULL!	May2015	Piperacillin & Tazobactam Injection	10.5667	1			WA18X	Admission for Unexplained Symptoms with Intermediate CC	15	Malaise and fatigue		1	0	0	0	0	2	0	1	1	0	1	0	0	0	0	0
1345	78	F	Non-Elective	HO	Sep2015	Sep2015	Sep2015	#NULL!	#NULL!	#NULL!		0	#NULL!	#NULL!		#NULL!				EB01Z	Non-Interventional Acquired Cardiac Conditions	5	Chest pain, unspecified		2	0	0	0	0	2	0	0	1	1	0	0	0	0	0	0
1346	78	F	Non-Elective	HO	Dec2015	Dec2015	Dec2015	#NULL!	#NULL!	#NULL!		0	#NULL!	#NULL!		#NULL!				EB01Z	Non-Interventional Acquired Cardiac Conditions	5	Angina pectoris, unspecified		2	0	0	0	0	2	0	0	1	1	0	0	0	0	0	0
1347	89	F	Non-Elective	HO	Apr2015	Apr2015	Apr2015	#NULL!	#NULL!	#NULL!		1	#NULL!	#NULL!		#NULL!				EB01Z	Non-Interventional Acquired Cardiac Conditions	5	Chest pain, unspecified		2	0	0	0	0	2	0	0	1	0	0	0	0	0	0	0
1348	79	M	Non-Elective	HO	Jan2017	Jan2017	Jan2017	#NULL!	#NULL!	#NULL!		2	#NULL!	#NULL!		#NULL!				AA26A	Muscular, Balance, Cranial or Peripheral Nerve Disorders; Epilepsy; Head Injury with CC	13	Traumatic subarachnoid haemorrhage	COMPUTED TOMOGRAPHY OF HEAD	2	0	0	0	0	2	0	0	2	0	0	0	0	0	0	0
1349	78	M	Non-Elective	HO	#NULL!	Oct2015	Oct2015	#NULL!	#NULL!	#NULL!		0	#NULL!	#NULL!		#NULL!				EB01Z	Non-Interventional Acquired Cardiac Conditions	5	Chest pain, unspecified		2	0	0	0	0	2	0	0	2	1	0	0	0	0	0	0
1350	78	F	Non-Elective	HO	Feb2016	Feb2016	Feb2016	#NULL!	#NULL!	#NULL!		0	#NULL!	#NULL!		#NULL!				EB01Z	Non-Interventional Acquired Cardiac Conditions	5	Chest pain, unspecified		2	0	0	0	0	2	0	0	1	1	0	0	0	0	0	0
1351	77	F	Non-Elective	HO	Jul2015	Jul2015	Jul2015	#NULL!	#NULL!	#NULL!		1	#NULL!	#NULL!		#NULL!				WA18X	Admission for Unexplained Symptoms with Intermediate CC	15	Malaise and fatigue		2	0	0	0	0	2	0	0	1	0	0	0	0	0	0	0
1352	76	M	Non-Elective	HO	Jan2015	Jan2015	Jan2015	#NULL!	#NULL!	#NULL!		0	#NULL!	#NULL!		#NULL!				EB01Z	Non-Interventional Acquired Cardiac Conditions	5	Angina pectoris, unspecified		2	0	0	0	0	2	0	0	2	1	0	0	0	0	0	0
1353	18	F	Non-Elective	HO	Jul2016	Jul2016	Jul2016	#NULL!	#NULL!	#NULL!		0	#NULL!	#NULL!		#NULL!				MB08Z	Threatened or Spontaneous Miscarriage	5	Haemorrhage in early pregnancy, unspecified		2	0	0	0	0	2	0	0	1	1	0	0	0	0	0	0
1354	79	M	Non-Elective	HO	Sep2016	Sep2016	Sep2016	#NULL!	#NULL!	#NULL!		1	#NULL!	#NULL!		#NULL!				EB01Z	Non-Interventional Acquired Cardiac Conditions	5	Chest pain, unspecified		2	0	0	0	0	2	0	0	2	0	0	0	0	0	0	0
1355	18	F	Non-Elective	HO	#NULL!	Jan2015	Jan2015	#NULL!	#NULL!	#NULL!		0	#NULL!	#NULL!		#NULL!				MB08Z	Threatened or Spontaneous Miscarriage	5	Haemorrhage in early pregnancy, unspecified		2	0	0	0	0	2	0	0	1	1	0	0	0	0	0	0
1356	61	F	Non-Elective	HO	May2016	May2016	May2016	#NULL!	#NULL!	#NULL!		7	#NULL!	#NULL!		#NULL!				EB01Z	Non-Interventional Acquired Cardiac Conditions	5	Chest pain, unspecified		2	0	0	0	0	2	0	0	1	0	1	0	0	0	0	0
1357	21	F	Non-Elective	HO	May2016	May2016	May2016	#NULL!	#NULL!	#NULL!		0	#NULL!	#NULL!		#NULL!				MB08Z	Threatened or Spontaneous Miscarriage	5	Haemorrhage in early pregnancy, unspecified		2	0	0	0	0	2	0	0	1	1	0	0	0	0	0	0
1358	80	F	Non-Elective	HO	Oct2016	Oct2016	Oct2016	#NULL!	#NULL!	#NULL!		1	#NULL!	#NULL!		#NULL!				EB01Z	Non-Interventional Acquired Cardiac Conditions	5	Chest pain, unspecified	COMPUTED TOMOGRAPHY OF HEAD	2	0	0	0	0	2	0	0	1	0	0	0	0	0	0	0
1359	20	F	Non-Elective	HO	Jan2015	Jan2015	Jan2015	#NULL!	#NULL!	#NULL!		0	#NULL!	#NULL!		#NULL!				MB08Z	Threatened or Spontaneous Miscarriage	5	Haemorrhage in early pregnancy, unspecified		2	0	0	0	0	2	0	0	1	1	0	0	0	0	0	0
1360	20	F	Non-Elective	HO	#NULL!	Jan2015	Jan2015	#NULL!	#NULL!	#NULL!		0	#NULL!	#NULL!		#NULL!				MB08Z	Threatened or Spontaneous Miscarriage	5	Haemorrhage in early pregnancy, unspecified	BLOOD WITHDRAWAL, OTHER SPECIFIED	2	0	0	0	0	2	0	0	1	1	0	0	0	0	0	0
1361	79	M	Non-Elective	HO	Jul2015	Jul2015	Jul2015	#NULL!	#NULL!	#NULL!		0	#NULL!	#NULL!		#NULL!				EB01Z	Non-Interventional Acquired Cardiac Conditions	5	Chest pain, unspecified		2	0	0	0	0	2	0	0	2	1	0	0	0	0	0	0
1362	78	M	Non-Elective	HO	Jan2015	Jan2015	Jan2015	#NULL!	#NULL!	#NULL!		0	#NULL!	#NULL!		#NULL!				EB01Z	Non-Interventional Acquired Cardiac Conditions	5	Chest pain, unspecified		2	0	0	0	0	2	0	0	2	1	0	0	0	0	0	0
1363	19	F	Non-Elective	HO	Nov2015	Nov2015	Nov2015	#NULL!	#NULL!	#NULL!		1	#NULL!	#NULL!		#NULL!				MB08Z	Threatened or Spontaneous Miscarriage	5	Haemorrhage in early pregnancy, unspecified		2	0	0	0	0	2	0	0	1	0	0	0	0	0	0	0
1364	80	M	Non-Elective	HO	Feb2017	Feb2017	Feb2017	#NULL!	#NULL!	#NULL!		0	#NULL!	#NULL!		#NULL!				EB01Z	Non-Interventional Acquired Cardiac Conditions	5	Chest pain, unspecified		2	0	0	0	0	2	0	0	2	1	0	0	0	0	0	0
1365	43	M	Non-Elective	HO	Feb2017	Feb2017	Feb2017	#NULL!	#NULL!	#NULL!		1	#NULL!	#NULL!		#NULL!				EB01Z	Non-Interventional Acquired Cardiac Conditions	5	Chest pain, unspecified		2	0	0	0	0	2	0	0	2	0	0	0	0	0	0	0
1366	79	F	Non-Elective	HO	Oct2015	Oct2015	Oct2015	#NULL!	#NULL!	#NULL!		1	#NULL!	#NULL!		#NULL!				EB01Z	Non-Interventional Acquired Cardiac Conditions	5	Chest pain, unspecified		2	0	0	0	0	2	0	0	1	0	0	0	0	0	0	0
1367	20	F	Non-Elective	HO	Mar2017	Mar2017	Mar2017	Mar2017	1	0.883333	CommAqAKI	0	85	#NULL!		#NULL!				MB08Z	Threatened or Spontaneous Miscarriage	5	Haemorrhage in early pregnancy, unspecified		2	0	0	0	0	2	1	0	1	1	0	1	1	1	0	0
1368	80	M	Non-Elective	HO	Nov2016	Nov2016	Dec2016	Nov2016	2	0.183333	CommAqAKI	24	172	Nov2016	Piperacillin & Tazobactam Injection	46.6167	1	Y		FZ71A	Endoscopic Insertion of Luminal Stent into GI Tract, with length of stay 2 days or more, with Major CC	53	Oesophageal obstruction	INSERTION OF STENT INTO OESOPHAGUS NEC	1	0	1	1	0	2	1	1	2	0	1	2	2	0	2	0
1369	80	M	Non-Elective	HO	Nov2016	Nov2016	Dec2016	#NULL!	#NULL!	#NULL!		13	#NULL!	#NULL!		#NULL!				DZ21J	Chronic Obstructive Pulmonary Disease or Bronchitis without NIV without Intubation with CC	16	Chron obstruct pulmonary dis wth acute exacerbation, unspec		2	0	0	0	0	2	0	0	2	0	1	0	0	0	0	0
1370	79	F	Non-Elective	HO	Mar2016	Mar2016	Mar2016	#NULL!	#NULL!	#NULL!		13	#NULL!	Mar2016	Meropenem Injection	0.583333	1			EB01Z	Non-Interventional Acquired Cardiac Conditions	5	Infect inflamm reac due oth card vasc devs implant and graft		1	0	0	0	0	2	0	1	1	0	1	0	0	0	0	0
1371	78	F	Non-Elective	HO	Sep2015	Sep2015	Sep2015	#NULL!	#NULL!	#NULL!		2	#NULL!	#NULL!		#NULL!				DZ21H	Chronic Obstructive Pulmonary Disease or Bronchitis without NIV without Intubation with Major CC	23	Chron obstruct pulmonary dis wth acute exacerbation, unspec		2	0	0	0	0	2	0	0	1	0	0	0	0	0	0	0
1373	31	F	Non-Elective	HO	Feb2016	Feb2016	Feb2016	#NULL!	#NULL!	#NULL!		0	#NULL!	#NULL!		#NULL!				MB08Z	Threatened or Spontaneous Miscarriage	5	Spontaneous abortion	BLOOD WITHDRAWAL, OTHER SPECIFIED	2	0	0	0	0	2	0	0	1	1	0	0	0	0	0	0
1374	30	F	Non-Elective	HO	#NULL!	Apr2015	Apr2015	#NULL!	#NULL!	#NULL!		0	#NULL!	#NULL!		#NULL!				MB08Z	Threatened or Spontaneous Miscarriage	5	Spontaneous abortion	BLOOD WITHDRAWAL, OTHER SPECIFIED	2	0	0	0	0	2	0	0	1	1	0	0	0	0	0	0
1375	30	F	Non-Elective	HO	Jul2015	Jul2015	Aug2015	Aug2015	1	144.517		6	53	Jul2015	Amoxicillin Injection	3.46667	1			GA10F	Open or Laparoscopic Cholecystectomy with CC	22	Calculus of gallbladder with other cholecystitis	TOTAL CHOLECYSTECTOMY NEC	1	0	0	0	0	2	0	1	1	0	1	1	0	0	0	0
1376	31	M	Non-Elective	HO	Jun2016	Jun2016	Jun2016	#NULL!	#NULL!	#NULL!		0	#NULL!	#NULL!		#NULL!				DZ11C	Lobar, Atypical or Viral Pneumonia without CC	9	Pneumonia, unspecified		2	0	0	0	0	2	0	0	2	1	0	0	0	0	0	0
1377	31	F	Non-Elective	HO	#NULL!	Apr2015	Apr2015	#NULL!	#NULL!	#NULL!		0	#NULL!	#NULL!		#NULL!				MB08Z	Threatened or Spontaneous Miscarriage	5	Spontaneous abortion		2	0	0	0	0	2	0	0	1	1	0	0	0	0	0	0
1378	32	F	Non-Elective	HO	Aug2016	Aug2016	Aug2016	#NULL!	#NULL!	#NULL!		0	#NULL!	#NULL!		#NULL!				JD04B	Intermediate Skin Disorders category 1 with Intermediate CC	9	Cutaneous abscess, furuncle and carbuncle of trunk		2	0	0	0	0	2	0	0	1	1	0	0	0	0	0	0
1379	100	M	Non-Elective	HO	#NULL!	Mar2015	Mar2015	#NULL!	#NULL!	#NULL!		2	#NULL!	Mar2015	Benzylpenicillin Injection	13.5667	1			DZ21H	Chronic Obstructive Pulmonary Disease or Bronchitis without NIV without Intubation with Major CC	23	Bronchitis, not specified as acute or chronic		1	0	0	0	0	2	0	1	2	0	0	0	0	0	0	0
1380	39	M	Non-Elective	HO	Apr2015	Apr2015	Apr2015	Apr2015	3	0.466667	CommAqAKI	7	375	Apr2015	Piperacillin & Tazobactam Injection	8.41667	1			FZ38D	Gastrointestinal Bleed with length of stay 2 days or more with Major CC	27	Haematemesis		1	0	0	1	0	2	1	1	2	0	1	3	3	0	0	3
1381	40	M	Non-Elective	HO	Sep2016	Sep2016	Sep2016	#NULL!	#NULL!	#NULL!		1	#NULL!	#NULL!		#NULL!				WA18X	Admission for Unexplained Symptoms with Intermediate CC	15	Pain, unspecified		2	0	0	0	0	2	0	0	2	0	0	0	0	0	0	0
1382	40	F	Non-Elective	HO	#NULL!	Mar2015	Mar2015	#NULL!	#NULL!	#NULL!		0	#NULL!	#NULL!		#NULL!				MB08Z	Threatened or Spontaneous Miscarriage	5	Spontaneous abortion		2	0	0	0	0	2	0	0	1	1	0	0	0	0	0	0
1383	41	F	Non-Elective	HO	Aug2016	Aug2016	Aug2016	#NULL!	#NULL!	#NULL!		3	#NULL!	Aug2016	Ciprofloxacin Injection	16.5333	1			GA10F	Open or Laparoscopic Cholecystectomy with CC	22	Calculus of gallbladder with other cholecystitis	TOTAL CHOLECYSTECTOMY NEC	1	0	0	0	0	2	0	1	1	0	1	0	0	0	0	0
1384	41	F	Non-Elective	HO	Dec2016	Dec2016	Dec2016	#NULL!	#NULL!	#NULL!		1	#NULL!	#NULL!		#NULL!				EB08I	Syncope or Collapse without CC	5	Orthostatic hypotension		2	0	0	0	0	2	0	0	1	0	0	0	0	0	0	0
1385	40	M	Non-Elective	HO	#NULL!	Jun2016	Jul2016	#NULL!	#NULL!	#NULL!		1	#NULL!	#NULL!		#NULL!				AA26A	Muscular, Balance, Cranial or Peripheral Nerve Disorders; Epilepsy; Head Injury with CC	13	Paraesthesia of skin		2	0	0	0	0	2	0	0	2	0	0	0	0	0	0	0
1386	40	F	Non-Elective	HO	Aug2016	Aug2016	Aug2016	#NULL!	#NULL!	#NULL!		0	#NULL!	#NULL!		#NULL!				HD21C	Soft Tissue Disorders without CC	5	Other specified soft tissue disorders		2	0	0	0	0	2	0	0	1	1	0	0	0	0	0	0
1387	38	F	Non-Elective	HO	Apr2015	Apr2015	Apr2015	#NULL!	#NULL!	#NULL!		2	#NULL!	Apr2015	Benzylpenicillin Injection	2.6	1	Y		WA11V	Poisoning, Toxic, Environmental and Unspecified Effects with Major CC	16	Poisoning: Other opioids		1	0	1	0	0	2	0	1	1	0	0	0	0	0	0	0
1388	39	F	Non-Elective	HO	Mar2017	Mar2017	Mar2017	#NULL!	#NULL!	#NULL!		0	#NULL!	Mar2017	Ciprofloxacin	5.55	1			JD04B	Intermediate Skin Disorders category 1 with Intermediate CC	9	Cutaneous abscess, furuncle and carbuncle of buttock		1	0	0	0	0	2	0	1	1	1	0	0	0	0	0	0
1389	37	F	Non-Elective	HO	Aug2015	Aug2015	Aug2015	#NULL!	#NULL!	#NULL!		0	#NULL!	#NULL!		#NULL!				LB20B	Infection and Mechanical Problems Related to Genito-Urinary Prostheses, Implants and Grafts without CC	5	Mechanical complication of intrauterine contraceptive device		2	0	0	0	0	2	0	0	1	1	0	0	0	0	0	0
1390	29	M	Non-Elective	HO	Dec2016	Dec2016	Dec2016	Dec2016	2	0.683333	CommAqAKI	4	174	#NULL!		#NULL!				FZ38D	Gastrointestinal Bleed with length of stay 2 days or more with Major CC	27	Duodenal ulcer	FIBREOPTIC ENDOSCOPIC INJECTION THERAPY TO LESION OF UPPER G	2	0	0	0	0	2	1	0	2	0	1	2	2	0	2	0
1391	24	F	Non-Elective	HO	Sep2016	Sep2016	Sep2016	#NULL!	#NULL!	#NULL!		1	#NULL!	#NULL!		#NULL!				MB08Z	Threatened or Spontaneous Miscarriage	5	Spontaneous abortion		2	0	0	0	0	2	0	0	1	0	0	0	0	0	0	0
1392	24	F	Non-Elective	HO	Sep2016	Sep2016	Sep2016	#NULL!	#NULL!	#NULL!		0	#NULL!	#NULL!		#NULL!				MB08Z	Threatened or Spontaneous Miscarriage	5	Spontaneous abortion		2	0	0	0	0	2	0	0	1	1	0	0	0	0	0	0
1393	0	F	Non-Elective	HO	Jan2015	Jan2015	Jan2015	#NULL!	#NULL!	#NULL!		0	#NULL!	#NULL!		#NULL!				PA15A	Acute Bronchiolitis with CC	11	Acute bronchiolitis, unspecified		2	0	0	0	0	2	0	0	1	1	0	0	0	0	0	0
1394	34	F	Non-Elective	HO	Sep2015	Sep2015	Sep2015	#NULL!	#NULL!	#NULL!		0	#NULL!	#NULL!		#NULL!				WA11V	Poisoning, Toxic, Environmental and Unspecified Effects with Major CC	16	Poisoning by other antihypertensive drugs, NEC		2	0	0	0	0	2	0	0	1	1	0	0	0	0	0	0
1395	61	M	Non-Elective	HO	Apr2016	Apr2016	Apr2016	#NULL!	#NULL!	#NULL!		1	#NULL!	#NULL!		#NULL!				WA18Y	Admission for Unexplained Symptoms without CC	5	Disorientation, unspecified	COMPUTED TOMOGRAPHY OF HEAD	2	0	0	0	0	2	0	0	2	0	0	0	0	0	0	0
1396	0	F	Non-Elective	HO	Jan2015	Jan2015	Jan2015	#NULL!	#NULL!	#NULL!		1	#NULL!	#NULL!		#NULL!				PA17B	Intermediate Infections without CC	5	Varicella without complication		2	0	0	0	0	2	0	0	1	0	0	0	0	0	0	0
1397	2	F	Non-Elective	HO	Dec2016	Dec2016	Dec2016	#NULL!	#NULL!	#NULL!		1	#NULL!	Dec2016	Ceftriaxone Injection (PAED)	2.73333	1			PA17B	Intermediate Infections without CC	5	Acute lymphadenitis, unspecified		1	0	0	0	0	2	0	1	1	0	0	0	0	0	0	0
1398	0	F	Non-Elective	HO	Jan2015	Jan2015	Jan2015	#NULL!	#NULL!	#NULL!		0	#NULL!	#NULL!		#NULL!				PA17B	Intermediate Infections without CC	5	Varicella without complication		2	0	0	0	0	2	0	0	1	1	0	0	0	0	0	0
1399	33	M	Non-Elective	HO	Apr2016	Apr2016	Apr2016	#NULL!	#NULL!	#NULL!		0	#NULL!	Apr2016	Co-Amoxiclav Injection	2.85	1			DZ11C	Lobar, Atypical or Viral Pneumonia without CC	9	Pneumonia, unspecified		1	0	0	0	0	2	0	1	2	1	0	0	0	0	0	0
1400	0	M	Non-Elective	HO	Mar2015	Mar2015	Mar2015	#NULL!	#NULL!	#NULL!		0	#NULL!	#NULL!		#NULL!				PA15A	Acute Bronchiolitis with CC	11	Acute bronchiolitis, unspecified		2	0	0	0	0	2	0	0	2	1	0	0	0	0	0	0
1402	30	F	Non-Elective	HO	#NULL!	Feb2015	Feb2015	#NULL!	#NULL!	#NULL!		0	#NULL!	#NULL!		#NULL!				MB08Z	Threatened or Spontaneous Miscarriage	5	Spontaneous abortion	BLOOD WITHDRAWAL, OTHER SPECIFIED	2	0	0	0	0	2	0	0	1	1	0	0	0	0	0	0
1404	30	F	Non-Elective	HO	#NULL!	Feb2015	Feb2015	#NULL!	#NULL!	#NULL!		0	#NULL!	#NULL!		#NULL!				MB08Z	Threatened or Spontaneous Miscarriage	5	Spontaneous abortion	BLOOD WITHDRAWAL, OTHER SPECIFIED	2	0	0	0	0	2	0	0	1	1	0	0	0	0	0	0
1405	0	F	Non-Elective	HO	Dec2016	Dec2016	Dec2016	#NULL!	#NULL!	#NULL!		1	#NULL!	#NULL!		#NULL!				PA15A	Acute Bronchiolitis with CC	11	Acute bronchiolitis, unspecified		2	0	0	0	0	2	0	0	1	0	0	0	0	0	0	0
1406	58	M	Non-Elective	HO	Jul2016	Jul2016	Jul2016	#NULL!	#NULL!	#NULL!		0	#NULL!	#NULL!		#NULL!				LB57B	Urethral Disorders without CC	8	Urethral stricture, unspecified		2	0	0	0	0	2	0	0	2	1	0	0	0	0	0	0
1407	56	F	Non-Elective	HO	Feb2015	Feb2015	Mar2015	#NULL!	#NULL!	#NULL!		10	#NULL!	#NULL!		#NULL!				HB25D	Minor Knee Procedures for Non-Trauma category 1 19 years and over with Major CC	42	Seropositive rheumatoid arthritis, unspecified	INJECTION OF THERAPEUTIC SUBSTANCE INTO JOINT	2	0	0	0	0	2	0	0	1	0	1	0	0	0	0	0
1408	58	M	Non-Elective	HO	Sep2016	Sep2016	Sep2016	#NULL!	#NULL!	#NULL!		0	#NULL!	#NULL!		#NULL!				EB08I	Syncope or Collapse without CC	5	Orthostatic hypotension		2	0	0	0	0	2	0	0	2	1	0	0	0	0	0	0
1409	57	F	Non-Elective	HO	Jul2015	Jul2015	Jul2015	#NULL!	#NULL!	#NULL!		0	#NULL!	#NULL!		#NULL!				AA26A	Muscular, Balance, Cranial or Peripheral Nerve Disorders; Epilepsy; Head Injury with CC	13	Paraesthesia of skin		2	0	0	0	0	2	0	0	1	1	0	0	0	0	0	0
1410	85	F	Non-Elective	HO	#NULL!	Sep2016	Oct2016	#NULL!	#NULL!	#NULL!		28	#NULL!	Oct2016	Flucloxacillin Injection	285.717				JC04A	Intermediate Skin Procedures category 2 with Major CC	29	Bullous pemphigoid	INCISION OF LESION OF SKIN OF HEAD OR NECK	0	0	0	0	0	2	0	0	1	0	1	0	0	0	0	0
1411	67	F	Non-Elective	HO	Mar2016	Mar2016	Mar2016	#NULL!	#NULL!	#NULL!		6	#NULL!	#NULL!		#NULL!				EB01Z	Non-Interventional Acquired Cardiac Conditions	5	Chest pain, unspecified		2	0	0	0	0	2	0	0	1	0	1	0	0	0	0	0
1412	50	F	Non-Elective	HO	Jan2017	Jan2017	Jan2017	#NULL!	#NULL!	#NULL!		0	#NULL!	#NULL!		#NULL!				EB01Z	Non-Interventional Acquired Cardiac Conditions	5	Chest pain, unspecified		2	0	0	0	0	2	0	0	1	1	0	0	0	0	0	0
1413	41	M	Non-Elective	HO	Oct2015	Oct2015	Oct2015	#NULL!	#NULL!	#NULL!		0	#NULL!	#NULL!		#NULL!				EB01Z	Non-Interventional Acquired Cardiac Conditions	5	Chest pain, unspecified		2	0	0	0	0	2	0	0	2	1	0	0	0	0	0	0
1414	32	F	Non-Elective	HO	Oct2016	Oct2016	Oct2016	#NULL!	#NULL!	#NULL!		0	#NULL!	#NULL!		#NULL!				MB08Z	Threatened or Spontaneous Miscarriage	5	Haemorrhage in early pregnancy, unspecified		2	0	0	0	0	2	0	0	1	1	0	0	0	0	0	0
1415	67	M	Non-Elective	HO	Dec2016	Dec2016	Dec2016	#NULL!	#NULL!	#NULL!		0	#NULL!	#NULL!		#NULL!				EB01Z	Non-Interventional Acquired Cardiac Conditions	5	Chest pain, unspecified		2	0	0	0	0	2	0	0	2	1	0	0	0	0	0	0
1417	43	F	Non-Elective	HO	Jan2016	Jan2016	Jan2016	#NULL!	#NULL!	#NULL!		3	#NULL!	Jan2016	Gentamicin Injection	9.1	1			LA09G	General Renal Disorders with length of stay 2 days or more without CC	7	Tubulo-interstitial nephritis not spec as acute or chronic		1	0	0	0	0	2	0	1	1	0	1	0	0	0	0	0
1418	25	M	Non-Elective	HO	Apr2015	Apr2015	Apr2015	#NULL!	#NULL!	#NULL!		2	#NULL!	Apr2015	Gentamicin Injection	4.58333	1			LA09G	General Renal Disorders with length of stay 2 days or more without CC	7	Hydronephrosis with renal and ureteral calculous obstruction		1	0	0	0	0	2	0	1	2	0	0	0	0	0	0	0
1419	26	M	Non-Elective	HO	Jan2016	Jan2016	Jan2016	#NULL!	#NULL!	#NULL!		3	#NULL!	#NULL!		#NULL!				LB38B	Unspecified Haematuria without Major CC	10	Unspecified haematuria		2	0	0	0	0	2	0	0	2	0	1	0	0	0	0	0
1420	27	F	Non-Elective	HO	Dec2016	Dec2016	Dec2016	#NULL!	#NULL!	#NULL!		4	#NULL!	Dec2016	Amoxicillin Injection	4.05	1			LA09G	General Renal Disorders with length of stay 2 days or more without CC	7	Tubulo-interstitial nephritis not spec as acute or chronic	CONTINUOUS INTRAVENOUS INFUSION OF THERAPEUTIC SUBSTANCE NEC	1	0	0	0	0	2	0	1	1	0	1	0	0	0	0	0
1421	28	F	Non-Elective	HO	Oct2015	Oct2015	Oct2015	#NULL!	#NULL!	#NULL!		0	#NULL!	#NULL!		#NULL!				LB38B	Unspecified Haematuria without Major CC	10	Unspecified haematuria		2	0	0	0	0	2	0	0	1	1	0	0	0	0	0	0
1422	70	M	Non-Elective	HO	Dec2015	Dec2015	Dec2015	#NULL!	#NULL!	#NULL!		5	#NULL!	Dec2015	Amoxicillin Injection	0.416667	1			LA04E	Kidney or Urinary Tract Infections with length of stay 2 days or more with Intermediate CC	18	Urinary tract infection, site not specified		1	0	0	0	0	2	0	1	2	0	1	0	0	0	0	0
1423	79	M	Non-Elective	HO	Jun2015	Jun2015	Jun2015	Jun2015	2	1.13333	CommAqAKI	3	272	Jun2015	Piperacillin & Tazobactam Injection	1.15	1	Y		FZ36D	Intestinal Infectious Disorders with length of stay 2 days or more with Major CC	39	Other unspecified gastroenteritis colitis infectious origin		1	1	1	1	0	2	1	1	2	0	1	2	2	0	2	0
1424	34	M	Non-Elective	HO	Nov2016	Nov2016	Nov2016	#NULL!	#NULL!	#NULL!		2	#NULL!	Nov2016	Piperacillin & Tazobactam Injection	1.05	1			LA09G	General Renal Disorders with length of stay 2 days or more without CC	7	Tubulo-interstitial nephritis not spec as acute or chronic	COMPUTED TOMOGRAPHY NEC	1	0	0	0	0	2	0	1	2	0	0	0	0	0	0	0
1426	66	M	Non-Elective	HO	Jan2015	Jan2015	Jan2015	#NULL!	#NULL!	#NULL!		2	#NULL!	#NULL!		#NULL!				HA83A	Head Injury with Major CC	20	Unspecified injury of head	COMPUTED TOMOGRAPHY OF SPINE	2	0	0	0	0	2	0	0	2	0	0	0	0	0	0	0
1427	78	F	Non-Elective	HO	Dec2016	Dec2016	Dec2016	#NULL!	#NULL!	#NULL!		7	#NULL!	Dec2016	Flucloxacillin Injection	42.3	1			HA12B	Major Hip Procedures category 1 for Trauma with CC	52	Fracture of neck of femur	PRIMARY TOTAL PROSTHETIC REPLACEMENT OF HIP JOINT NOT USING	1	0	0	0	0	2	0	1	1	0	1	0	0	0	0	0
1428	76	M	Non-Elective	HO	Aug2016	Aug2016	Apr2017	Aug2016	1	112.767		268	50	Aug2016	Metronidazole Injection	98.2667		Y	Y	FZ69C	Complex Small Intestine Procedures, 19 years and over, with CC Score 7+	#NULL!	Intestinal adhesions [bands] with obstruction	ILEECTOMY AND ANASTOMOSIS OF DUODENUM TO ILEUM	0	0	1	0	1	2	0	0	2	0	1	1	0	0	0	0
1429	79	F	Non-Elective	HO	Mar2017	Mar2017	Apr2017	Apr2017	1	43.55	CommAqAKI	5	160	#NULL!		#NULL!				FZ90B	Abdominal Pain without Interventions	#NULL!	Pain localized to other parts of lower abdomen	COMPUTED TOMOGRAPHY NEC	2	0	0	0	0	2	1	0	1	0	1	1	1	1	0	0
1430	19	M	Non-Elective	HO	#NULL!	Aug2016	Aug2016	#NULL!	#NULL!	#NULL!		5	#NULL!	Aug2016	Gentamicin Injection	5.51667	1			LA04E	Kidney or Urinary Tract Infections with length of stay 2 days or more with Intermediate CC	18	Urinary tract infection, site not specified	COMPUTED TOMOGRAPHY NEC	1	0	0	0	0	2	0	1	2	0	1	0	0	0	0	0
1431	50	M	Non-Elective	HO	#NULL!	Oct2016	Nov2016	#NULL!	#NULL!	#NULL!		2	#NULL!	Oct2016	Gentamicin Injection	2.53333	1			LA04E	Kidney or Urinary Tract Infections with length of stay 2 days or more with Intermediate CC	18	Urinary tract infection, site not specified	COMPUTED TOMOGRAPHY NEC	1	0	0	0	0	2	0	1	2	0	0	0	0	0	0	0
1432	74	M	Non-Elective	HO	#NULL!	Jan2015	Jan2015	#NULL!	#NULL!	#NULL!		1	#NULL!	Jan2015	Clindamycin Injection	9.25	1			EA05Z	Pace 2 - Dual Chamber	26	Atrioventricular block, second degree	IMPLANT. OF INTRAV. DUAL CHAMBER CARDIAC PACEMAKER SYSTEM	1	0	0	0	0	2	0	1	2	0	0	0	0	0	0	0
1433	74	M	Non-Elective	HO	May2015	May2015	May2015	#NULL!	#NULL!	#NULL!		3	#NULL!	#NULL!		#NULL!				WA12X	Complications of Procedures with Intermediate CC	11	Haemorrhage and haematoma complicating a procedure NEC		2	0	0	0	0	2	0	0	2	0	1	0	0	0	0	0
1434	64	M	Non-Elective	HO	Jan2015	Jan2015	Feb2015	#NULL!	#NULL!	#NULL!		24	#NULL!	Jan2015	Flucloxacillin Injection	23.8333	1			HA34Z	Minor Foot Procedures for Trauma category 2	10	Fracture of lower end of tibia	REMANIP FRACTURE LONG BONE RIGID INTERNAL FIXATION NEC	1	0	0	0	0	2	0	1	2	0	1	0	0	0	0	0
1435	17	F	Non-Elective	HO	Jun2016	Jun2016	Jul2016	#NULL!	#NULL!	#NULL!		8	#NULL!	#NULL!		#NULL!				PA01A	Nervous System Disorders with CC	10	Intracranial and intraspinal phlebitis and thrombophlebitis	COMPUTED TOMOGRAPHY NEC	2	0	0	0	0	2	0	0	1	0	1	0	0	0	0	0
1436	80	F	Non-Elective	HO	#NULL!	Dec2015	Dec2015	#NULL!	#NULL!	#NULL!		21	#NULL!	Dec2015	Co-Amoxiclav Injection	183.567		Y		FZ74B	Complex Large Intestine Procedures, 19 years and over without Major CC	33	Malignant neoplasm: Caecum	RIGHT HEMICOLECTOMY AND ILEOSTOMY HFQ	0	0	1	0	0	2	0	0	1	0	1	0	0	0	0	0
1438	35	M	Non-Elective	HO	Jul2015	Jul2015	Jul2015	#NULL!	#NULL!	#NULL!		3	#NULL!	#NULL!		#NULL!				VA10C	Multiple Trauma Diagnoses score 33-50, with no Interventions	37	Fracture of base of skull		2	0	0	0	0	2	0	0	2	0	1	0	0	0	0	0
1442	44	F	Non-Elective	HO	Jan2017	Jan2017	Feb2017	#NULL!	#NULL!	#NULL!		9	#NULL!	Jan2017	Metronidazole Injection	3.7	1	Y		FZ43B	Non-Malignant Stomach or Duodenum Disorders with length of stay 2 days or more without Major CC	12	Duodenal ulcer	IRRIGATION OF PERITONEAL CAVITY	1	0	1	0	0	2	0	1	1	0	1	0	0	0	0	0
1444	62	M	Non-Elective	HO	Aug2016	Aug2016	Aug2016	#NULL!	#NULL!	#NULL!		0	#NULL!	Aug2016	Benzylpenicillin Injection	3.48333	1			CZ13V	Intermediate Nose Procedures 19 years and over with CC	6	Hypertrophy of tonsils	DIAGNOSTIC ENDOSCOPIC EXAMINATION OF NASAL CAVITY, UNSPECIFIED	1	0	0	0	0	2	0	1	2	1	0	0	0	0	0	0
1445	48	M	Non-Elective	HO	Mar2016	Mar2016	Mar2016	#NULL!	#NULL!	#NULL!		1	#NULL!	#NULL!		#NULL!				HA34Z	Minor Foot Procedures for Trauma category 2	10	Fracture of lower end of tibia	CLOSED REDUCTION FRACTURE BONE FIXATION USING NAIL OR SCREW	2	0	0	0	0	2	0	0	2	0	0	0	0	0	0	0
1446	82	F	Non-Elective	HO	Jan2017	Jan2017	Jan2017	#NULL!	#NULL!	#NULL!		9	#NULL!	Jan2017	Clarithromycin	3.35	1			KC05A	Fluid and Electrolyte Disorders 70 years and over with Major CC	38	Hypo-osmolality and hyponatraemia	TRANSTHORACIC ECHOCARDIOGRAPHY	1	0	0	0	0	2	0	1	1	0	1	0	0	0	0	0
1447	81	F	Non-Elective	HO	Jan2017	Jan2017	Jan2017	#NULL!	#NULL!	#NULL!		0	#NULL!	#NULL!		#NULL!				FZ47C	Non-Malignant General Abdominal Disorders with length of stay 1 day or less	5	Pain localized to upper abdomen	TRANSTHORACIC ECHOCARDIOGRAPHY	2	0	0	0	0	2	0	0	1	1	0	0	0	0	0	0
1448	81	M	Non-Elective	HO	Apr2017	Apr2017	Apr2017	#NULL!	#NULL!	#NULL!		5	#NULL!	#NULL!		#NULL!				DZ25L	Fibrosis or Pneumoconiosis, without Interventions, with CC Score 4-6	#NULL!	Pleural plaque with presence of asbestos	TRANSTHORACIC ECHOCARDIOGRAPHY	2	0	0	0	0	2	0	0	2	0	1	0	0	0	0	0
1449	93	M	Non-Elective	HO	Jan2017	Jan2017	Jan2017	#NULL!	#NULL!	#NULL!		1	#NULL!	Jan2017	Benzylpenicillin Injection	1.01667	1			DZ22A	Unspecified Acute Lower Respiratory Infection with Major CC	27	Unspecified acute lower respiratory infection	TRANSTHORACIC ECHOCARDIOGRAPHY	1	1	0	0	0	2	0	1	2	0	0	0	0	0	0	0
1450	88	M	Non-Elective	HO	Sep2015	Sep2015	Sep2015	#NULL!	#NULL!	#NULL!		7	#NULL!	Sep2015	Benzylpenicillin Injection	0.866667	1			QZ20Z	Deep Vein Thrombosis	10	Phlebitis and thrombophlebitis of femoral vein		1	1	0	0	0	2	0	1	2	0	1	0	0	0	0	0
1451	43	M	Non-Elective	HO	#NULL!	Aug2015	Aug2015	Aug2015	1	167.717		16	65	Aug2015	Flucloxacillin Injection	2.25	1			HB14B	Intermediate Hip Procedures for Non-Trauma category 1 with CC	35	Other chronic osteomyelitis	DEBRIDEMENT OF BONE NEC	1	0	0	0	0	2	0	1	2	0	1	1	0	0	0	0
1452	91	F	Non-Elective	HO	Jan2017	Jan2017	Jan2017	#NULL!	#NULL!	#NULL!		1	#NULL!	Jan2017	Gentamicin Injection	1.68333	1			DZ22B	Unspecified Acute Lower Respiratory Infection with CC	14	Unspecified acute lower respiratory infection	TRANSTHORACIC ECHOCARDIOGRAPHY	1	0	0	0	0	2	0	1	1	0	0	0	0	0	0	0
1453	91	F	Non-Elective	HO	Sep2016	Sep2016	Oct2016	#NULL!	#NULL!	#NULL!		32	#NULL!	#NULL!		#NULL!		Y		VA10D	Multiple Trauma Diagnoses score >=51, with no Interventions	66	Multiple fractures of ribs	URETHRAL CATHETERISATION OF BLADDER, UNSPECIFIED	2	0	1	0	0	2	0	0	1	0	1	0	0	0	0	0
1454	86	F	Non-Elective	HO	Oct2016	Oct2016	Oct2016	#NULL!	#NULL!	#NULL!		4	#NULL!	#NULL!		#NULL!				DZ22B	Unspecified Acute Lower Respiratory Infection with CC	14	Unspecified acute lower respiratory infection	COMPUTED TOMOGRAPHY OF CHEST	2	0	0	0	0	2	0	0	1	0	1	0	0	0	0	0
1455	84	M	Non-Elective	HO	Apr2017	Apr2017	May2017	Apr2017	1	1.43333	CommAqAKI	36	129	Apr2017	Piperacillin & Tazobactam Injection	262.383				SA31A	Malignant Lymphoma, including Hodgkin's and Non-Hodgkin's, with CC Score 15+	#NULL!	Diffuse large B-cell lymphoma	DIAGNOSTIC SPINAL PUNCTURE, UNSPECIFIED	0	0	0	0	0	2	1	0	2	0	1	1	1	1	0	0
1459	77	M	Non-Elective	HO	Oct2016	Oct2016	Oct2016	#NULL!	#NULL!	#NULL!		4	#NULL!	#NULL!		#NULL!				DZ26A	Pneumothorax with CC	22	Other spontaneous pneumothorax	INSERTION OF TUBE DRAIN INTO PLEURAL CAVITY	2	0	0	0	0	2	0	0	2	0	1	0	0	0	0	0
1460	78	M	Non-Elective	HO	Oct2016	Oct2016	Nov2016	#NULL!	#NULL!	#NULL!		15	#NULL!	Nov2016	Piperacillin & Tazobactam Injection	168.2				DZ26A	Pneumothorax with CC	22	Other spontaneous pneumothorax	INSERTION OF TUBE DRAIN INTO PLEURAL CAVITY	0	0	0	0	0	2	0	0	2	0	1	0	0	0	0	0
1461	42	M	Non-Elective	HO	Feb2015	Feb2015	Feb2015	#NULL!	#NULL!	#NULL!		11	#NULL!	Feb2015	Piperacillin & Tazobactam Injection	170.417				DZ26A	Pneumothorax with CC	22	Other spontaneous pneumothorax	INSERTION OF TUBE DRAIN INTO PLEURAL CAVITY	0	0	0	0	0	2	0	0	2	0	1	0	0	0	0	0
1462	78	M	Non-Elective	HO	Nov2015	Nov2015	Nov2015	#NULL!	#NULL!	#NULL!		4	#NULL!	#NULL!		#NULL!				VA10D	Multiple Trauma Diagnoses score >=51, with no Interventions	66	Open wound of finger(s) without damage to nail		2	0	0	0	0	2	0	0	2	0	1	0	0	0	0	0
1464	71	F	Non-Elective	HC	Mar2015	Mar2015	Mar2015	#NULL!	#NULL!	#NULL!		7	#NULL!	#NULL!		#NULL!				DZ26A	Pneumothorax with CC	22	Other spontaneous pneumothorax	INSERTION OF TUBE DRAIN INTO PLEURAL CAVITY	2	0	0	0	0	2	0	0	1	0	1	0	0	0	0	0
1465	72	F	Non-Elective	HO	Aug2015	Aug2015	Aug2015	#NULL!	#NULL!	#NULL!		2	#NULL!	#NULL!		#NULL!				FZ60Z	Diagnostic Endoscopic Procedures on the Upper GI Tract 19 years and over	5	Haematemesis	DIAGNOSTIC FIBREOPTIC ENDOSCOPIC EXAM/UPPER GASTROINTE, UNSPECIFIED	2	0	0	0	0	2	0	0	1	0	0	0	0	0	0	0
1466	74	M	Non-Elective	HO	Mar2017	Mar2017	Apr2017	#NULL!	#NULL!	#NULL!		10	#NULL!	#NULL!		#NULL!				AA25E	Cerebral Degenerations or Miscellaneous Disorders of Nervous System, with CC Score 8-10	#NULL!	Vascular parkinsonism	URETHRAL CATHETERISATION OF BLADDER, UNSPECIFIED	2	0	0	0	0	2	0	0	2	0	1	0	0	0	0	0
1468	43	F	Non-Elective	HO	Oct2015	Oct2015	Oct2015	#NULL!	#NULL!	#NULL!		13	#NULL!	Oct2015	Piperacillin & Tazobactam Injection	2.05	1	Y		VA10D	Multiple Trauma Diagnoses score >=51, with no Interventions	66	Traumatic subarachnoid haemorrhage	APPLICATION OF PLASTER CAST	1	0	1	0	0	2	0	1	1	0	1	0	0	0	0	0
1469	45	F	Non-Elective	HO	May2017	May2017	May2017	#NULL!	#NULL!	#NULL!		3	#NULL!	#NULL!		#NULL!				VA10D	Multiple Trauma Diagnoses score >=51, with no Interventions	66	Multiple fractures of ribs	INSERTION OF TUBE DRAIN INTO PLEURAL CAVITY	2	0	0	0	0	2	0	0	1	0	1	0	0	0	0	0
1470	39	F	Non-Elective	HO	Jul2015	Jul2015	Jul2015	#NULL!	#NULL!	#NULL!		4	#NULL!	#NULL!		#NULL!				DZ26A	Pneumothorax with CC	22	Traumatic haemopneumothorax		2	0	0	0	0	2	0	0	1	0	1	0	0	0	0	0
1471	40	M	Non-Elective	HO	Nov2015	Nov2015	Nov2015	#NULL!	#NULL!	#NULL!		2	#NULL!	#NULL!		#NULL!				DZ26A	Pneumothorax with CC	22	Pneumothorax, unspecified	INSERTION OF TUBE DRAIN INTO PLEURAL CAVITY	2	0	0	0	0	2	0	0	2	0	0	0	0	0	0	0
1472	42	M	Non-Elective	HO	Jan2017	Jan2017	Jan2017	Jan2017	1	88.25		11	117	Jan2017	Piperacillin & Tazobactam Injection	4.7	1			GC01A	Liver Failure Disorders with Interventions	44	Alcoholic hepatic failure	OTHER FIBREOPTIC THERAPEUTIC ENDOSCOPIC OPS ON UPPER G, OTHER SPECIFIED	1	0	0	0	0	2	0	1	2	0	1	1	0	0	0	0
1473	66	M	Non-Elective	HO	Apr2017	Apr2017	May2017	#NULL!	#NULL!	#NULL!		15	#NULL!	#NULL!		#NULL!				DZ26K	Pneumothorax or Intrathoracic Injuries, with Single Intervention, with CC Score 3-5	#NULL!	Pneumothorax, unspecified	INSERTION OF TUBE DRAIN INTO PLEURAL CAVITY	2	0	0	0	0	2	0	0	2	0	1	0	0	0	0	0
1474	30	F	Non-Elective	HO	Mar2017	Mar2017	Apr2017	#NULL!	#NULL!	#NULL!		23	#NULL!	Apr2017	Piperacillin & Tazobactam Injection	364.3		Y		AA26F	Muscular, Balance, Cranial or Peripheral Nerve Disorders, Epilepsy or Head Injury, with CC Score 6-8	#NULL!	Grand mal status epilepticus	INVASIVE VENTILATION	0	0	1	0	0	2	0	0	1	0	1	0	0	0	0	0
1475	44	F	Non-Elective	HO	Jul2016	Jul2016	Jul2016	#NULL!	#NULL!	#NULL!		2	#NULL!	Jul2016	Piperacillin & Tazobactam Injection	4.25	1			DZ22A	Unspecified Acute Lower Respiratory Infection with Major CC	27	Unspecified acute lower respiratory infection	DRAINAGE OF ASCITES NEC	1	0	0	0	0	2	0	1	1	0	0	0	0	0	0	0
1476	74	F	Non-Elective	HO	Mar2017	Mar2017	Mar2017	#NULL!	#NULL!	#NULL!		11	#NULL!	Mar2017	Doxycycline Injection	77.9				DZ26A	Pneumothorax with CC	22	Pneumothorax, unspecified	INSERTION OF TUBE DRAIN INTO PLEURAL CAVITY	0	0	0	0	0	2	0	0	1	0	1	0	0	0	0	0
1478	69	M	Non-Elective	HO	Oct2015	Oct2015	Oct2015	#NULL!	#NULL!	#NULL!		2	#NULL!	#NULL!		#NULL!				DZ17B	Respiratory Neoplasms with CC	19	Malignant neoplasm: Bronchus or lung, unspecified		2	0	0	0	0	2	0	0	2	0	0	0	0	0	0	0
1479	35	M	Non-Elective	HO	Feb2015	Feb2015	Feb2015	#NULL!	#NULL!	#NULL!		16	#NULL!	Feb2015	Cefuroxime Injection	44.35	1	Y		AA12A	Intracranial Procedures Except Trauma with Brain Tumours or Cerebral Cysts - category 3 with CC	30	Malignant neoplasm: Frontal lobe	EXCISION OF LESION OF TISSUE OF FRONTAL LOBE OF BRAIN	1	0	1	0	0	2	0	1	2	0	1	0	0	0	0	0
1480	38	F	Non-Elective	HO	Aug2015	Aug2015	Aug2015	#NULL!	#NULL!	#NULL!		0	#NULL!	#NULL!		#NULL!				MB08Z	Threatened or Spontaneous Miscarriage	5	Spontaneous abortion		2	0	0	0	0	2	0	0	1	1	0	0	0	0	0	0
1481	32	F	Non-Elective	HO	Oct2016	Oct2016	Oct2016	#NULL!	#NULL!	#NULL!		0	#NULL!	#NULL!		#NULL!				MB08Z	Threatened or Spontaneous Miscarriage	5	Spontaneous abortion		2	0	0	0	0	2	0	0	1	1	0	0	0	0	0	0
1482	66	F	Non-Elective	TR	#NULL!	Sep2015	Sep2015	#NULL!	#NULL!	#NULL!		1	#NULL!	#NULL!		#NULL!				EB01Z	Non-Interventional Acquired Cardiac Conditions	5	Obstructive hypertrophic cardiomyopathy		2	0	0	0	0	2	0	0	1	0	0	0	0	0	0	0
1483	37	F	Non-Elective	HO	#NULL!	Jul2015	Jul2015	#NULL!	#NULL!	#NULL!		0	#NULL!	#NULL!		#NULL!				MB08Z	Threatened or Spontaneous Miscarriage	5	Missed abortion		2	0	0	0	0	2	0	0	1	1	0	0	0	0	0	0
1484	65	F	Non-Elective	HO	Feb2015	Feb2015	Mar2015	#NULL!	#NULL!	#NULL!		12	#NULL!	Feb2015	Clarithromycin	47.55	1	Y	Y	EB01Z	Non-Interventional Acquired Cardiac Conditions	5	Dilated cardiomyopathy	PERCUTANEOUS TRANSLUMINAL PERIPHERAL INSERTION OF CENTRAL CA	1	0	1	0	1	2	0	1	1	0	1	0	0	0	0	0
1485	38	F	Non-Elective	HO	#NULL!	May2015	May2015	#NULL!	#NULL!	#NULL!		0	#NULL!	#NULL!		#NULL!				MB08Z	Threatened or Spontaneous Miscarriage	5	Missed abortion		2	0	0	0	0	2	0	0	1	1	0	0	0	0	0	0
1486	42	F	Non-Elective	HO	#NULL!	Sep2015	Sep2015	#NULL!	#NULL!	#NULL!		0	#NULL!	#NULL!		#NULL!				MB08Z	Threatened or Spontaneous Miscarriage	5	Spontaneous abortion		2	0	0	0	0	2	0	0	1	1	0	0	0	0	0	0
1487	86	F	Non-Elective	HO	Aug2015	Aug2015	Aug2015	#NULL!	#NULL!	#NULL!		0	#NULL!	#NULL!		#NULL!				AA26A	Muscular, Balance, Cranial or Peripheral Nerve Disorders; Epilepsy; Head Injury with CC	13	Epilepsy, unspecified		2	0	0	0	0	2	0	0	1	1	0	0	0	0	0	0
1488	29	F	Non-Elective	HO	May2016	May2016	May2016	#NULL!	#NULL!	#NULL!		1	#NULL!	#NULL!		#NULL!				HC32C	Low Back Pain without CC	8	Low back pain		2	0	0	0	0	2	0	0	1	0	0	0	0	0	0	0
1489	74	M	Non-Elective	HO	Jan2017	Jan2017	Jan2017	#NULL!	#NULL!	#NULL!		3	#NULL!	#NULL!		#NULL!				AA26A	Muscular, Balance, Cranial or Peripheral Nerve Disorders; Epilepsy; Head Injury with CC	13	Epilepsy, unspecified	COMPUTED TOMOGRAPHY OF HEAD	2	1	0	0	0	2	0	0	2	0	1	0	0	0	0	0
1490	84	F	Non-Elective	HO	Dec2016	Dec2016	Dec2016	#NULL!	#NULL!	#NULL!		2	#NULL!	#NULL!		#NULL!				AA26A	Muscular, Balance, Cranial or Peripheral Nerve Disorders; Epilepsy; Head Injury with CC	13	Other and unspecified convulsions	COMPUTED TOMOGRAPHY OF HEAD	2	0	0	0	0	2	0	0	1	0	0	0	0	0	0	0
1491	84	F	Non-Elective	HO	Dec2016	Dec2016	Jan2017	#NULL!	#NULL!	#NULL!		4	#NULL!	#NULL!		#NULL!				AA26A	Muscular, Balance, Cranial or Peripheral Nerve Disorders; Epilepsy; Head Injury with CC	13	Other and unspecified convulsions		2	0	0	0	0	2	0	0	1	0	1	0	0	0	0	0
1492	77	M	Non-Elective	HO	Nov2015	Nov2015	Nov2015	#NULL!	#NULL!	#NULL!		0	#NULL!	#NULL!		#NULL!				EB01Z	Non-Interventional Acquired Cardiac Conditions	5	Unstable angina		2	0	0	0	0	2	0	0	2	1	0	0	0	0	0	0
1493	89	F	Non-Elective	HO	Feb2017	Feb2017	Feb2017	#NULL!	#NULL!	#NULL!		0	#NULL!	#NULL!		#NULL!				AA26A	Muscular, Balance, Cranial or Peripheral Nerve Disorders; Epilepsy; Head Injury with CC	13	Epilepsy, unspecified	COMPUTED TOMOGRAPHY OF HEAD	2	0	0	0	0	2	0	0	1	1	0	0	0	0	0	0
1494	98	F	Non-Elective	HO	Nov2015	Nov2015	Nov2015	#NULL!	#NULL!	#NULL!		0	#NULL!	#NULL!		#NULL!				AA26A	Muscular, Balance, Cranial or Peripheral Nerve Disorders; Epilepsy; Head Injury with CC	13	Other and unspecified abnormalities of gait and mobility		2	1	0	0	0	2	0	0	1	1	0	0	0	0	0	0
1495	59	M	Non-Elective	HO	Aug2015	Aug2015	Aug2015	#NULL!	#NULL!	#NULL!		0	#NULL!	#NULL!		#NULL!				AA26A	Muscular, Balance, Cranial or Peripheral Nerve Disorders; Epilepsy; Head Injury with CC	13	Epilepsy, unspecified		2	0	0	0	0	2	0	0	2	1	0	0	0	0	0	0
1496	60	M	Non-Elective	HO	Apr2016	Apr2016	Apr2016	#NULL!	#NULL!	#NULL!		1	#NULL!	#NULL!		#NULL!				AA26A	Muscular, Balance, Cranial or Peripheral Nerve Disorders; Epilepsy; Head Injury with CC	13	Other and unspecified abnormalities of gait and mobility		2	0	0	0	0	2	0	0	2	0	0	0	0	0	0	0
1497	0	F	Non-Elective	HO	May2016	May2016	May2016	#NULL!	#NULL!	#NULL!		0	#NULL!	#NULL!		#NULL!				PB02Z	Minor Neonatal Diagnoses	14	Other specified respiratory conditions of newborn		2	0	0	0	0	2	0	0	1	1	0	0	0	0	0	0
1498	64	F	Non-Elective	HO	May2016	May2016	May2016	#NULL!	#NULL!	#NULL!		1	#NULL!	#NULL!		#NULL!				HC32C	Low Back Pain without CC	8	Low back pain		2	0	0	0	0	2	0	0	1	0	0	0	0	0	0	0
1499	21	M	Non-Elective	HO	May2016	May2016	May2016	#NULL!	#NULL!	#NULL!		3	#NULL!	May2016	Amoxicillin Injection	5.18333	1			FZ20B	Appendicectomy Procedures 19 years and over without Major CC	7	Acute appendicitis, other and unspecified	EMERGENCY EXCISION OF ABNORMAL APPENDIX NEC	1	0	0	0	0	2	0	1	2	0	1	0	0	0	0	0
1500	21	M	Non-Elective	HO	Sep2016	Sep2016	Sep2016	#NULL!	#NULL!	#NULL!		1	#NULL!	#NULL!		#NULL!				AA26B	Muscular, Balance, Cranial or Peripheral Nerve Disorders; Epilepsy; Head Injury without CC	5	Epilepsy, unspecified		2	0	0	0	0	2	0	0	2	0	0	0	0	0	0	0
1501	0	M	Non-Elective	HO	May2016	May2016	May2016	#NULL!	#NULL!	#NULL!		0	#NULL!	#NULL!		#NULL!				PB02Z	Minor Neonatal Diagnoses	14	Neonatal cutaneous haemorrhage		2	0	0	0	0	2	0	0	2	1	0	0	0	0	0	0
1502	84	F	Non-Elective	HO	Jul2016	Jul2016	Jul2016	#NULL!	#NULL!	#NULL!		1	#NULL!	#NULL!		#NULL!			Y	EB05Z	Cardiac Arrest	13	Cardiac arrest with successful resuscitation		2	0	0	0	1	2	0	0	1	0	0	0	0	0	0	0
1503	59	F	Non-Elective	HO	Jun2015	Jun2015	Jun2015	#NULL!	#NULL!	#NULL!		6	#NULL!	Jun2015	Ceftriaxone Injection	3.08333	1	Y		AA26A	Muscular, Balance, Cranial or Peripheral Nerve Disorders; Epilepsy; Head Injury with CC	13	Other and unspecified convulsions	DIAGNOSTIC SPINAL PUNCTURE, UNSPECIFIED	1	0	1	0	0	2	0	1	1	0	1	0	0	0	0	0
1504	55	M	Non-Elective	HO	Nov2015	Nov2015	Nov2015	#NULL!	#NULL!	#NULL!		0	#NULL!	#NULL!		#NULL!				AA26A	Muscular, Balance, Cranial or Peripheral Nerve Disorders; Epilepsy; Head Injury with CC	13	Epilepsy, unspecified		2	0	0	0	0	2	0	0	2	1	0	0	0	0	0	0
1505	55	M	Non-Elective	HO	Apr2016	Apr2016	Apr2016	#NULL!	#NULL!	#NULL!		10	#NULL!	#NULL!		#NULL!				AA26A	Muscular, Balance, Cranial or Peripheral Nerve Disorders; Epilepsy; Head Injury with CC	13	Dizziness and giddiness	COMPUTED TOMOGRAPHY OF HEAD	2	0	0	0	0	2	0	0	2	0	1	0	0	0	0	0
1506	54	F	Non-Elective	HO	Feb2015	Feb2015	Feb2015	#NULL!	#NULL!	#NULL!		1	#NULL!	#NULL!		#NULL!				AA26A	Muscular, Balance, Cranial or Peripheral Nerve Disorders; Epilepsy; Head Injury with CC	13	Dizziness and giddiness	COMPUTED TOMOGRAPHY OF HEAD	2	0	0	0	0	2	0	0	1	0	0	0	0	0	0	0
1507	57	M	Non-Elective	HO	Oct2016	Oct2016	Nov2016	#NULL!	#NULL!	#NULL!		2	#NULL!	#NULL!		#NULL!				AA26A	Muscular, Balance, Cranial or Peripheral Nerve Disorders; Epilepsy; Head Injury with CC	13	Other and unspecified convulsions	COMPUTED TOMOGRAPHY OF HEAD	2	0	0	0	0	2	0	0	2	0	0	0	0	0	0	0
1508	43	M	Non-Elective	HO	#NULL!	Sep2015	Sep2015	#NULL!	#NULL!	#NULL!		3	#NULL!	#NULL!		#NULL!				AA26A	Muscular, Balance, Cranial or Peripheral Nerve Disorders; Epilepsy; Head Injury with CC	13	Traumatic subarachnoid haemorrhage		2	0	0	0	0	2	0	0	2	0	1	0	0	0	0	0
1509	53	M	Non-Elective	HO	Sep2016	Sep2016	Sep2016	Sep2016	3	0.733333	CommAqAKI	1	266	#NULL!		#NULL!				WA11V	Poisoning, Toxic, Environmental and Unspecified Effects with Major CC	16	Poisoning: Other antiepileptic and sedative-hypnotic drugs		2	0	0	0	0	2	1	0	2	0	0	3	3	0	0	3
1510	67	M	Non-Elective	HO	Feb2016	Feb2016	Feb2016	#NULL!	#NULL!	#NULL!		0	#NULL!	#NULL!		#NULL!				EB01Z	Non-Interventional Acquired Cardiac Conditions	5	Chest pain, unspecified		2	0	0	0	0	2	0	0	2	1	0	0	0	0	0	0
1511	55	M	Non-Elective	HO	Jul2016	Jul2016	Jul2016	#NULL!	#NULL!	#NULL!		1	#NULL!	#NULL!		#NULL!				EB01Z	Non-Interventional Acquired Cardiac Conditions	5	Chest pain, unspecified		2	0	0	0	0	2	0	0	2	0	0	0	0	0	0	0
1512	74	M	Non-Elective	HO	Feb2017	Feb2017	Feb2017	#NULL!	#NULL!	#NULL!		2	#NULL!	#NULL!		#NULL!				EB01Z	Non-Interventional Acquired Cardiac Conditions	5	Chest pain, unspecified		2	0	0	0	0	2	0	0	2	0	0	0	0	0	0	0
1513	74	M	Non-Elective	HO	Jan2017	Jan2017	Jan2017	Jan2017	1	7.36667	CommAqAKI	0	173	#NULL!		#NULL!			Y	EB01Z	Non-Interventional Acquired Cardiac Conditions	5	Chest pain, unspecified		2	0	0	0	1	2	1	0	2	1	0	1	1	1	0	0
1514	74	F	Non-Elective	HO	Jan2017	Jan2017	Jan2017	#NULL!	#NULL!	#NULL!		0	#NULL!	#NULL!		#NULL!				EB01Z	Non-Interventional Acquired Cardiac Conditions	5	Chest pain, unspecified		2	0	0	0	0	2	0	0	1	1	0	0	0	0	0	0
1515	27	F	Non-Elective	HO	Sep2015	Sep2015	Sep2015	#NULL!	#NULL!	#NULL!		0	#NULL!	#NULL!		#NULL!				MB08Z	Threatened or Spontaneous Miscarriage	5	Haemorrhage in early pregnancy, unspecified		2	0	0	0	0	2	0	0	1	1	0	0	0	0	0	0
1516	72	M	Non-Elective	HO	Jun2015	Jun2015	Jun2015	#NULL!	#NULL!	#NULL!		0	#NULL!	#NULL!		#NULL!				EB01Z	Non-Interventional Acquired Cardiac Conditions	5	Chest pain, unspecified		2	0	0	0	0	2	0	0	2	1	0	0	0	0	0	0
1517	73	F	Non-Elective	HO	Oct2015	Oct2015	Oct2015	#NULL!	#NULL!	#NULL!		0	#NULL!	#NULL!		#NULL!				EB01Z	Non-Interventional Acquired Cardiac Conditions	5	Chest pain, unspecified		2	0	0	0	0	2	0	0	1	1	0	0	0	0	0	0
1518	86	F	Non-Elective	HO	Feb2016	Feb2016	Feb2016	#NULL!	#NULL!	#NULL!		0	#NULL!	#NULL!		#NULL!				EB01Z	Non-Interventional Acquired Cardiac Conditions	5	Chest pain, unspecified		2	0	0	0	0	2	0	0	1	1	0	0	0	0	0	0
1519	66	M	Non-Elective	HO	Dec2015	Dec2015	Dec2015	#NULL!	#NULL!	#NULL!		0	#NULL!	#NULL!		#NULL!				WA18X	Admission for Unexplained Symptoms with Intermediate CC	15	Malaise and fatigue		2	0	0	0	0	2	0	0	2	1	0	0	0	0	0	0
1520	73	M	Non-Elective	HO	Mar2016	Mar2016	Mar2016	#NULL!	#NULL!	#NULL!		5	#NULL!	#NULL!		#NULL!				EB01Z	Non-Interventional Acquired Cardiac Conditions	5	Chest pain, unspecified		2	0	0	0	0	2	0	0	2	0	1	0	0	0	0	0
1521	73	M	Non-Elective	HO	Apr2016	Apr2016	Apr2016	Apr2016	1	168.033		17	188	#NULL!		#NULL!				EB01Z	Non-Interventional Acquired Cardiac Conditions	5	Chest pain, unspecified		2	0	0	0	0	2	0	0	2	0	1	1	0	0	0	0
1522	62	M	Non-Elective	HO	#NULL!	Mar2016	Mar2016	#NULL!	#NULL!	#NULL!		1	#NULL!	#NULL!		#NULL!				EB01Z	Non-Interventional Acquired Cardiac Conditions	5	Angina pectoris, unspecified		2	0	0	0	0	2	0	0	2	0	0	0	0	0	0	0
1523	57	M	Non-Elective	HO	Mar2015	Mar2015	Mar2015	#NULL!	#NULL!	#NULL!		0	#NULL!	#NULL!		#NULL!				EB01Z	Non-Interventional Acquired Cardiac Conditions	5	Chest pain, unspecified		2	0	0	0	0	2	0	0	2	1	0	0	0	0	0	0
1524	79	F	Non-Elective	HO	Jun2016	Jun2016	Jun2016	#NULL!	#NULL!	#NULL!		0	#NULL!	#NULL!		#NULL!				EB01Z	Non-Interventional Acquired Cardiac Conditions	5	Chest pain, unspecified		2	0	0	0	0	2	0	0	1	1	0	0	0	0	0	0
1525	78	M	Non-Elective	HO	Oct2015	Oct2015	Oct2015	#NULL!	#NULL!	#NULL!		0	#NULL!	#NULL!		#NULL!				EB01Z	Non-Interventional Acquired Cardiac Conditions	5	Chest pain, unspecified		2	0	0	0	0	2	0	0	2	1	0	0	0	0	0	0
1526	18	F	Non-Elective	HO	#NULL!	Jan2015	Jan2015	#NULL!	#NULL!	#NULL!		0	#NULL!	#NULL!		#NULL!				MB08Z	Threatened or Spontaneous Miscarriage	5	Haemorrhage in early pregnancy, unspecified		2	0	0	0	0	2	0	0	1	1	0	0	0	0	0	0
1527	78	M	Non-Elective	HO	Mar2015	Mar2015	Mar2015	#NULL!	#NULL!	#NULL!		0	#NULL!	#NULL!		#NULL!				EB01Z	Non-Interventional Acquired Cardiac Conditions	5	Chest pain, unspecified		2	0	0	0	0	2	0	0	2	1	0	0	0	0	0	0
1528	18	F	Non-Elective	HO	#NULL!	Jun2015	Jun2015	#NULL!	#NULL!	#NULL!		0	#NULL!	#NULL!		#NULL!				MB08Z	Threatened or Spontaneous Miscarriage	5	Haemorrhage in early pregnancy, unspecified		2	0	0	0	0	2	0	0	1	1	0	0	0	0	0	0
1529	78	M	Non-Elective	HO	Jan2015	Jan2015	Jan2015	#NULL!	#NULL!	#NULL!		1	#NULL!	#NULL!		#NULL!				EB01Z	Non-Interventional Acquired Cardiac Conditions	5	Chest pain, unspecified		2	0	0	0	0	2	0	0	2	0	0	0	0	0	0	0
1530	23	F	Non-Elective	HO	Feb2015	Feb2015	Feb2015	#NULL!	#NULL!	#NULL!		1	#NULL!	#NULL!		#NULL!				LB20B	Infection and Mechanical Problems Related to Genito-Urinary Prostheses, Implants and Grafts without CC	5	Oth comps genitourinary prosth devs implants & grafts		2	0	0	0	0	2	0	0	1	0	0	0	0	0	0	0
1531	79	F	Non-Elective	HO	Nov2016	Nov2016	Nov2016	#NULL!	#NULL!	#NULL!		0	#NULL!	#NULL!		#NULL!				EB01Z	Non-Interventional Acquired Cardiac Conditions	5	Chest pain, unspecified		2	0	0	0	0	2	0	0	1	1	0	0	0	0	0	0
1532	78	F	Non-Elective	HO	Feb2015	Feb2015	Feb2015	#NULL!	#NULL!	#NULL!		0	#NULL!	#NULL!		#NULL!				EB01Z	Non-Interventional Acquired Cardiac Conditions	5	Chest pain, unspecified		2	0	0	0	0	2	0	0	1	1	0	0	0	0	0	0
1533	75	M	Non-Elective	HO	Mar2015	Mar2015	Mar2015	#NULL!	#NULL!	#NULL!		1	#NULL!	#NULL!		#NULL!				EB01Z	Non-Interventional Acquired Cardiac Conditions	5	Chest pain, unspecified		2	0	0	0	0	2	0	0	2	0	0	0	0	0	0	0
1534	78	M	Non-Elective	HO	May2015	May2015	May2015	#NULL!	#NULL!	#NULL!		0	#NULL!	#NULL!		#NULL!				EB01Z	Non-Interventional Acquired Cardiac Conditions	5	Angina pectoris, unspecified		2	0	0	0	0	2	0	0	2	1	0	0	0	0	0	0
1535	87	F	Non-Elective	HO	Mar2017	Mar2017	Mar2017	#NULL!	#NULL!	#NULL!		0	#NULL!	#NULL!		#NULL!				EB01Z	Non-Interventional Acquired Cardiac Conditions	5	Chest pain, unspecified		2	0	0	0	0	2	0	0	1	1	0	0	0	0	0	0
1536	79	F	Non-Elective	HO	Apr2017	Apr2017	Apr2017	#NULL!	#NULL!	#NULL!		1	#NULL!	#NULL!		#NULL!				HD26E	Musculoskeletal Signs or Symptoms, with CC Score 8-11	#NULL!	Pain in joint		2	0	0	0	0	2	0	0	1	0	0	0	0	0	0	0
1537	78	M	Non-Elective	HO	Dec2016	Dec2016	Dec2016	#NULL!	#NULL!	#NULL!		1	#NULL!	#NULL!		#NULL!				EB01Z	Non-Interventional Acquired Cardiac Conditions	5	Chest pain, unspecified		2	0	0	0	0	2	0	0	2	0	0	0	0	0	0	0
1538	78	F	Non-Elective	HO	Jan2016	Jan2016	Jan2016	#NULL!	#NULL!	#NULL!		1	#NULL!	Jan2016	Piperacillin & Tazobactam Injection	0.2	1		Y	DZ21H	Chronic Obstructive Pulmonary Disease or Bronchitis without NIV without Intubation with Major CC	23	Chronic obstructive pulmonary disease, unspecified		1	0	0	0	1	2	0	1	1	0	0	0	0	0	0	0
1539	48	F	Non-Elective	HO	Jun2015	Jun2015	Jun2015	#NULL!	#NULL!	#NULL!		1	#NULL!	#NULL!		#NULL!				EB01Z	Non-Interventional Acquired Cardiac Conditions	5	Chest pain, unspecified		2	0	0	0	0	2	0	0	1	0	0	0	0	0	0	0
1540	78	M	Non-Elective	HO	Jul2015	Jul2015	Jul2015	#NULL!	#NULL!	#NULL!		0	#NULL!	#NULL!		#NULL!				EB01Z	Non-Interventional Acquired Cardiac Conditions	5	Chest pain, unspecified		2	1	0	0	0	2	0	0	2	1	0	0	0	0	0	0
1541	77	F	Non-Elective	HO	Mar2015	Mar2015	Mar2015	#NULL!	#NULL!	#NULL!		3	#NULL!	#NULL!		#NULL!				EB01Z	Non-Interventional Acquired Cardiac Conditions	5	Chest pain, unspecified		2	0	0	0	0	2	0	0	1	0	1	0	0	0	0	0
1542	79	F	Non-Elective	HO	Sep2016	Sep2016	Sep2016	#NULL!	#NULL!	#NULL!		2	#NULL!	#NULL!		#NULL!				EB01Z	Non-Interventional Acquired Cardiac Conditions	5	Chest pain, unspecified		2	0	0	0	0	2	0	0	1	0	0	0	0	0	0	0
1543	78	M	Non-Elective	HO	Mar2016	Mar2016	Mar2016	#NULL!	#NULL!	#NULL!		0	#NULL!	#NULL!		#NULL!				EB01Z	Non-Interventional Acquired Cardiac Conditions	5	Chest pain, unspecified		2	0	0	0	0	2	0	0	2	1	0	0	0	0	0	0
1544	79	M	Non-Elective	HO	Jul2016	Jul2016	Jul2016	#NULL!	#NULL!	#NULL!		1	#NULL!	#NULL!		#NULL!				EB01Z	Non-Interventional Acquired Cardiac Conditions	5	Angina pectoris, unspecified		2	0	0	0	0	2	0	0	2	0	0	0	0	0	0	0
1545	79	M	Non-Elective	HO	Jan2017	Jan2017	Jan2017	#NULL!	#NULL!	#NULL!		1	#NULL!	#NULL!		#NULL!				EB01Z	Non-Interventional Acquired Cardiac Conditions	5	Chest pain, unspecified		2	0	0	0	0	2	0	0	2	0	0	0	0	0	0	0
1546	77	M	Non-Elective	HO	Feb2015	Feb2015	Feb2015	#NULL!	#NULL!	#NULL!		1	#NULL!	#NULL!		#NULL!				EB01Z	Non-Interventional Acquired Cardiac Conditions	5	Angina pectoris, unspecified		2	0	0	0	0	2	0	0	2	0	0	0	0	0	0	0
1547	78	M	Non-Elective	HO	Jan2016	Jan2016	Jan2016	Jan2016	2	0.866667	CommAqAKI	1	193	#NULL!		#NULL!				EB01Z	Non-Interventional Acquired Cardiac Conditions	5	Angina pectoris, unspecified		2	0	0	0	0	2	1	0	2	0	0	2	2	0	2	0
1548	82	M	Non-Elective	HO	Jul2016	Jul2016	Jul2016	#NULL!	#NULL!	#NULL!		3	#NULL!	#NULL!		#NULL!			Y	DZ21H	Chronic Obstructive Pulmonary Disease or Bronchitis without NIV without Intubation with Major CC	23	Chron obstruct pulmonary dis wth acute exacerbation, unspec	COMPUTED TOMOGRAPHY OF HEAD	2	0	0	0	1	2	0	0	2	0	1	0	0	0	0	0
1549	80	F	Non-Elective	HO	Jan2015	Jan2015	Jan2015	#NULL!	#NULL!	#NULL!		3	#NULL!	Jan2015	Clarithromycin	2.25	1			DZ21J	Chronic Obstructive Pulmonary Disease or Bronchitis without NIV without Intubation with CC	16	Chron obstruct pulmonary dis wth acute exacerbation, unspec		1	0	0	0	0	2	0	1	1	0	1	0	0	0	0	0
1550	86	M	Non-Elective	HO	Sep2015	Sep2015	Sep2015	#NULL!	#NULL!	#NULL!		2	#NULL!	#NULL!		#NULL!				WA11V	Poisoning, Toxic, Environmental and Unspecified Effects with Major CC	16	Poisoning by insulin & oral hypoglycaemic [antidiabet] drugs		2	0	0	0	0	2	0	0	2	0	0	0	0	0	0	0
1551	87	F	Non-Elective	HO	Aug2015	Aug2015	Sep2015	#NULL!	#NULL!	#NULL!		13	#NULL!	#NULL!		#NULL!				DZ21H	Chronic Obstructive Pulmonary Disease or Bronchitis without NIV without Intubation with Major CC	23	Chron obstruct pulmonary dis wth acute exacerbation, unspec		2	0	0	0	0	2	0	0	1	0	1	0	0	0	0	0
1552	87	M	Non-Elective	HO	Apr2016	Apr2016	May2016	#NULL!	#NULL!	#NULL!		2	#NULL!	#NULL!		#NULL!				DZ21J	Chronic Obstructive Pulmonary Disease or Bronchitis without NIV without Intubation with CC	16	Chron obstruct pulmonary dis wth acute exacerbation, unspec		2	0	0	0	0	2	0	0	2	0	0	0	0	0	0	0
1553	87	F	Non-Elective	HO	Jul2015	Jul2015	Jul2015	#NULL!	#NULL!	#NULL!		0	#NULL!	#NULL!		#NULL!				WA18X	Admission for Unexplained Symptoms with Intermediate CC	15	Pain, unspecified		2	0	0	0	0	2	0	0	1	1	0	0	0	0	0	0
1554	86	F	Non-Elective	HO	May2015	May2015	May2015	#NULL!	#NULL!	#NULL!		1	#NULL!	#NULL!		#NULL!				EB08I	Syncope or Collapse without CC	5	Orthostatic hypotension		2	0	0	0	0	2	0	0	1	0	0	0	0	0	0	0
1555	86	M	Non-Elective	HO	Apr2016	Apr2016	Apr2016	#NULL!	#NULL!	#NULL!		3	#NULL!	#NULL!		#NULL!				DZ21J	Chronic Obstructive Pulmonary Disease or Bronchitis without NIV without Intubation with CC	16	Chron obstruct pulmonary dis wth acute exacerbation, unspec		2	0	0	0	0	2	0	0	2	0	1	0	0	0	0	0
1556	86	M	Non-Elective	HO	May2016	May2016	May2016	#NULL!	#NULL!	#NULL!		5	#NULL!	#NULL!		#NULL!				DZ21H	Chronic Obstructive Pulmonary Disease or Bronchitis without NIV without Intubation with Major CC	23	Chron obstruct pulmonary dis wth acute exacerbation, unspec		2	0	0	0	0	2	0	0	2	0	1	0	0	0	0	0
1557	86	M	Non-Elective	HO	May2016	May2016	Jul2016	#NULL!	#NULL!	#NULL!		40	#NULL!	Jun2016	Amoxicillin Injection	464.733				DZ21H	Chronic Obstructive Pulmonary Disease or Bronchitis without NIV without Intubation with Major CC	23	Chron obstruct pulmonary dis wth acute exacerbation, unspec		0	0	0	0	0	2	0	0	2	0	1	0	0	0	0	0
1558	86	M	Non-Elective	HO	Sep2015	Sep2015	Sep2015	#NULL!	#NULL!	#NULL!		4	#NULL!	#NULL!		#NULL!				DZ21J	Chronic Obstructive Pulmonary Disease or Bronchitis without NIV without Intubation with CC	16	Chron obstruct pulmonary dis wth acute exacerbation, unspec		2	0	0	0	0	2	0	0	2	0	1	0	0	0	0	0
1559	87	M	Non-Elective	HO	May2016	May2016	May2016	#NULL!	#NULL!	#NULL!		0	#NULL!	#NULL!		#NULL!				WA18X	Admission for Unexplained Symptoms with Intermediate CC	15	Pain, unspecified		2	0	0	0	0	2	0	0	2	1	0	0	0	0	0	0
1560	86	F	Non-Elective	HO	Oct2015	Oct2015	Oct2015	#NULL!	#NULL!	#NULL!		1	#NULL!	#NULL!		#NULL!				EB08I	Syncope or Collapse without CC	5	Orthostatic hypotension		2	0	0	0	0	2	0	0	1	0	0	0	0	0	0	0
1561	38	M	Non-Elective	HO	Aug2016	Aug2016	Aug2016	Aug2016	2	0.516667	CommAqAKI	4	305	#NULL!		#NULL!				FZ38D	Gastrointestinal Bleed with length of stay 2 days or more with Major CC	27	Haematemesis		2	0	0	0	0	2	1	0	2	0	1	2	2	0	2	0
1562	85	F	Non-Elective	HO	Jul2015	Jul2015	Jul2015	#NULL!	#NULL!	#NULL!		2	#NULL!	#NULL!		#NULL!				DZ21J	Chronic Obstructive Pulmonary Disease or Bronchitis without NIV without Intubation with CC	16	Chron obstruct pulmonary dis wth acute exacerbation, unspec		2	0	0	0	0	2	0	0	1	0	0	0	0	0	0	0
1563	86	F	Non-Elective	HO	Aug2016	Aug2016	Aug2016	#NULL!	#NULL!	#NULL!		9	#NULL!	#NULL!		#NULL!				DZ21H	Chronic Obstructive Pulmonary Disease or Bronchitis without NIV without Intubation with Major CC	23	Chron obstruct pulmonary dis wth acute exacerbation, unspec		2	0	0	0	0	2	0	0	1	0	1	0	0	0	0	0
1564	85	F	Non-Elective	HO	Sep2015	Sep2015	Sep2015	#NULL!	#NULL!	#NULL!		0	#NULL!	#NULL!		#NULL!				WA18X	Admission for Unexplained Symptoms with Intermediate CC	15	Disorientation, unspecified		2	0	0	0	0	2	0	0	1	1	0	0	0	0	0	0
1565	86	F	Non-Elective	HO	Apr2016	Apr2016	Apr2016	#NULL!	#NULL!	#NULL!		5	#NULL!	#NULL!		#NULL!				DZ21J	Chronic Obstructive Pulmonary Disease or Bronchitis without NIV without Intubation with CC	16	Chron obstruct pulmonary dis wth acute exacerbation, unspec		2	0	0	0	0	2	0	0	1	0	1	0	0	0	0	0
1566	87	M	Non-Elective	HO	Dec2016	Dec2016	Dec2016	#NULL!	#NULL!	#NULL!		1	#NULL!	#NULL!		#NULL!				WA18X	Admission for Unexplained Symptoms with Intermediate CC	15	Disorientation, unspecified		2	0	0	0	0	2	0	0	2	0	0	0	0	0	0	0
1567	87	M	Non-Elective	HO	Dec2016	Dec2016	Dec2016	#NULL!	#NULL!	#NULL!		0	#NULL!	#NULL!		#NULL!				EB08I	Syncope or Collapse without CC	5	Orthostatic hypotension		2	0	0	0	0	2	0	0	2	1	0	0	0	0	0	0
1568	81	M	Non-Elective	HO	Nov2015	Nov2015	Nov2015	#NULL!	#NULL!	#NULL!		2	#NULL!	#NULL!		#NULL!				DZ21H	Chronic Obstructive Pulmonary Disease or Bronchitis without NIV without Intubation with Major CC	23	Chron obstruct pulmonary dis wth acute exacerbation, unspec		2	0	0	0	0	2	0	0	2	0	0	0	0	0	0	0
1569	82	M	Non-Elective	HO	Jan2017	Jan2017	Jan2017	#NULL!	#NULL!	#NULL!		23	#NULL!	Jan2017	Benzylpenicillin Injection	2.51667	1			EB08I	Syncope or Collapse without CC	5	Orthostatic hypotension	COMPUTED TOMOGRAPHY OF HEAD	1	0	0	0	0	2	0	1	2	0	1	0	0	0	0	0
1570	70	F	Non-Elective	HO	Apr2016	Apr2016	Apr2016	#NULL!	#NULL!	#NULL!		0	#NULL!	#NULL!		#NULL!				AA26A	Muscular, Balance, Cranial or Peripheral Nerve Disorders; Epilepsy; Head Injury with CC	13	Paraesthesia of skin		2	0	0	0	0	2	0	0	1	1	0	0	0	0	0	0
1571	81	M	Non-Elective	HO	Jun2016	Jun2016	Jun2016	#NULL!	#NULL!	#NULL!		1	#NULL!	#NULL!		#NULL!				WA11V	Poisoning, Toxic, Environmental and Unspecified Effects with Major CC	16	Poisoning: Tricyclic and tetracyclic antidepressants		2	0	0	0	0	2	0	0	2	0	0	0	0	0	0	0
1572	77	F	Non-Elective	HO	Mar2017	Mar2017	Mar2017	#NULL!	#NULL!	#NULL!		5	#NULL!	Mar2017	Co-Amoxiclav Injection	0.283333	1			DZ21H	Chronic Obstructive Pulmonary Disease or Bronchitis without NIV without Intubation with Major CC	23	Chron obstruct pulmonary dis wth acute exacerbation, unspec		1	0	0	0	0	2	0	1	1	0	1	0	0	0	0	0
1573	57	F	Non-Elective	HO	Jun2016	Jun2016	Jun2016	#NULL!	#NULL!	#NULL!		2	#NULL!	#NULL!		#NULL!				DZ21H	Chronic Obstructive Pulmonary Disease or Bronchitis without NIV without Intubation with Major CC	23	Chron obstruct pulmonary dis wth acute exacerbation, unspec		2	1	0	0	0	2	0	0	1	0	0	0	0	0	0	0
1574	80	M	Non-Elective	HO	Oct2015	Oct2015	Nov2015	#NULL!	#NULL!	#NULL!		24	#NULL!	Oct2015	Co-Amoxiclav Injection	0.516667	1	Y		EB01Z	Non-Interventional Acquired Cardiac Conditions	5	Hypotension, unspecified	INSERTION OF CENTRAL VENOUS CATHETER NEC	1	0	1	0	0	2	0	1	2	0	1	0	0	0	0	0
1575	19	F	Non-Elective	HO	#NULL!	Jun2015	Jun2015	#NULL!	#NULL!	#NULL!		0	#NULL!	#NULL!		#NULL!				MB08Z	Threatened or Spontaneous Miscarriage	5	Spontaneous abortion	BLOOD WITHDRAWAL, OTHER SPECIFIED	2	0	0	0	0	2	0	0	1	1	0	0	0	0	0	0
1576	79	F	Non-Elective	HO	Jun2015	Jun2015	Jun2015	#NULL!	#NULL!	#NULL!		3	#NULL!	#NULL!		#NULL!				DZ21J	Chronic Obstructive Pulmonary Disease or Bronchitis without NIV without Intubation with CC	16	Chron obstruct pulmonary dis wth acute exacerbation, unspec		2	0	0	0	0	2	0	0	1	0	1	0	0	0	0	0
1577	21	F	Non-Elective	HO	Apr2017	Apr2017	Apr2017	#NULL!	#NULL!	#NULL!		0	#NULL!	#NULL!		#NULL!				WH04E	Poisoning Diagnosis without Interventions, with CC Score 0-1	#NULL!	Poisoning: Other opioids		2	0	0	0	0	2	0	0	1	1	0	0	0	0	0	0
1578	19	F	Non-Elective	HO	May2016	May2016	May2016	#NULL!	#NULL!	#NULL!		2	#NULL!	#NULL!		#NULL!				MB08Z	Threatened or Spontaneous Miscarriage	5	Spontaneous abortion		2	0	0	0	0	2	0	0	1	0	0	0	0	0	0	0
1579	79	F	Non-Elective	HO	#NULL!	Feb2016	Feb2016	#NULL!	#NULL!	#NULL!		0	#NULL!	#NULL!		#NULL!				EB08I	Syncope or Collapse without CC	5	Orthostatic hypotension		2	0	0	0	0	2	0	0	1	1	0	0	0	0	0	0
1580	78	F	Non-Elective	HO	Jun2015	Jun2015	Jun2015	#NULL!	#NULL!	#NULL!		0	#NULL!	#NULL!		#NULL!				WA18Y	Admission for Unexplained Symptoms without CC	5	Disorientation, unspecified		2	0	0	0	0	2	0	0	1	1	0	0	0	0	0	0
1581	79	M	Non-Elective	HO	Sep2015	Sep2015	Sep2015	#NULL!	#NULL!	#NULL!		4	#NULL!	#NULL!		#NULL!				DZ21J	Chronic Obstructive Pulmonary Disease or Bronchitis without NIV without Intubation with CC	16	Chronic obstruct pulmonary dis with acute lower resp infec		2	0	0	0	0	2	0	0	2	0	1	0	0	0	0	0
1582	79	F	Non-Elective	HO	Jan2016	Jan2016	Jan2016	#NULL!	#NULL!	#NULL!		0	#NULL!	#NULL!		#NULL!				AA26A	Muscular, Balance, Cranial or Peripheral Nerve Disorders; Epilepsy; Head Injury with CC	13	Neuralgia and neuritis, unspecified		2	0	0	0	0	2	0	0	1	1	0	0	0	0	0	0
1583	20	F	Non-Elective	HO	#NULL!	Jul2016	Jul2016	#NULL!	#NULL!	#NULL!		0	#NULL!	#NULL!		#NULL!				MB08Z	Threatened or Spontaneous Miscarriage	5	Spontaneous abortion		2	0	0	0	0	2	0	0	1	1	0	0	0	0	0	0
1584	27	F	Non-Elective	HO	Nov2016	Nov2016	Nov2016	#NULL!	#NULL!	#NULL!		0	#NULL!	#NULL!		#NULL!				MB08Z	Threatened or Spontaneous Miscarriage	5	Spontaneous abortion		2	0	0	0	0	2	0	0	1	1	0	0	0	0	0	0
1586	0	M	Non-Elective	HO	Dec2015	Dec2015	Dec2015	#NULL!	#NULL!	#NULL!		1	#NULL!	#NULL!		#NULL!				PA15A	Acute Bronchiolitis with CC	11	Acute bronchiolitis, unspecified		2	0	0	0	0	2	0	0	2	0	0	0	0	0	0	0
1587	0	M	Non-Elective	HO	Jul2015	Jul2015	Jul2015	#NULL!	#NULL!	#NULL!		0	#NULL!	Jul2015	Ceftriaxone Injection (PAED)	1.63333	1			PA17B	Intermediate Infections without CC	5	Varicella without complication		1	0	0	0	0	2	0	1	2	1	0	0	0	0	0	0
1588	0	F	Non-Elective	HO	Jul2015	Jul2015	Jul2015	#NULL!	#NULL!	#NULL!		1	#NULL!	Jul2015	Amoxicillin Injection (PAED)	3.28333	1			PB02Z	Minor Neonatal Diagnoses	14	Bacterial sepsis of newborn, unspecified		1	0	0	0	0	2	0	1	1	0	0	0	0	0	0	0
1589	0	M	Non-Elective	HO	Nov2015	Nov2015	Nov2015	#NULL!	#NULL!	#NULL!		1	#NULL!	#NULL!		#NULL!				PA15A	Acute Bronchiolitis with CC	11	Acute bronchiolitis, unspecified		2	0	0	0	0	2	0	0	2	0	0	0	0	0	0	0
1590	31	F	Non-Elective	HO	#NULL!	Jun2015	Jun2015	#NULL!	#NULL!	#NULL!		0	#NULL!	#NULL!		#NULL!				MB08Z	Threatened or Spontaneous Miscarriage	5	Spontaneous abortion	BLOOD WITHDRAWAL, OTHER SPECIFIED	2	0	0	0	0	2	0	0	1	1	0	0	0	0	0	0
1591	61	F	Non-Elective	HO	Mar2016	Mar2016	Mar2016	#NULL!	#NULL!	#NULL!		3	#NULL!	Mar2016	Benzylpenicillin Injection	2.35	1			DZ21J	Chronic Obstructive Pulmonary Disease or Bronchitis without NIV without Intubation with CC	16	Chron obstruct pulmonary dis wth acute exacerbation, unspec		1	0	0	0	0	2	0	1	1	0	1	0	0	0	0	0
1592	0	F	Non-Elective	HO	May2015	May2015	May2015	#NULL!	#NULL!	#NULL!		0	#NULL!	#NULL!		#NULL!				PB02Z	Minor Neonatal Diagnoses	14	Other feeding problems of newborn		2	0	0	0	0	2	0	0	1	1	0	0	0	0	0	0
1593	1	F	Non-Elective	HO	Nov2016	Nov2016	Nov2016	#NULL!	#NULL!	#NULL!		0	#NULL!	Nov2016	Ceftriaxone Injection (PAED)	3.53333	1			PA17B	Intermediate Infections without CC	5	Cellulitis of other parts of limb		1	0	0	0	0	2	0	1	1	1	0	0	0	0	0	0
1594	67	F	Non-Elective	HO	Apr2016	Apr2016	Apr2016	#NULL!	#NULL!	#NULL!		2	#NULL!	#NULL!		#NULL!			Y	JB01A	Major Burn, Third degree or more than 19% TBSA or Affecting Multiple Body Regions with Significant Graft	#NULL!	Burn of unspecified degree of head and neck		2	0	0	0	1	2	0	0	1	0	0	0	0	0	0	0
1595	67	M	Non-Elective	HO	Jan2015	Jan2015	Feb2015	#NULL!	#NULL!	#NULL!		4	#NULL!	#NULL!		#NULL!				DZ21J	Chronic Obstructive Pulmonary Disease or Bronchitis without NIV without Intubation with CC	16	Chron obstruct pulmonary dis wth acute exacerbation, unspec		2	0	0	0	0	2	0	0	2	0	1	0	0	0	0	0
1596	68	M	Non-Elective	HO	Jul2015	Jul2015	Jul2015	#NULL!	#NULL!	#NULL!		11	#NULL!	#NULL!		#NULL!				DZ21H	Chronic Obstructive Pulmonary Disease or Bronchitis without NIV without Intubation with Major CC	23	Chron obstruct pulmonary dis wth acute exacerbation, unspec		2	0	0	0	0	2	0	0	2	0	1	0	0	0	0	0
1597	69	M	Non-Elective	HO	Jul2016	Jul2016	Jul2016	#NULL!	#NULL!	#NULL!		4	#NULL!	#NULL!		#NULL!				DZ21J	Chronic Obstructive Pulmonary Disease or Bronchitis without NIV without Intubation with CC	16	Chron obstruct pulmonary dis wth acute exacerbation, unspec		2	0	0	0	0	2	0	0	2	0	1	0	0	0	0	0
1598	22	F	Non-Elective	HO	#NULL!	Feb2015	Feb2015	#NULL!	#NULL!	#NULL!		0	#NULL!	#NULL!		#NULL!				MB08Z	Threatened or Spontaneous Miscarriage	5	Spontaneous abortion		2	0	0	0	0	2	0	0	1	1	0	0	0	0	0	0
1599	67	M	Non-Elective	HO	Mar2015	Mar2015	Mar2015	#NULL!	#NULL!	#NULL!		0	#NULL!	#NULL!		#NULL!				JD04B	Intermediate Skin Disorders category 1 with Intermediate CC	9	Cutaneous abscess, furuncle and carbuncle of trunk		2	0	0	0	0	2	0	0	2	1	0	0	0	0	0	0
1600	6	M	Non-Elective	HO	Nov2015	Nov2015	Nov2015	#NULL!	#NULL!	#NULL!		1	#NULL!	Nov2015	Cefotaxime Injection (PAED)	0.383333	1			PA14C	Lower Respiratory Tract Disorders without Acute Bronchiolitis with length of stay 1 day or more with CC	12	Dyspnoea		1	0	0	0	0	2	0	1	2	0	0	0	0	0	0	0
1601	69	F	Non-Elective	HO	Jun2016	Jun2016	Jul2016	#NULL!	#NULL!	#NULL!		29	#NULL!	Jun2016	Co-Trimoxazole	140.5				LB61A	Major Open Kidney or Ureter Procedures, 19 years and over with Major CC	57	Nephrotic syndrome	PERCUTANEOUS NEEDLE BIOPSY OF LESION OF KIDNEY	0	0	0	0	0	2	0	0	1	0	1	0	0	0	0	0
1602	67	M	Non-Elective	HO	Mar2015	Mar2015	Mar2015	#NULL!	#NULL!	#NULL!		0	#NULL!	Mar2015	Piperacillin & Tazobactam Injection	3.38333	1			DZ11C	Lobar, Atypical or Viral Pneumonia without CC	9	Pneumonia, unspecified		1	0	0	0	0	2	0	1	2	1	0	0	0	0	0	0
1603	20	M	Non-Elective	HO	Feb2015	Feb2015	Feb2015	#NULL!	#NULL!	#NULL!		2	#NULL!	#NULL!		#NULL!		Y		AA26A	Muscular, Balance, Cranial or Peripheral Nerve Disorders; Epilepsy; Head Injury with CC	13	Status epilepticus, unspecified	NON-INVASIVE VENTILATION NEC	2	0	1	0	0	2	0	0	2	0	0	0	0	0	0	0
1604	43	F	Non-Elective	HO	Jul2016	Jul2016	Jul2016	#NULL!	#NULL!	#NULL!		0	#NULL!	#NULL!		#NULL!				DZ11C	Lobar, Atypical or Viral Pneumonia without CC	9	Pneumonia, unspecified		2	0	0	0	0	2	0	0	1	1	0	0	0	0	0	0
1605	74	F	Non-Elective	HO	Nov2015	Nov2015	Nov2015	#NULL!	#NULL!	#NULL!		2	#NULL!	Nov2015	Piperacillin & Tazobactam Injection	4.98333	1			DZ21H	Chronic Obstructive Pulmonary Disease or Bronchitis without NIV without Intubation with Major CC	23	Chron obstruct pulmonary dis wth acute exacerbation, unspec		1	0	0	0	0	2	0	1	1	0	0	0	0	0	0	0
1606	57	M	Non-Elective	HO	Mar2016	Mar2016	Mar2016	#NULL!	#NULL!	#NULL!		2	#NULL!	#NULL!		#NULL!				DZ21J	Chronic Obstructive Pulmonary Disease or Bronchitis without NIV without Intubation with CC	16	Chron obstruct pulmonary dis wth acute exacerbation, unspec		2	0	0	0	0	2	0	0	2	0	0	0	0	0	0	0
1607	71	F	Non-Elective	HO	Jan2016	Jan2016	Jan2016	#NULL!	#NULL!	#NULL!		2	#NULL!	Jan2016	Piperacillin & Tazobactam Injection	2.4	1			DZ21H	Chronic Obstructive Pulmonary Disease or Bronchitis without NIV without Intubation with Major CC	23	Chron obstruct pulmonary dis wth acute exacerbation, unspec		1	0	0	0	0	2	0	1	1	0	0	0	0	0	0	0
1608	68	M	Non-Elective	HO	Apr2015	Apr2015	May2015	#NULL!	#NULL!	#NULL!		7	#NULL!	Apr2015	Clarithromycin	3.51667	1			DZ21H	Chronic Obstructive Pulmonary Disease or Bronchitis without NIV without Intubation with Major CC	23	Chronic obstruct pulmonary dis with acute lower resp infec		1	0	0	0	0	2	0	1	2	0	1	0	0	0	0	0
1609	69	M	Non-Elective	HO	Jun2016	Jun2016	Jun2016	#NULL!	#NULL!	#NULL!		2	#NULL!	#NULL!		#NULL!				DZ21J	Chronic Obstructive Pulmonary Disease or Bronchitis without NIV without Intubation with CC	16	Chronic obstruct pulmonary dis with acute lower resp infec		2	0	0	0	0	2	0	0	2	0	0	0	0	0	0	0
1610	69	F	Non-Elective	HO	Mar2016	Mar2016	Mar2016	#NULL!	#NULL!	#NULL!		3	#NULL!	#NULL!		#NULL!				DZ21J	Chronic Obstructive Pulmonary Disease or Bronchitis without NIV without Intubation with CC	16	Chronic obstruct pulmonary dis with acute lower resp infec		2	0	0	0	0	2	0	0	1	0	1	0	0	0	0	0
1611	69	M	Non-Elective	HO	Sep2016	Sep2016	Sep2016	Sep2016	1	153.1		8	96	Sep2016	Piperacillin & Tazobactam Injection	23.2167	1			GA10F	Open or Laparoscopic Cholecystectomy with CC	22	Calculus of gallbladder with acute cholecystitis	TOTAL CHOLECYSTECTOMY NEC	1	0	0	0	0	2	0	1	2	0	1	1	0	0	0	0
1613	70	F	Non-Elective	HO	Oct2016	Oct2016	Oct2016	#NULL!	#NULL!	#NULL!		6	#NULL!	Oct2016	Gentamicin Injection	1.41667	1			DZ21J		16	Chronic obstruct pulmonary dis with acute lower resp infec		1	0	0	0	0	2	0	1	1	0	1	0	0	0	0	0
1614	75	F	Non-Elective	HO	Aug2015	Aug2015	Sep2015	Sep2015	1	169.4		14	110	Sep2015	Piperacillin & Tazobactam Injection	142.533				DZ21H	Chronic Obstructive Pulmonary Disease or Bronchitis without NIV without Intubation with Major CC	23	Chronic obstruct pulmonary dis with acute lower resp infec		0	0	0	0	0	2	0	0	1	0	1	1	0	0	0	0
1615	69	M	Non-Elective	HO	Aug2015	Aug2015	Aug2015	#NULL!	#NULL!	#NULL!		1	#NULL!	#NULL!		#NULL!				EB01Z	Non-Interventional Acquired Cardiac Conditions	5	Other chest pain		2	0	0	0	0	2	0	0	2	0	0	0	0	0	0	0
1616	70	M	Non-Elective	HO	Jul2016	Jul2016	Jul2016	#NULL!	#NULL!	#NULL!		0	#NULL!	#NULL!		#NULL!				EB01Z	Non-Interventional Acquired Cardiac Conditions	5	Other chest pain		2	0	0	0	0	2	0	0	2	1	0	0	0	0	0	0
1617	36	F	Non-Elective	HO	Feb2016	Feb2016	Feb2016	#NULL!	#NULL!	#NULL!		0	#NULL!	#NULL!		#NULL!				AA26A	Muscular, Balance, Cranial or Peripheral Nerve Disorders; Epilepsy; Head Injury with CC	13	Concussion		2	0	0	0	0	2	0	0	1	1	0	0	0	0	0	0
1618	70	M	Non-Elective	HO	Feb2017	Feb2017	Feb2017	#NULL!	#NULL!	#NULL!		2	#NULL!	#NULL!		#NULL!				DZ21J	Chronic Obstructive Pulmonary Disease or Bronchitis without NIV without Intubation with CC	16	Chronic obstruct pulmonary dis with acute lower resp infec		2	0	0	0	0	2	0	0	2	0	0	0	0	0	0	0
1619	68	F	Non-Elective	HO	Jan2015	Jan2015	Jan2015	#NULL!	#NULL!	#NULL!		3	#NULL!	#NULL!		#NULL!				DZ21J	Chronic Obstructive Pulmonary Disease or Bronchitis without NIV without Intubation with CC	16	Chronic obstruct pulmonary dis with acute lower resp infec		2	0	0	0	0	2	0	0	1	0	1	0	0	0	0	0
1620	69	F	Non-Elective	HO	Jan2016	Jan2016	Jan2016	#NULL!	#NULL!	#NULL!		3	#NULL!	Jan2016	Clarithromycin	5.46667	1			DZ21J	Chronic Obstructive Pulmonary Disease or Bronchitis without NIV without Intubation with CC	16	Chronic obstruct pulmonary dis with acute lower resp infec		1	0	0	0	0	2	0	1	1	0	1	0	0	0	0	0
1621	69	F	Non-Elective	HO	Feb2016	Feb2016	Mar2016	#NULL!	#NULL!	#NULL!		4	#NULL!	Feb2016	Clarithromycin	3.25	1			DZ21J	Chronic Obstructive Pulmonary Disease or Bronchitis without NIV without Intubation with CC	16	Chronic obstruct pulmonary dis with acute lower resp infec		1	0	0	0	0	2	0	1	1	0	1	0	0	0	0	0
1622	70	F	Non-Elective	HO	Feb2017	Feb2017	Feb2017	#NULL!	#NULL!	#NULL!		0	#NULL!	#NULL!		#NULL!				EB01Z	Non-Interventional Acquired Cardiac Conditions	5	Other chest pain		2	0	0	0	0	2	0	0	1	1	0	0	0	0	0	0
1623	80	F	Non-Elective	HO	Mar2017	Mar2017	Mar2017	#NULL!	#NULL!	#NULL!		4	#NULL!	#NULL!		#NULL!				DZ21J	Chronic Obstructive Pulmonary Disease or Bronchitis without NIV without Intubation with CC	16	Chronic obstruct pulmonary dis with acute lower resp infec		2	0	0	0	0	2	0	0	1	0	1	0	0	0	0	0
1624	31	M	Non-Elective	HO	Feb2016	Feb2016	Feb2016	#NULL!	#NULL!	#NULL!		0	#NULL!	#NULL!		#NULL!				EB01Z	Non-Interventional Acquired Cardiac Conditions	5	Other chest pain		2	0	0	0	0	2	0	0	2	1	0	0	0	0	0	0
1625	12	F	Non-Elective	HO	Mar2015	Mar2015	Mar2015	#NULL!	#NULL!	#NULL!		1	#NULL!	#NULL!		#NULL!				PA21B	Infectious and Non-Infectious Gastroenteritis without CC	5	Gastroenteritis and colitis of unspecified origin		2	0	0	0	0	2	0	0	1	0	0	0	0	0	0	0
1626	25	F	Non-Elective	HO	#NULL!	Feb2017	Feb2017	#NULL!	#NULL!	#NULL!		0	#NULL!	#NULL!		#NULL!				AA31B	Headache, Migraine or Cerebrospinal Fluid Leak without CC	5	Migraine, unspecified		2	0	0	0	0	2	0	0	1	1	0	0	0	0	0	0
1627	70	F	Non-Elective	HO	Sep2016	Sep2016	Sep2016	#NULL!	#NULL!	#NULL!		0	#NULL!	#NULL!		#NULL!				EB01Z	Non-Interventional Acquired Cardiac Conditions	5	Other chest pain		2	0	0	0	0	2	0	0	1	1	0	0	0	0	0	0
1628	38	M	Non-Elective	HO	Feb2015	Feb2015	Feb2015	#NULL!	#NULL!	#NULL!		1	#NULL!	Feb2015	Amoxicillin Injection	5.26667	1			FZ21Z	Major Anal Procedures	6	Ischiorectal abscess	DRAINAGE OF ISCHIORECTAL ABSCESS	1	0	0	0	0	2	0	1	2	0	0	0	0	0	0	0
1629	62	M	Non-Elective	HO	Mar2017	Mar2017	Mar2017	Mar2017	1	99.85		6	51	Mar2017	Benzylpenicillin Injection	7.71667	1			EA35Z	Other Percutaneous Interventions	17	Pericardial effusion (noninflammatory)	PERCUTANEOUS TRANSLUMINAL PERICARDIOCENTESIS	1	0	0	0	0	2	0	1	2	0	1	1	0	0	0	0
1632	16	F	Non-Elective	HO	Apr2016	Apr2016	Apr2016	#NULL!	#NULL!	#NULL!		1	#NULL!	Apr2016	Co-Amoxiclav Injection	3.53333	1			JC03A	Major Skin Procedures category 1 with Major CC	47	Cutaneous abscess, furuncle and carbuncle of buttock	DEBRIDEMENT OF SKIN NEC	1	0	0	0	0	2	0	1	1	0	0	0	0	0	0	0
1634	44	F	Non-Elective	HO	Feb2017	Feb2017	May2017	Mar2017	1	97.8667		68	67	Feb2017	Meropenem Injection	6.9	1	Y		HC64A	Intermediate Extradural Spinal Procedures with CC Score 4+	#NULL!	Sepsis due to Staphylococcus aureus	PRIMARY DECOMPRESSION OPERATIONS ON CERVICAL SPINE, OTHER SPECIFIED	1	0	1	0	0	2	0	1	1	0	1	1	0	0	0	0
1635	23	M	Non-Elective	HO	Feb2015	Feb2015	Feb2015	#NULL!	#NULL!	#NULL!		2	#NULL!	Feb2015	Co-Amoxiclav Injection	14.75	1			LB35A	Scrotum, Testis or Vas Deferens Disorders with CC	10	Torsion of testis	FIXATION OF TESTIS	1	0	0	0	0	2	0	1	2	0	0	0	0	0	0	0
1636	86	M	Non-Elective	HO	Nov2016	Nov2016	Dec2016	#NULL!	#NULL!	#NULL!		16	#NULL!	Nov2016	Vancomycin Injection	47.85	1			HD23A	Inflammatory Spine, Joint or Connective Tissue Disorders with Major CC	32	Effusion of joint	INJECTION OF THERAPEUTIC SUBSTANCE INTO JOINT	1	0	0	0	0	2	0	1	2	0	1	0	0	0	0	0
1637	97	M	Non-Elective	HO	Oct2015	Oct2015	Oct2015	#NULL!	#NULL!	#NULL!		1	#NULL!	#NULL!		#NULL!				LB72A	Diagnostic Flexible Cystoscopy, 19 years and over	5	Hyperplasia of prostate	DIAGNOSTIC ENDOSCOPIC EXAMINATION OF BLADDER, UNSPECIFIED	2	0	0	0	0	2	0	0	2	0	0	0	0	0	0	0
1638	78	F	Non-Elective	HO	Mar2015	Mar2015	Mar2015	#NULL!	#NULL!	#NULL!		5	#NULL!	#NULL!		#NULL!				HA26B	Minor Knee Procedures category 1 for Trauma with CC	40	Fracture of medial malleolus	APPLICATION OF PLASTER CAST	2	0	0	0	0	2	0	0	1	0	1	0	0	0	0	0
1639	49	M	Non-Elective	HO	Dec2016	Dec2016	Dec2016	#NULL!	#NULL!	#NULL!		1	#NULL!	Dec2016	Flucloxacillin Injection	3.06667	1			JC04C	Intermediate Skin Procedures category 2 without CC	5	Cellulitis of finger and toe	DRAINAGE OF LESION OF SKIN NEC	1	0	0	0	0	2	0	1	2	0	0	0	0	0	0	0
1640	77	F	Non-Elective	HO	#NULL!	Mar2015	Apr2015	#NULL!	#NULL!	#NULL!		41	#NULL!	Mar2015	Clarithromycin Injection	52.45				JC03A	Major Skin Procedures category 1 with Major CC	47	Infection following a procedure, not elsewhere classified	DEBRIDEMENT OF SKIN NEC	0	0	0	0	0	2	0	0	1	0	1	0	0	0	0	0
1643	51	M	Non-Elective	HO	Sep2015	Sep2015	Sep2015	#NULL!	#NULL!	#NULL!		0	#NULL!	#NULL!		#NULL!				JC15Z	Skin Therapies level 3	5	Open wound of other parts of head	PRIMARY SUTURE OF SKIN OF HEAD OR NECK NEC	2	0	0	0	0	2	0	0	2	1	0	0	0	0	0	0
1644	54	F	Non-Elective	HO	Apr2015	Apr2015	May2015	Apr2015	1	135.083		21	53	Apr2015	Amoxicillin Injection	1.81667	1	Y		GA03A	Hepatobiliary Procedures category 7 with CC	79	Calculus of gallbladder with other cholecystitis	DRAINAGE OF GALL BLADDER	1	0	1	0	0	2	0	1	1	0	1	1	0	0	0	0
1646	48	F	Non-Elective	HO	#NULL!	May2015	May2015	#NULL!	#NULL!	#NULL!		5	#NULL!	May2015	Vancomycin Injection	1.2	1			LB20A	Infection and Mechanical Problems Related to Genito-Urinary Prostheses, Implants and Grafts with CC	11	Infect inflam react due pros dev implt & graft urinary syst	CHANGE OF SUPRAPUBIC TUBE INTO BLADDER	1	0	0	0	0	2	0	1	1	0	1	0	0	0	0	0
1647	44	M	Non-Elective	HO	Nov2016	Nov2016	Nov2016	#NULL!	#NULL!	#NULL!		0	#NULL!	#NULL!		#NULL!				JC15Z	Skin Therapies level 3	5	Open wound of other parts of head	PRIMARY SUTURE OF SKIN OF HEAD OR NECK NEC	2	0	0	0	0	2	0	0	2	1	0	0	0	0	0	0
1648	31	M	Non-Elective	HO	Nov2016	Nov2016	Nov2016	#NULL!	#NULL!	#NULL!		0	#NULL!	Nov2016	Clarithromycin	3.8	1			JC15Z	Skin Therapies level 3	5	Open wound of other parts of head	PRIMARY SUTURE OF SKIN OF HEAD OR NECK NEC	1	0	0	0	0	2	0	1	2	1	0	0	0	0	0	0
1649	56	M	Non-Elective	HO	Jan2017	Jan2017	Jan2017	#NULL!	#NULL!	#NULL!		1	#NULL!	#NULL!		#NULL!				CZ12V	Minor Nose Procedures 19 years and over with CC	6	Open wound of nose	SUTURE OF EXTERNAL NOSE	2	0	0	0	0	2	0	0	2	0	0	0	0	0	0	0
1650	57	M	Non-Elective	HO	Aug2015	Aug2015	Aug2015	#NULL!	#NULL!	#NULL!		2	#NULL!	Aug2015	Metronidazole	2.05	1			CZ12V	Minor Nose Procedures 19 years and over with CC	6	Open wound of nose	SUTURE OF EXTERNAL NOSE	1	0	0	0	0	2	0	1	2	0	0	0	0	0	0	0
1651	57	M	Non-Elective	HO	Jan2016	Jan2016	Feb2016	#NULL!	#NULL!	#NULL!		4	#NULL!	#NULL!		#NULL!				FZ38E	Gastrointestinal Bleed with length of stay 2 days or more without Major CC	12	Duodenal ulcer	FIBREOPTIC ENDOSCOPIC CAUTERISATION OF LESION OF UPPER GASTR	2	0	0	0	0	2	0	0	2	0	1	0	0	0	0	0
1652	56	M	Non-Elective	HO	Sep2015	Sep2015	Oct2015	#NULL!	#NULL!	#NULL!		2	#NULL!	Sep2015	Amoxicillin Injection	7.63333	1			QZ17B	Non-Surgical Peripheral Vascular Disease with Intermediate CC	19	Embolism and thrombosis of other arteries		1	0	0	0	0	2	0	1	2	0	0	0	0	0	0	0
1654	53	M	Non-Elective	HO	Sep2015	Sep2015	Sep2015	#NULL!	#NULL!	#NULL!		5	#NULL!	Sep2015	Clarithromycin	72.1833				FZ38E	Gastrointestinal Bleed with length of stay 2 days or more without Major CC	12	Duodenal ulcer	FIBREOPTIC ENDOSCOPIC CAUTERISATION OF LESION OF UPPER GASTR	0	0	0	0	0	2	0	0	2	0	1	0	0	0	0	0
1656	35	F	Non-Elective	HO	Mar2015	Mar2015	Mar2015	#NULL!	#NULL!	#NULL!		0	#NULL!	Mar2015	Co-Amoxiclav Injection	4.4	1			CZ12V	Minor Nose Procedures 19 years and over with CC	6	Open wound of nose	SUTURE OF EXTERNAL NOSE	1	0	0	0	0	2	0	1	1	1	0	0	0	0	0	0
1657	48	M	Non-Elective	HO	May2016	May2016	Jun2016	#NULL!	#NULL!	#NULL!		21	#NULL!	May2016	Amoxicillin Injection	10.25	1	Y		FZ66A	Very Major Small Intestine Procedures 19 years and over with CC	54	Perforation of intestine (nontraumatic)	ILEECTOMY AND ANASTOMOSIS OF ILEUM TO COLON	1	0	1	0	0	2	0	1	2	0	1	0	0	0	0	0
1659	32	M	Non-Elective	HO	#NULL!	Oct2015	Oct2015	#NULL!	#NULL!	#NULL!		11	#NULL!	Oct2015	Piperacillin & Tazobactam Injection	9.46667	1			QZ17B	Non-Surgical Peripheral Vascular Disease with Intermediate CC	19	Embolism and thrombosis of other arteries		1	0	0	0	0	2	0	1	2	0	1	0	0	0	0	0
1663	26	F	Non-Elective	HO	Jul2016	Jul2016	Jul2016	#NULL!	#NULL!	#NULL!		9	#NULL!	Jul2016	Amoxicillin Injection	2.23333	1			FZ37J	Inflammatory Bowel Disease with length of stay 2 days or more without Major CC without Interventions	12	Crohn disease of small intestine	COMPUTED TOMOGRAPHY NEC	1	0	0	0	0	2	0	1	1	0	1	0	0	0	0	0
1664	45	M	Non-Elective	HO	Nov2016	Nov2016	Dec2016	Nov2016	2	0.866667	CommAqAKI	26	192	Nov2016	Piperacillin & Tazobactam Injection	4.56667	1	Y		GC01B	Liver Failure Disorders without Interventions	20	Acute and subacute hepatic failure	COMPUTED TOMOGRAPHY NEC	1	0	1	1	0	2	1	1	2	0	1	2	2	0	2	0
1665	68	M	Non-Elective	HO	Jan2017	Jan2017	Feb2017	#NULL!	#NULL!	#NULL!		6	#NULL!	#NULL!		#NULL!				EB03H	Heart Failure or Shock with CC	40	Congestive heart failure	COMPUTED TOMOGRAPHY NEC	2	0	0	0	0	2	0	0	2	0	1	0	0	0	0	0
1666	30	M	Non-Elective	HO	Feb2015	Feb2015	Feb2015	#NULL!	#NULL!	#NULL!		2	#NULL!	#NULL!		#NULL!				FZ37J	Inflammatory Bowel Disease with length of stay 2 days or more without Major CC without Interventions	12	Crohn disease of small intestine	COMPUTED TOMOGRAPHY NEC	2	0	0	0	0	2	0	0	2	0	0	0	0	0	0	0
1667	56	F	Non-Elective	HO	Apr2016	Apr2016	Aug2016	Apr2016	3	2.83333	CommAqAKI	149	176	Apr2016	Piperacillin & Tazobactam Injection	1.23333	1	Y		HB54B	Intermediate Hand Procedures for Non-Trauma category 1 with CC	14	Gangrene, not elsewhere classified	AMPUTATION OF FINGER NEC	1	0	1	1	0	2	1	1	1	0	1	3	3	0	0	3
1668	75	F	Non-Elective	HO	Aug2016	Aug2016	Oct2016	Sep2016	1	528.783		53	50	Aug2016	Piperacillin & Tazobactam Injection	214.55		Y	Y	DZ27A	Respiratory Failure with Intubation with Major CC	38	Respiratory failure, unspecified	NERVE CONDUCTION STUDIES	0	0	1	0	1	2	0	0	1	0	1	1	0	0	0	0
1669	66	M	Non-Elective	HO	#NULL!	Sep2015	Oct2015	#NULL!	#NULL!	#NULL!		17	#NULL!	Sep2015	Benzylpenicillin Injection	21.15	1	Y		FZ20A	Appendicectomy Procedures 19 years and over with Major CC	18	Acute appendicitis with localized peritonitis	OTHER EXCISION OF APPENDIX, UNSPECIFIED	1	0	1	0	0	2	0	1	2	0	1	0	0	0	0	0
1670	68	F	Non-Elective	HO	Sep2016	Sep2016	Sep2016	#NULL!	#NULL!	#NULL!		13	#NULL!	Sep2016	Ciprofloxacin	0.566667	1			LA04D	Kidney or Urinary Tract Infections with length of stay 2 days or more with Major CC	43	Urinary tract infection, site not specified	COMPUTED TOMOGRAPHY NEC	1	0	0	0	0	2	0	1	1	0	1	0	0	0	0	0
1671	66	M	Non-Elective	HO	Apr2016	Apr2016	May2016	#NULL!	#NULL!	#NULL!		9	#NULL!	Apr2016	Gentamicin Injection	0.9	1			LA04D	Kidney or Urinary Tract Infections with length of stay 2 days or more with Major CC	43	Urinary tract infection, site not specified	COMPUTED TOMOGRAPHY NEC	1	0	0	0	0	2	0	1	2	0	1	0	0	0	0	0
1672	66	F	Non-Elective	HO	Mar2017	Mar2017	Apr2017	#NULL!	#NULL!	#NULL!		11	#NULL!	Mar2017	Co-Amoxiclav Injection	95.0833				FZ91G	Non-Malignant Gastrointestinal Tract Disorders with Single Intervention, with CC Score 3-4	#NULL!	Other and unspecified intestinal obstruction	FIBREOPTIC ENDOSCOPIC PERCUTANEOUS INSERTION OF GASTROSTOMY	0	0	0	0	0	2	0	0	1	0	1	0	0	0	0	0
1675	71	F	Non-Elective	HO	May2016	May2016	May2016	#NULL!	#NULL!	#NULL!		8	#NULL!	May2016	Piperacillin & Tazobactam Injection	3.96667	1			DZ09A	Pulmonary Embolus with Major CC	26	Pulmonary embolism without mention of acute cor pulmonale	COMPUTED TOMOGRAPHY NEC	1	0	0	0	0	2	0	1	1	0	1	0	0	0	0	0
1676	48	M	Non-Elective	HO	Jul2015	Jul2015	Jul2015	#NULL!	#NULL!	#NULL!		1	#NULL!	#NULL!		#NULL!				DZ09A	Pulmonary Embolus with Major CC	26	Pulmonary embolism without mention of acute cor pulmonale		2	0	0	0	0	2	0	0	2	0	0	0	0	0	0	0
1677	33	F	Non-Elective	HO	Aug2016	Aug2016	Aug2016	#NULL!	#NULL!	#NULL!		0	#NULL!	#NULL!		#NULL!				FZ89Z	Complex Therapeutic Endoscopic Upper or Lower Gastrointestinal Tract Procedures	#NULL!	Mech comp gastrointestinal prosth devs implants & grafts	THERAPEUTIC ENDOSCOPIC OPERATIONS ON JEJUNUM, OTHER SPECIFIED	2	0	0	0	0	2	0	0	1	1	0	0	0	0	0	0
1679	70	F	Non-Elective	HO	Nov2015	Nov2015	Dec2015	#NULL!	#NULL!	#NULL!		9	#NULL!	Nov2015	Metronidazole Injection	16.5167	1			FZ37J	Inflammatory Bowel Disease with length of stay 2 days or more without Major CC without Interventions	12	Left sided colitis		1	0	0	0	0	2	0	1	1	0	1	0	0	0	0	0
1681	63	M	Non-Elective	HO	May2016	May2016	May2016	#NULL!	#NULL!	#NULL!		7	#NULL!	May2016	Amoxicillin Injection	3.86667	1			DZ09B	Pulmonary Embolus with CC	17	Pulmonary embolism without mention of acute cor pulmonale	DIAG.ENDO.EXAM/LOWER BOWEL USING FIBREOPTIC SIGMOIDOSCO, UNSPECIFIED	1	0	0	0	0	2	0	1	2	0	1	0	0	0	0	0
1682	37	F	Non-Elective	HO	Mar2017	Mar2017	Mar2017	#NULL!	#NULL!	#NULL!		6	#NULL!	#NULL!		#NULL!				HC20C	Vertebral Column Injury without Procedure without CC	21	Multiple fractures of thoracic spine	COMPUTED TOMOGRAPHY NEC	2	0	0	0	0	2	0	0	1	0	1	0	0	0	0	0
1684	69	M	Non-Elective	HO	Mar2017	Mar2017	Mar2017	#NULL!	#NULL!	#NULL!		11	#NULL!	Mar2017	Piperacillin & Tazobactam Injection	25.75	1			GB06A	Endoscopic Retrograde Cholangiopancreatography category 2 with length of stay 3 days or more with Major CC	44	Obstruction of bile duct	ENDOSCOPIC SPHINCTEROTOMY OF SPHINCTER OF ODDI AND REMOVAL O	1	0	0	0	0	2	0	1	2	0	1	0	0	0	0	0
1685	43	M	Non-Elective	HO	Oct2015	Oct2015	Oct2015	#NULL!	#NULL!	#NULL!		4	#NULL!	#NULL!		#NULL!				DZ09A	Pulmonary Embolus with Major CC	26	Pulmonary embolism without mention of acute cor pulmonale		2	0	0	0	0	2	0	0	2	0	1	0	0	0	0	0
1687	70	M	Non-Elective	HO	Feb2017	Feb2017	Feb2017	Feb2017	1	109.017		11	106	Feb2017	Amoxicillin Injection	2.23333	1			GB06A	Endoscopic Retrograde Cholangiopancreatography category 2 with length of stay 3 days or more with Major CC	44	Biliary acute pancreatitis	ENDOSCOPIC SPHINCTEROTOMY OF SPHINCTER OF ODDI AND REMOVAL O	1	0	0	0	0	2	0	1	2	0	1	1	0	0	0	0
1688	66	F	Non-Elective	HO	Feb2015	Feb2015	Feb2015	#NULL!	#NULL!	#NULL!		5	#NULL!	#NULL!		#NULL!				DZ09B	Pulmonary Embolus with CC	17	Pulmonary embolism without mention of acute cor pulmonale	COMPUTED TOMOGRAPHY NEC	2	0	0	0	0	2	0	0	1	0	1	0	0	0	0	0
1690	61	F	Non-Elective	HO	Oct2016	Oct2016	Oct2016	#NULL!	#NULL!	#NULL!		2	#NULL!	#NULL!		#NULL!				CZ23X	Major Head, Neck and Ear Disorders 19 years and over with Intermediate CC	8	Benign paroxysmal vertigo	COMPUTED TOMOGRAPHY NEC	2	0	0	0	0	2	0	0	1	0	0	0	0	0	0	0
1691	62	M	Non-Elective	HO	Mar2017	Mar2017	Mar2017	#NULL!	#NULL!	#NULL!		13	#NULL!	Mar2017	Co-Amoxiclav Injection	104.6		Y		FZ66A	Very Major Small Intestine Procedures 19 years and over with CC	54	Intestinal adhesions [bands] with obstruction	ILEECTOMY AND ANASTOMOSIS OF ILEUM TO ILEUM	0	0	1	0	0	2	0	0	2	0	1	0	0	0	0	0
1692	88	F	Non-Elective	HO	Jul2015	Jul2015	Oct2015	#NULL!	#NULL!	#NULL!		75	#NULL!	Jul2015	Piperacillin & Tazobactam Injection	2.88333	1			LA04D	Kidney or Urinary Tract Infections with length of stay 2 days or more with Major CC	43	Urinary tract infection, site not specified		1	0	0	0	0	2	0	1	1	0	1	0	0	0	0	0
1693	58	F	Non-Elective	HO	Feb2015	Feb2015	Feb2015	#NULL!	#NULL!	#NULL!		6	#NULL!	Feb2015	Amoxicillin Injection	3.3	1			FZ46A	Malignant Large Intestinal Disorders with length of stay 2 days or more with Major CC	38	Malignant neoplasm: Ascending colon	COMPUTED TOMOGRAPHY NEC	1	0	0	0	0	2	0	1	1	0	1	0	0	0	0	0
1694	36	F	Non-Elective	HO	Mar2017	Mar2017	Mar2017	#NULL!	#NULL!	#NULL!		11	#NULL!	#NULL!		#NULL!				KC05E	Fluid and Electrolyte Disorders 69 years and under with Intermediate CC	9	Fluid overload	HAEMODIALYSIS NEC	2	0	0	0	0	2	0	0	1	0	1	3	0	0	0	0
1695	18	F	Non-Elective	HO	Apr2016	Apr2016	Apr2016	#NULL!	#NULL!	#NULL!		1	#NULL!	#NULL!		#NULL!				PA70Z	Other Renal Diseases	5	Unspecified renal colic	COMPUTED TOMOGRAPHY NEC	2	0	0	0	0	2	0	0	1	0	0	0	0	0	0	0
1696	68	M	Non-Elective	HO	#NULL!	Dec2016	Feb2017	#NULL!	#NULL!	#NULL!		49	#NULL!	Dec2016	Amoxicillin Injection	1.33333	1	Y		FZ66A	Very Major Small Intestine Procedures 19 years and over with CC	54	Pleural effusion, not elsewhere classified	CREATION OF JEJUNOSTOMY	1	0	1	0	0	2	0	1	2	0	1	0	0	0	0	0
1698	61	F	Non-Elective	HO	May2015	May2015	May2015	#NULL!	#NULL!	#NULL!		6	#NULL!	#NULL!		#NULL!				FZ37J	Inflammatory Bowel Disease with length of stay 2 days or more without Major CC without Interventions	12	Crohn disease of large intestine		2	0	0	0	0	2	0	0	1	0	1	0	0	0	0	0
1700	76	M	Non-Elective	HO	Jan2015	Jan2015	Jan2015	Jan2015	1	147.483		8	271	#NULL!		#NULL!				EB03H	Heart Failure or Shock with CC	40	Left ventricular failure	NON-INVASIVE VENTILATION NEC	2	0	0	0	0	2	0	0	2	0	1	1	0	0	0	0
1701	77	M	Non-Elective	HO	Sep2015	Sep2015	Oct2015	#NULL!	#NULL!	#NULL!		7	#NULL!	Oct2015	Vancomycin Injection	134.183		Y		FZ38E	Gastrointestinal Bleed with length of stay 2 days or more without Major CC	12	Gastrointestinal haemorrhage, unspecified	DIAGNOSTIC FIBREOPTIC ENDOSCOPIC EXAM/UPPER GASTROINTE, UNSPECIFIED	0	0	1	0	0	2	0	0	2	0	1	0	0	0	0	0
1702	19	M	Non-Elective	HO	Mar2016	Mar2016	Mar2016	Mar2016	1	31.7167	CommAqAKI	4	128	Mar2016	Gentamicin Injection	9.63333	1			LA04D	Kidney or Urinary Tract Infections with length of stay 2 days or more with Major CC	43	Pyonephrosis		1	0	0	1	0	2	1	1	2	0	1	1	1	1	0	0
1703	77	M	Non-Elective	HO	Aug2016	Aug2016	Sep2016	#NULL!	#NULL!	#NULL!		10	#NULL!	Aug2016	Vancomycin Injection	29.2	1			FZ40A	Appendix Disorders with length of stay 2 days or more	13	Acute appendicitis, other and unspecified	COMPUTED TOMOGRAPHY NEC	1	0	0	0	0	2	0	1	2	0	1	0	0	0	0	0
1704	77	F	Non-Elective	HO	Aug2016	Aug2016	Sep2016	Sep2016	1	30.8667	CommAqAKI	21	173	Aug2016	Piperacillin & Tazobactam Injection	2.7	1	Y		LB01A	Percutaneous Nephrostomy with CC	36	Pyonephrosis	PERCUTANEOUS INSERTION OF NEPHROSTOMY TUBE	1	1	1	1	0	2	1	1	1	0	1	1	1	1	0	0
1705	76	M	Non-Elective	HO	Oct2015	Oct2015	Oct2015	#NULL!	#NULL!	#NULL!		0	#NULL!	#NULL!		#NULL!				EB08H	Syncope or Collapse with CC	21	Syncope and collapse		2	0	0	0	0	2	0	0	2	1	0	0	0	0	0	0
1706	75	F	Non-Elective	HO	Mar2015	Mar2015	Apr2015	#NULL!	#NULL!	#NULL!		18	#NULL!	Mar2015	Amoxicillin Injection	16.95	1			FZ46A	Malignant Large Intestinal Disorders with length of stay 2 days or more with Major CC	38	Malignant neoplasm: Descending colon		1	0	0	0	0	2	0	1	1	0	1	0	0	0	0	0
1707	18	F	Non-Elective	HO	Oct2016	Oct2016	Oct2016	#NULL!	#NULL!	#NULL!		2	#NULL!	Oct2016	Gentamicin Injection	6.08333	1			PA70Z	Other Renal Diseases	5	Pyonephrosis	COMPUTED TOMOGRAPHY NEC	1	0	0	0	0	2	0	1	1	0	0	0	0	0	0	0
1708	86	M	Non-Elective	HO	Jul2016	Jul2016	Jul2016	Jul2016	1	0.183333	CommAqAKI	5	107	Jul2016	Co-Amoxiclav Injection	2.2	1			LA04D	Kidney or Urinary Tract Infections with length of stay 2 days or more with Major CC	43	Urinary tract infection, site not specified		1	0	0	1	0	2	1	1	2	0	1	1	1	1	0	0
1709	85	M	Non-Elective	HO	Apr2015	Apr2015	Apr2015	#NULL!	#NULL!	#NULL!		2	#NULL!	Apr2015	Gentamicin Injection	0.283333	1			LA04D	Kidney or Urinary Tract Infections with length of stay 2 days or more with Major CC	43	Urinary tract infection, site not specified		1	1	0	0	0	2	0	1	2	0	0	0	0	0	0	0
1710	85	F	Non-Elective	HO	Apr2015	Apr2015	Apr2015	#NULL!	#NULL!	#NULL!		2	#NULL!	#NULL!		#NULL!				LA04D	Kidney or Urinary Tract Infections with length of stay 2 days or more with Major CC	43	Urinary tract infection, site not specified		2	1	0	0	0	2	0	0	1	0	0	0	0	0	0	0
1711	86	F	Non-Elective	HO	Jun2016	Jun2016	Jun2016	#NULL!	#NULL!	#NULL!		7	#NULL!	Jun2016	Amoxicillin Injection	3.58333	1			LA04D	Kidney or Urinary Tract Infections with length of stay 2 days or more with Major CC	43	Urinary tract infection, site not specified		1	1	0	0	0	2	0	1	1	0	1	0	0	0	0	0
1712	86	F	Non-Elective	HO	Jan2017	Jan2017	Jan2017	#NULL!	#NULL!	#NULL!		2	#NULL!	Jan2017	Benzylpenicillin Injection	7.56667	1			LA04D	Kidney or Urinary Tract Infections with length of stay 2 days or more with Major CC	43	Urinary tract infection, site not specified		1	1	0	0	0	2	0	1	1	0	0	0	0	0	0	0
1713	86	M	Non-Elective	HO	Nov2016	Nov2016	Nov2016	Nov2016	2	0.533333	CommAqAKI	3	118	Nov2016	Gentamicin Injection	3.63333	1			LA04D	Kidney or Urinary Tract Infections with length of stay 2 days or more with Major CC	43	Urinary tract infection, site not specified		1	1	0	1	0	2	1	1	2	0	1	2	2	0	2	0
1714	86	M	Non-Elective	HO	Dec2016	Dec2016	Dec2016	#NULL!	#NULL!	#NULL!		15	#NULL!	Dec2016	Gentamicin Injection	3.1	1		Y	LA04D	Kidney or Urinary Tract Infections with length of stay 2 days or more with Major CC	43	Urinary tract infection, site not specified		1	1	0	0	1	2	0	1	2	0	1	0	0	0	0	0
1715	85	F	Non-Elective	HO	Sep2015	Sep2015	Sep2015	Sep2015	1	0.133333	CommAqAKI	8	164	Sep2015	Gentamicin Injection	1.01667	1			LA04D	Kidney or Urinary Tract Infections with length of stay 2 days or more with Major CC	43	Urinary tract infection, site not specified		1	0	0	1	0	2	1	1	1	0	1	1	1	1	0	0
1716	89	M	Non-Elective	HO	May2016	May2016	May2016	#NULL!	#NULL!	#NULL!		2	#NULL!	#NULL!		#NULL!				WA19W	Abnormal Findings without Diagnosis with CC	8	Other specified abnormal findings of blood chemistry	COMPUTED TOMOGRAPHY OF HEAD	2	0	0	0	0	2	0	0	2	0	0	0	0	0	0	0
1718	37	F	Non-Elective	HO	Aug2015	Aug2015	Aug2015	#NULL!	#NULL!	#NULL!		2	#NULL!	Aug2015	Gentamicin Injection	2.56667	1			LA04F	Kidney or Urinary Tract Infections with length of stay 2 days or more without CC	10	Urinary tract infection, site not specified		1	0	0	0	0	2	0	1	1	0	0	0	0	0	0	0
1719	39	M	Non-Elective	HO	Mar2015	Mar2015	Mar2015	#NULL!	#NULL!	#NULL!		2	#NULL!	Mar2015	Amoxicillin Injection	2.31667	1			LA04D	Kidney or Urinary Tract Infections with length of stay 2 days or more with Major CC	43	Urinary tract infection, site not specified		1	0	0	0	0	2	0	1	2	0	0	0	0	0	0	0
1720	36	M	Non-Elective	HO	Sep2016	Sep2016	Sep2016	#NULL!	#NULL!	#NULL!		2	#NULL!	Sep2016	Metronidazole	8.96667	1			FZ37J	Inflammatory Bowel Disease with length of stay 2 days or more without Major CC without Interventions	12	Crohn disease, unspecified		1	0	0	0	0	2	0	1	2	0	0	0	0	0	0	0
1721	36	F	Non-Elective	HO	May2015	May2015	May2015	#NULL!	#NULL!	#NULL!		2	#NULL!	#NULL!		#NULL!				KC05E	Fluid and Electrolyte Disorders 69 years and under with Intermediate CC	9	Volume depletion		2	0	0	0	0	2	0	0	1	0	0	0	0	0	0	0
1722	37	F	Non-Elective	HO	Mar2017	Mar2017	Mar2017	#NULL!	#NULL!	#NULL!		3	#NULL!	#NULL!		#NULL!				LA04F	Kidney or Urinary Tract Infections with length of stay 2 days or more without CC	10	Urinary tract infection, site not specified		2	0	0	0	0	2	0	0	1	0	1	0	0	0	0	0
1723	36	F	Non-Elective	HO	Dec2016	Dec2016	Dec2016	#NULL!	#NULL!	#NULL!		3	#NULL!	Dec2016	Metronidazole	47.7	1			MA19A	Vacuum Aspiration with Cannula - less than 14 weeks gestation	5	Spontaneous abortion	VACUUM ASPIRATION/PRODUCTS OF CONCEPTION/UTERUS USING FLEXI	1	0	0	0	0	2	0	1	1	0	1	0	0	0	0	0
1724	36	M	Non-Elective	HO	Dec2015	Dec2015	Dec2015	#NULL!	#NULL!	#NULL!		2	#NULL!	Dec2015	Gentamicin Injection	1.73333	1			LA04F	Kidney or Urinary Tract Infections with length of stay 2 days or more without CC	10	Urinary tract infection, site not specified		1	0	0	0	0	2	0	1	2	0	0	0	0	0	0	0
1725	94	M	Non-Elective	HO	Dec2016	Dec2016	Dec2016	Dec2016	1	0.566667	CommAqAKI	8	269	Dec2016	Piperacillin & Tazobactam Injection	2.8	1			LA04D	Kidney or Urinary Tract Infections with length of stay 2 days or more with Major CC	43	Urinary tract infection, site not specified	COMPUTED TOMOGRAPHY OF HEAD	1	0	0	1	0	2	1	1	2	0	1	1	1	1	0	0
1726	35	F	Non-Elective	HO	Nov2016	Nov2016	Nov2016	#NULL!	#NULL!	#NULL!		2	#NULL!	#NULL!		#NULL!				FZ37J	Inflammatory Bowel Disease with length of stay 2 days or more without Major CC without Interventions	12	Crohn disease, unspecified		2	0	0	0	0	2	0	0	1	0	0	0	0	0	0	0
1727	33	M	Non-Elective	HO	Sep2015	Sep2015	Sep2015	#NULL!	#NULL!	#NULL!		4	#NULL!	#NULL!		#NULL!				FZ37J	Inflammatory Bowel Disease with length of stay 2 days or more without Major CC without Interventions	12	Crohn disease, unspecified		2	0	0	0	0	2	0	0	2	0	1	0	0	0	0	0
1728	34	M	Non-Elective	HO	Oct2016	Oct2016	Oct2016	#NULL!	#NULL!	#NULL!		7	#NULL!	#NULL!		#NULL!				FZ37J	Inflammatory Bowel Disease with length of stay 2 days or more without Major CC without Interventions	12	Crohn disease, unspecified		2	0	0	0	0	2	0	0	2	0	1	0	0	0	0	0
1729	33	F	Non-Elective	HO	Sep2015	Sep2015	Sep2015	#NULL!	#NULL!	#NULL!		2	#NULL!	#NULL!		#NULL!				LA04F	Kidney or Urinary Tract Infections with length of stay 2 days or more without CC	10	Urinary tract infection, site not specified		2	0	0	0	0	2	0	0	1	0	0	0	0	0	0	0
1730	34	M	Non-Elective	HO	#NULL!	Mar2016	Mar2016	#NULL!	#NULL!	#NULL!		0	#NULL!	#NULL!		#NULL!				JD06B	Minor Skin Disorders category 1 without CC	5	Pilonidal cyst without abscess		2	0	0	0	0	2	0	0	2	1	0	0	0	0	0	0
1731	46	F	Non-Elective	HO	Jan2016	Jan2016	Jan2016	#NULL!	#NULL!	#NULL!		2	#NULL!	Jan2016	Gentamicin Injection	1.78333	1			LA04D	Kidney or Urinary Tract Infections with length of stay 2 days or more with Major CC	43	Urinary tract infection, site not specified		1	0	0	0	0	2	0	1	1	0	0	0	0	0	0	0
1732	91	M	Non-Elective	HO	Feb2016	Feb2016	Feb2016	#NULL!	#NULL!	#NULL!		3	#NULL!	Feb2016	Piperacillin & Tazobactam Injection	2.4	1			LA04D	Kidney or Urinary Tract Infections with length of stay 2 days or more with Major CC	43	Urinary tract infection, site not specified		1	0	0	0	0	2	0	1	2	0	1	0	0	0	0	0
1733	91	M	Non-Elective	HO	May2015	May2015	May2015	#NULL!	#NULL!	#NULL!		3	#NULL!	May2015	Piperacillin & Tazobactam Injection	0.483333	1			LA04D	Kidney or Urinary Tract Infections with length of stay 2 days or more with Major CC	43	Urinary tract infection, site not specified		1	0	0	0	0	2	0	1	2	0	1	0	0	0	0	0
1734	86	M	Non-Elective	HO	Mar2015	Mar2015	Mar2015	#NULL!	#NULL!	#NULL!		5	#NULL!	Mar2015	Gentamicin Injection	16.0833	1			LA04D	Kidney or Urinary Tract Infections with length of stay 2 days or more with Major CC	43	Urinary tract infection, site not specified	CHANGE OF URETHRAL CATHETER INTO BLADDER	1	1	0	0	0	2	0	1	2	0	1	0	0	0	0	0
1735	72	M	Non-Elective	HO	Apr2017	Apr2017	Apr2017	#NULL!	#NULL!	#NULL!		20	#NULL!	Apr2017	Flucloxacillin Injection	2	1			YQ26A	Single Amputation Stump or Partial Foot Amputation Procedure, for Diabetes or Arterial Disease, with CC Score 8+	#NULL!	Ulcer of lower limb, not elsewhere classified	AMPUTATION THROUGH METATARSAL BONES	1	0	0	0	0	2	0	1	2	0	1	0	0	0	0	0
1737	38	M	Non-Elective	HO	Dec2016	Dec2016	Dec2016	#NULL!	#NULL!	#NULL!		2	#NULL!	Dec2016	Amoxicillin Injection	8.86667	1			GA10D	Laparoscopic Cholecystectomy with length of stay 1 day or more without CC	11	Calculus of gallbladder with acute cholecystitis	TOTAL CHOLECYSTECTOMY NEC	1	0	0	0	0	2	0	1	2	0	0	0	0	0	0	0
1739	79	M	Non-Elective	HO	Sep2015	Sep2015	Sep2015	#NULL!	#NULL!	#NULL!		6	#NULL!	Sep2015	Benzylpenicillin Injection	2.38333	1		Y	DZ16A	Pleural Effusion with Major CC	32	Pleural effusion, not elsewhere classified	ASPIRATION OF PLEURAL CAVITY	1	0	0	0	1	2	0	1	2	0	1	0	0	0	0	0
1742	70	M	Non-Elective	HO	Apr2016	Apr2016	Apr2016	#NULL!	#NULL!	#NULL!		3	#NULL!	Apr2016	Gentamicin Injection	76.7667				GA10D	Laparoscopic Cholecystectomy with length of stay 1 day or more without CC	11	Calculus of gallbladder with other cholecystitis	TOTAL CHOLECYSTECTOMY NEC	0	0	0	0	0	2	0	0	2	0	1	0	0	0	0	0
1743	56	F	Non-Elective	HO	Jun2015	Jun2015	Jun2015	#NULL!	#NULL!	#NULL!		6	#NULL!	#NULL!		#NULL!				GA10D	Laparoscopic Cholecystectomy with length of stay 1 day or more without CC	11	Calculus of gallbladder with other cholecystitis	TOTAL CHOLECYSTECTOMY NEC	2	0	0	0	0	2	0	0	1	0	1	0	0	0	0	0
1746	80	M	Non-Elective	HO	Oct2015	Oct2015	Dec2015	Nov2015	1	740.95		61	65	Oct2015	Piperacillin & Tazobactam Injection	1.63333	1	Y		SA14Z	Plasma Exchanges 2 to 9	45	Respiratory failure, unspecified	EXCHANGE OF PLASMA (2-9)	1	0	1	0	0	2	0	1	2	0	1	1	0	0	0	0
1747	41	F	Non-Elective	HO	#NULL!	Mar2015	Apr2015	#NULL!	#NULL!	#NULL!		24	#NULL!	#NULL!		#NULL!				SA14Z	Plasma Exchanges 2 to 9	45	Acute disseminated encephalitis	EXCHANGE OF PLASMA (2-9)	2	0	0	0	0	2	0	0	1	0	1	0	0	0	0	0
1748	35	M	Non-Elective	HO	Feb2016	Mar2016	Mar2016	#NULL!	#NULL!	#NULL!		2	#NULL!	#NULL!		#NULL!				LB64B	Complex Endoscopic Kidney or Ureter Procedures, 19 years and over without Major CC	12	Hydronephrosis with renal and ureteral calculous obstruction	DIAGNOSTIC ENDOSCOPIC RETROGRADE EXAMINATION OF KIDNEY NEC	2	0	0	0	0	2	0	0	2	0	0	0	0	0	0	0
1753	59	M	Non-Elective	HO	Dec2016	Dec2016	Dec2016	#NULL!	#NULL!	#NULL!		6	#NULL!	#NULL!		#NULL!				EB10Z	Actual or Suspected Myocardial Infarction	18	Acute subendocardial myocardial infarction	COMPUTED TOMOGRAPHY OF PULMONARY ARTERIES	2	0	0	0	0	2	0	0	2	0	1	0	0	0	0	0
1754	58	M	Non-Elective	HO	Oct2015	Oct2015	Oct2015	#NULL!	#NULL!	#NULL!		1	#NULL!	#NULL!		#NULL!				WD22Z	All Patients older than 19 years and younger than 69 years with a Mental Health Primary Diagnosis [treated by a Non-Specialist Mental Health Service Provider]	#NULL!	Mental and behavioural disorders due to use of alcohol	CONTINUOUS INTRAVENOUS INFUSION OF THERAPEUTIC SUBSTANCE NEC	2	0	0	0	0	2	0	0	2	0	0	0	0	0	0	0
1755	29	M	Non-Elective	HO	Jul2016	Jul2016	Jul2016	#NULL!	#NULL!	#NULL!		4	#NULL!	#NULL!		#NULL!				FZ37I	Inflammatory Bowel Disease with length of stay 2 days or more without Major CC with Interventions	22	Ulcerative (chronic) pancolitis	DIAGNOSTIC ENDOSCOPIC EXAMINATION OF LOWER BOWEL AND BIOPSY	2	0	0	0	0	2	0	0	2	0	1	0	0	0	0	0
1756	57	M	Non-Elective	HO	May2016	May2016	Jun2016	May2016	1	11.3667	CommAqAKI	13	101	Jun2016	Clarithromycin	127.167			Y	EB10Z	Actual or Suspected Myocardial Infarction	18	Acute subendocardial myocardial infarction	COMPUTED TOMOGRAPHY OF PULMONARY ARTERIES	0	0	0	0	1	2	1	0	2	0	1	1	1	1	0	0
1757	21	M	Non-Elective	HO	Jan2016	Jan2016	Feb2016	#NULL!	#NULL!	#NULL!		1	#NULL!	#NULL!		#NULL!				LB54A	Scrotum, Testis or Vas Deferens Minor Procedures 19 years and over	5	Torsion of testis	BILATERAL PLACEMENT OF TESTES IN SCROTUM, UNSPECIFIED	2	0	0	0	0	2	0	0	2	0	0	0	0	0	0	0
1758	61	M	Non-Elective	HO	Dec2016	Dec2016	Dec2016	#NULL!	#NULL!	#NULL!		5	#NULL!	Dec2016	Co-Amoxiclav Injection	3.28333	1			JD05C	Minor Skin Disorders category 2 without CC	5	Cutaneous abscess, furuncle and carbuncle of neck	CONTINUOUS INTRAVENOUS INFUSION OF THERAPEUTIC SUBSTANCE NEC	1	0	0	0	0	2	0	1	2	0	1	0	0	0	0	0
1761	56	F	Non-Elective	HO	Mar2016	Mar2016	Mar2016	#NULL!	#NULL!	#NULL!		3	#NULL!	Mar2016	Co-Amoxiclav Injection	4.21667	1			JD03A	Intermediate Skin Disorders category 2 with Major CC	30	Cellulitis of other parts of limb	CONTINUOUS INTRAVENOUS INFUSION OF THERAPEUTIC SUBSTANCE NEC	1	0	0	0	0	2	0	1	1	0	1	0	0	0	0	0
1762	43	M	Non-Elective	HO	Jun2016	Jun2016	Jul2016	#NULL!	#NULL!	#NULL!		8	#NULL!	Jun2016	Flucloxacillin Injection	2.58333	1			JD03A	Intermediate Skin Disorders category 2 with Major CC	30	Cellulitis of other parts of limb	CONTINUOUS INTRAVENOUS INFUSION OF THERAPEUTIC SUBSTANCE NEC	1	0	0	0	0	2	0	1	2	0	1	0	0	0	0	0
1763	45	M	Non-Elective	HO	Jul2016	Jul2016	Jul2016	#NULL!	#NULL!	#NULL!		6	#NULL!	Jul2016	Vancomycin Injection	4.18333	1			HD25A	Infections of Bones or Joints with Major CC	62	Other chronic osteomyelitis	CONTINUOUS INTRAVENOUS INFUSION OF THERAPEUTIC SUBSTANCE NEC	1	0	0	0	0	2	0	1	2	0	1	0	0	0	0	0
1769	67	F	Non-Elective	HO	Sep2015	Sep2015	Oct2015	Sep2015	3	2.65	CommAqAKI	15	440	Sep2015	Vancomycin Injection	4.28333	1	Y		HR03Z	Reconstruction Procedures Category 4	98	Infect and inflammatory reaction due to internal joint pros	REVISION OF TOTAL PROSTHETIC REPLACEMENT OF KNEE JOINT USING	1	0	1	1	0	2	1	1	1	0	1	3	3	0	0	3
1770	67	F	Non-Elective	HO	Dec2016	Dec2016	Dec2016	#NULL!	#NULL!	#NULL!		1	#NULL!	#NULL!		#NULL!				JD03A	Intermediate Skin Disorders category 2 with Major CC	30	Zoster without complication	COMPUTED TOMOGRAPHY OF PULMONARY ARTERIES	2	0	0	0	0	2	0	0	1	0	0	0	0	0	0	0
1775	38	M	Non-Elective	HO	#NULL!	Aug2015	Sep2015	#NULL!	#NULL!	#NULL!		10	#NULL!	#NULL!		#NULL!				GC15B	Non-Malignant Liver Disorders with Severe CCs	41	Alcoholic hepatitis	DRAINAGE OF ASCITES NEC	2	0	0	0	0	2	0	0	2	0	1	0	0	0	0	0
1776	41	F	Non-Elective	HO	Nov2016	Nov2016	Nov2016	#NULL!	#NULL!	#NULL!		0	#NULL!	Nov2016	Amoxicillin Injection	1.2	1			MA23Z	Lower Genital Tract Minor Procedures - Category 2	5	Pain localized to other parts of lower abdomen	TRANSVAGINAL ULTRASOUND EXAMINATION OF FEMALE GENITAL TRACT	1	0	0	0	0	2	0	1	1	1	0	0	0	0	0	0
1777	54	M	Non-Elective	HO	Apr2017	Apr2017	Apr2017	#NULL!	#NULL!	#NULL!		0	#NULL!	#NULL!		#NULL!				HD26G	Musculoskeletal Signs or Symptoms, with CC Score 0-3	#NULL!	Pain in joint		2	0	0	0	0	2	0	0	2	1	0	0	0	0	0	0
1778	51	M	Non-Elective	HO	Apr2016	Apr2016	Apr2016	#NULL!	#NULL!	#NULL!		0	#NULL!	#NULL!		#NULL!				WA11X	Poisoning, Toxic, Environmental and Unspecified Effects with Intermediate CC	5	Poisoning: Angiotensin-converting-enzyme inhibitors		2	0	0	0	0	2	0	0	2	1	0	0	0	0	0	0
1779	51	M	Non-Elective	HO	Oct2016	Oct2016	Oct2016	#NULL!	#NULL!	#NULL!		0	#NULL!	#NULL!		#NULL!				WA11Y	Poisoning, Toxic, Environmental and Unspecified Effects without CC	5	Poisoning: Angiotensin-converting-enzyme inhibitors		2	0	0	0	0	2	0	0	2	1	0	0	0	0	0	0
1780	49	F	Non-Elective	HO	Jun2015	Jun2015	Jun2015	#NULL!	#NULL!	#NULL!		0	#NULL!	#NULL!		#NULL!				HC27C	Degenerative Spinal Conditions without CC	8	Cervical disc disorder with radiculopathy		2	0	0	0	0	2	0	0	1	1	0	0	0	0	0	0
1781	52	M	Non-Elective	HO	Oct2016	Oct2016	Oct2016	#NULL!	#NULL!	#NULL!		7	#NULL!	Oct2016	Piperacillin & Tazobactam Injection	114.217				GC15B	Non-Malignant Liver Disorders with Severe CCs	41	Alcoholic cirrhosis of liver	DRAINAGE OF ASCITES NEC	0	0	0	0	0	2	0	0	2	0	1	0	0	0	0	0
1782	47	M	Non-Elective	HO	Jul2015	Jul2015	Jul2015	#NULL!	#NULL!	#NULL!		1	#NULL!	Jul2015	Piperacillin & Tazobactam Injection	2.21667	1			LB40A	Urinary Tract Stone Disease with CC	6	Calculus of kidney with calculus of ureter		1	0	0	0	0	2	0	1	2	0	0	0	0	0	0	0
1783	49	M	Non-Elective	HO	#NULL!	Apr2016	Apr2016	#NULL!	#NULL!	#NULL!		2	#NULL!	#NULL!		#NULL!				HC20B	Vertebral Column Injury without Procedure with CC	51	Fracture of lumbar vertebra	COMPUTED TOMOGRAPHY NEC	2	0	0	0	0	2	0	0	2	0	0	0	0	0	0	0
1784	60	M	Non-Elective	HO	Dec2015	Dec2015	Dec2015	#NULL!	#NULL!	#NULL!		0	#NULL!	#NULL!		#NULL!				EB01Z	Non-Interventional Acquired Cardiac Conditions	5	Angina pectoris, unspecified		2	0	0	0	0	2	0	0	2	1	0	0	0	0	0	0
1785	21	F	Non-Elective	HO	#NULL!	Apr2015	Apr2015	#NULL!	#NULL!	#NULL!		0	#NULL!	#NULL!		#NULL!				MB08Z	Threatened or Spontaneous Miscarriage	5	Haemorrhage in early pregnancy, unspecified		2	0	0	0	0	2	0	0	1	1	0	0	0	0	0	0
1786	28	F	Non-Elective	HO	Sep2016	Sep2016	Sep2016	#NULL!	#NULL!	#NULL!		0	#NULL!	#NULL!		#NULL!				MB08Z	Threatened or Spontaneous Miscarriage	5	Haemorrhage in early pregnancy, unspecified		2	0	0	0	0	2	0	0	1	1	0	0	0	0	0	0
1787	21	F	Non-Elective	HO	#NULL!	Feb2015	Feb2015	#NULL!	#NULL!	#NULL!		0	#NULL!	#NULL!		#NULL!				MB08Z	Threatened or Spontaneous Miscarriage	5	Haemorrhage in early pregnancy, unspecified		2	0	0	0	0	2	0	0	1	1	0	0	0	0	0	0
1788	42	F	Non-Elective	HO	#NULL!	Feb2015	Feb2015	#NULL!	#NULL!	#NULL!		0	#NULL!	#NULL!		#NULL!				MB08Z	Threatened or Spontaneous Miscarriage	5	Haemorrhage in early pregnancy, unspecified		2	0	0	0	0	2	0	0	1	1	0	0	0	0	0	0
1789	42	F	Non-Elective	HO	#NULL!	Mar2015	Mar2015	#NULL!	#NULL!	#NULL!		0	#NULL!	#NULL!		#NULL!				MB08Z	Threatened or Spontaneous Miscarriage	5	Haemorrhage in early pregnancy, unspecified		2	0	0	0	0	2	0	0	1	1	0	0	0	0	0	0
1790	24	F	Non-Elective	HO	Aug2015	Aug2015	Aug2015	#NULL!	#NULL!	#NULL!		0	#NULL!	#NULL!		#NULL!				EB01Z	Non-Interventional Acquired Cardiac Conditions	5	Chest pain, unspecified		2	0	0	0	0	2	0	0	1	1	0	0	0	0	0	0
1791	62	F	Non-Elective	HO	Mar2015	Mar2015	Apr2015	#NULL!	#NULL!	#NULL!		20	#NULL!	#NULL!		#NULL!				WA18X	Admission for Unexplained Symptoms with Intermediate CC	15	Malaise and fatigue		2	0	0	0	0	2	0	0	1	0	1	0	0	0	0	0
1792	63	F	Non-Elective	HO	Oct2015	Oct2015	Oct2015	#NULL!	#NULL!	#NULL!		0	#NULL!	#NULL!		#NULL!				EB01Z	Non-Interventional Acquired Cardiac Conditions	5	Angina pectoris, unspecified		2	0	0	0	0	2	0	0	1	1	0	0	0	0	0	0
1793	64	M	Non-Elective	HO	Feb2016	Feb2016	Feb2016	#NULL!	#NULL!	#NULL!		0	#NULL!	#NULL!		#NULL!				EB01Z	Non-Interventional Acquired Cardiac Conditions	5	Chest pain, unspecified		2	0	0	0	0	2	0	0	2	1	0	0	0	0	0	0
1794	64	M	Non-Elective	HO	Apr2016	Apr2016	Apr2016	#NULL!	#NULL!	#NULL!		2	#NULL!	#NULL!		#NULL!				EB01Z	Non-Interventional Acquired Cardiac Conditions	5	Chest pain, unspecified		2	0	0	0	0	2	0	0	2	0	0	0	0	0	0	0
1795	60	F	Non-Elective	HO	Aug2015	Aug2015	Aug2015	#NULL!	#NULL!	#NULL!		0	#NULL!	#NULL!		#NULL!				CZ01Y	Minor Mouth or Throat Procedures 19 years and over without CC	5	Other specified diseases of upper respiratory tract	DIAGNOSTIC ENDOSCOPIC EXAMINATION OF NASOPHARYNX NEC	2	0	0	0	0	2	0	0	1	1	0	0	0	0	0	0
1796	62	M	Non-Elective	HO	Nov2016	Nov2016	Nov2016	#NULL!	#NULL!	#NULL!		2	#NULL!	#NULL!		#NULL!				FZ36E	Intestinal Infectious Disorders with length of stay 2 days or more without Major CC	13	Gastroenteritis and colitis of unspecified origin	COMPUTED TOMOGRAPHY NEC	2	0	0	0	0	2	0	0	2	0	0	0	0	0	0	0
1797	41	F	Non-Elective	HO	Feb2017	Feb2017	Mar2017	#NULL!	#NULL!	#NULL!		4	#NULL!	Feb2017	Vancomycin Injection	14.0167	1			FZ36E	Intestinal Infectious Disorders with length of stay 2 days or more without Major CC	13	Gastroenteritis and colitis of unspecified origin	COMPUTED TOMOGRAPHY NEC	1	0	0	0	0	2	0	1	1	0	1	0	0	0	0	0
1798	54	F	Non-Elective	HO	Sep2015	Sep2015	Sep2015	#NULL!	#NULL!	#NULL!		2	#NULL!	Sep2015	Amoxicillin Injection	2.08333	1			DZ21E	Chronic Obstructive Pulmonary Disease or Bronchitis with NIV without Intubation with Major CC	28	Chronic obstruct pulmonary dis with acute lower resp infec	NON-INVASIVE VENTILATION NEC	1	0	0	0	0	2	0	1	1	0	0	0	0	0	0	0
1799	54	M	Non-Elective	HO	May2016	May2016	May2016	#NULL!	#NULL!	#NULL!		3	#NULL!	#NULL!		#NULL!				EB01Z	Non-Interventional Acquired Cardiac Conditions	5	Other chest pain	COMPUTED TOMOGRAPHY NEC	2	0	0	0	0	2	0	0	2	0	1	0	0	0	0	0
1800	72	F	Non-Elective	HO	May2015	May2015	Jun2015	Jun2015	2	207.517		14	88	#NULL!		#NULL!		Y		HA97Z	Other Trauma Diagnosis without Procedure	15	Multiple fractures of ribs		2	0	1	0	0	2	0	0	1	0	1	2	0	0	0	0
1801	72	F	Non-Elective	HO	Feb2017	Feb2017	Mar2017	#NULL!	#NULL!	#NULL!		12	#NULL!	Feb2017	Piperacillin & Tazobactam Injection	2.11667	1		Y	FZ48A	Malignant General Abdominal Disorders with length of stay 2 days or more with Major CC	32	Sec & uns malignant neoplasm of intra-abdominal lymph nodes	PERCUTANEOUS TRANSLUMINAL PERIPHERAL INSERTION OF CENTRAL CA	1	0	0	0	1	2	0	1	1	0	1	0	0	0	0	0
1802	54	M	Non-Elective	HO	Aug2015	Aug2015	Aug2015	#NULL!	#NULL!	#NULL!		1	#NULL!	#NULL!		#NULL!				HA97Z	Other Trauma Diagnosis without Procedure	15	Multiple fractures of ribs		2	0	0	0	0	2	0	0	2	0	0	0	0	0	0	0
1804	68	F	Non-Elective	HO	Mar2016	Mar2016	Mar2016	#NULL!	#NULL!	#NULL!		25	#NULL!	Mar2016	Piperacillin & Tazobactam Injection	49.7167				HA97Z	Other Trauma Diagnosis without Procedure	15	Multiple fractures of ribs		0	0	0	0	0	2	0	0	1	0	1	0	0	0	0	0
[truncated: 59,901 more rows]
